# Supplementary material for: QTL mapping of yield component traits on bin map generated from resequencing a RIL population of foxtail millet (Setaria italica)
Source: BMC Genomics. 2020 Feb 10;21:141. doi: 10.1186/s12864-020-6553-9 (PMC7011527; doi:10.1186/s12864-020-6553-9)
Supplement: Supplementary file 2 — Additional file 2: Table S2. Bin markers and genotypes of 164 RILs. [file 12864_2020_6553_MOESM2_ESM.xls]

## Sheet: Table S2
chr	start	end	length		RIL1	RIL2	RIL3	RIL4	RIL5	RIL6	RIL7	RIL8	RIL9	RIL10	RIL11	RIL12	RIL13	RIL14	RIL15	RIL16	RIL17	RIL18	RIL19	RIL20	RIL21	RIL22	RIL23	RIL24	RIL25	RIL26	RIL27	RIL28	RIL29	RIL30	RIL31	RIL32	RIL33	RIL34	RIL35	RIL36	RIL37	RIL38	RIL39	RIL40	RIL41	RIL42	RIL43	RIL44	RIL45
1	1	575692	575692	Bin0001	B	A	A	B	A	A	B	A	B	B	A	B	A	A	A	B	A	A	A	B	B	B	A	B	B	A	B	A	A	A	A	A	A	A	A	A	B	A	B	B	A	A	B	A	A
1	575693	592788	17096	Bin0002	B	A	A	B	A	A	B	A	B	B	A	B	A	A	A	B	A	A	A	B	B	B	A	B	B	A	B	A	A	A	A	A	A	A	A	A	B	A	B	B	A	A	B	A	A
1	592789	607913	15125	Bin0003	B	A	A	B	A	A	B	A	B	B	A	B	A	A	A	B	A	A	A	B	B	B	A	B	B	A	B	A	A	A	A	A	A	A	A	A	B	A	B	B	A	A	B	A	A
1	607914	670720	62807	Bin0004	B	A	A	B	A	A	B	A	B	B	A	B	A	A	A	B	A	A	A	B	B	B	A	B	B	A	B	A	A	A	A	A	A	A	A	A	B	A	B	B	A	A	B	A	A
1	670721	675895	5175	Bin0005	B	A	A	B	A	A	B	A	B	B	A	B	A	A	A	B	A	A	A	B	B	B	A	B	B	A	B	A	A	A	A	A	A	A	A	A	B	A	B	B	A	A	B	A	A
1	675896	957845	281950	Bin0006	B	A	A	B	A	A	B	A	B	B	A	B	A	A	A	B	A	A	A	B	B	B	A	B	B	A	B	A	A	A	A	A	A	A	A	A	B	A	B	B	A	A	B	A	A
1	957846	958201	356	Bin0007	B	A	A	B	A	A	B	A	B	B	A	B	A	A	A	B	A	A	A	B	B	B	A	B	B	A	B	A	A	A	A	A	A	A	A	A	B	A	B	B	A	A	B	A	A
1	958202	974774	16573	Bin0008	B	A	A	B	A	A	B	A	B	B	A	B	A	A	A	B	A	A	A	B	B	B	A	B	B	A	B	A	A	A	A	A	A	A	A	A	B	A	B	B	A	A	B	A	A
1	974775	1033669	58895	Bin0009	B	A	A	B	A	A	B	A	B	B	A	B	A	A	A	B	A	A	A	B	B	B	A	B	B	A	B	A	A	A	A	A	A	A	A	A	B	A	B	B	A	A	B	A	A
1	1033670	1033679	10	Bin0010	B	A	A	B	A	A	B	A	B	B	A	B	A	A	A	B	A	A	A	B	B	B	A	B	B	A	B	A	A	A	A	A	A	A	A	A	B	A	B	B	A	A	B	A	A
1	1033680	1033825	146	Bin0011	B	A	A	B	A	A	B	A	B	B	A	B	A	A	A	B	A	A	A	B	B	A	A	B	B	A	B	A	A	A	A	A	A	A	A	A	B	A	B	B	A	A	B	A	A
1	1033826	1052773	18948	Bin0012	B	A	A	B	A	A	B	A	B	B	A	B	A	A	A	B	A	A	A	B	B	A	A	B	B	A	B	A	A	A	A	A	A	A	A	A	B	A	A	B	A	A	B	A	A
1	1052774	1052823	50	Bin0013	B	A	A	B	A	A	B	A	B	B	A	B	A	A	A	B	A	A	A	B	A	A	A	B	B	A	B	A	A	A	A	A	A	A	A	A	B	A	A	B	A	A	B	A	A
1	1052824	1157761	104938	Bin0014	B	A	A	B	A	A	A	A	B	B	A	B	A	A	A	B	A	A	A	B	A	A	A	B	B	A	B	A	A	A	A	A	A	A	A	A	B	A	A	B	A	A	B	A	A
1	1157762	2498283	1340522	Bin0015	B	A	A	B	A	A	A	A	B	B	A	B	A	A	A	B	A	A	A	B	A	A	A	B	B	A	B	A	A	A	A	A	A	A	A	A	B	A	A	B	A	A	B	A	A
1	2498284	2523751	25468	Bin0016	B	A	A	B	A	A	A	A	B	B	A	B	A	A	A	B	A	A	A	B	A	A	A	B	B	A	B	A	A	A	A	A	A	A	A	A	B	A	A	B	A	A	B	A	A
1	2523752	2526347	2596	Bin0017	B	A	A	B	A	A	A	A	B	B	A	B	A	A	A	B	A	A	A	B	A	A	A	B	B	A	B	A	A	A	A	A	A	A	A	A	B	A	A	B	A	A	B	A	A
1	2526348	2526856	509	Bin0018	B	A	A	B	A	A	A	A	B	B	A	B	A	A	A	B	A	A	A	B	A	A	A	B	B	A	B	A	A	A	A	A	A	A	A	A	B	A	A	A	A	A	B	A	A
1	2526857	2526912	56	Bin0019	B	A	A	B	A	A	A	A	B	B	A	B	A	A	A	B	A	A	A	B	A	A	A	B	B	A	B	A	A	A	A	A	A	A	A	A	B	A	A	A	A	A	B	A	A
1	2526913	2780443	253531	Bin0020	B	A	A	B	A	A	A	A	B	B	A	B	A	A	A	B	A	A	A	B	A	A	A	B	B	A	B	A	A	A	A	A	A	A	A	A	B	A	A	A	A	A	B	A	A
1	2780444	2802007	21564	Bin0021	B	A	A	B	A	A	A	A	B	B	A	B	A	A	A	B	A	A	A	B	A	A	A	B	B	A	A	A	A	A	A	A	A	A	A	A	B	A	A	A	A	A	B	A	A
1	2802008	2971044	169037	Bin0022	B	A	A	B	A	A	A	A	B	B	A	B	A	A	A	B	A	A	A	B	A	A	A	B	B	A	A	A	A	A	A	A	A	A	A	A	B	A	A	A	A	A	B	A	A
1	2971045	3691381	720337	Bin0023	B	A	A	B	A	A	A	A	B	B	A	B	A	A	A	B	A	A	A	B	A	A	A	B	B	A	A	A	A	A	A	A	A	A	A	A	B	A	A	A	A	A	B	A	A
1	3691382	3692559	1178	Bin0024	B	A	A	B	A	A	A	A	B	A	A	B	A	A	A	B	A	A	A	B	A	A	A	B	B	A	A	A	A	A	A	A	A	A	A	A	B	A	A	A	A	A	B	A	A
1	3692560	3693438	879	Bin0025	B	A	A	B	A	A	A	A	A	A	A	B	A	A	A	B	A	A	A	B	A	A	A	B	B	A	A	A	A	A	A	A	A	A	A	A	B	A	A	A	A	A	B	A	A
1	3693439	3693477	39	Bin0026	B	A	A	B	A	A	A	A	A	A	A	B	A	A	A	B	A	A	A	B	A	A	A	B	B	A	A	A	A	A	A	A	A	A	A	A	B	A	A	A	A	A	B	A	A
1	3693478	3697410	3933	Bin0027	B	A	A	B	A	A	A	A	A	A	A	B	A	A	A	B	A	A	A	B	A	A	A	B	B	A	A	A	A	A	A	A	A	A	A	A	B	A	A	A	A	A	B	A	A
1	3697411	3697730	320	Bin0028	B	A	A	B	A	A	A	A	A	A	A	B	A	A	A	B	A	A	A	B	A	A	A	B	B	A	A	A	A	A	A	A	A	A	A	A	B	A	A	A	A	A	B	A	A
1	3697731	3756465	58735	Bin0029	B	A	A	B	A	A	A	A	A	A	A	B	A	A	A	B	A	A	A	B	A	A	A	B	B	A	A	A	A	A	A	A	A	A	A	A	B	A	A	A	A	A	B	A	A
1	3756466	3769325	12860	Bin0030	B	A	A	B	A	A	A	A	A	A	A	B	A	A	A	B	A	A	A	B	A	A	A	B	B	A	A	A	A	A	A	A	A	A	A	A	B	A	A	A	A	A	B	A	A
1	3769326	3779059	9734	Bin0031	B	A	A	B	A	A	A	A	A	A	A	B	A	A	A	B	A	A	A	B	A	A	A	B	B	A	A	A	A	A	A	A	A	A	A	A	B	A	A	A	A	A	B	A	A
1	3779060	4236693	457634	Bin0032	B	A	A	B	A	A	A	A	A	A	A	B	A	A	A	B	A	A	A	B	A	A	A	B	B	A	A	A	A	A	A	A	A	A	A	A	B	A	A	A	A	A	A	A	A
1	4236694	5112873	876180	Bin0033	B	A	A	B	A	A	A	A	A	A	A	B	A	A	A	B	A	A	A	B	A	A	A	A	B	A	A	A	A	A	A	A	A	A	A	A	B	A	A	A	A	A	A	A	A
1	5112874	5423510	310637	Bin0034	B	A	A	B	A	A	A	A	A	A	A	B	A	A	A	B	A	A	A	A	A	A	A	A	B	A	A	A	A	A	A	A	A	A	A	A	B	A	A	A	A	A	A	A	A
1	5423511	5525726	102216	Bin0035	B	A	A	B	A	A	A	A	A	A	A	B	A	A	A	B	A	A	A	A	A	A	A	A	B	A	A	A	A	A	A	A	A	A	A	A	B	A	A	A	A	A	A	A	A
1	5525727	6611483	1085757	Bin0036	B	A	A	B	A	A	A	A	A	A	A	B	A	A	A	B	A	A	A	A	A	A	A	A	B	A	A	A	A	A	A	A	A	A	A	A	B	A	A	A	A	A	A	A	A
1	6611484	7242750	631267	Bin0037	B	A	A	B	A	A	A	A	A	A	A	B	A	A	A	B	A	A	A	A	A	A	A	A	B	A	A	A	A	A	A	A	A	A	A	A	A	A	A	A	A	A	A	A	A
1	7242751	7556260	313510	Bin0038	B	A	A	B	A	A	A	A	A	A	A	B	A	A	A	B	A	A	A	A	A	A	A	A	B	A	A	A	A	A	A	A	A	A	A	A	A	A	A	A	A	A	A	A	A
1	7556261	9188233	1631973	Bin0039	B	A	A	B	A	A	A	A	A	A	A	B	A	A	A	B	A	A	A	A	A	A	A	A	B	A	A	A	A	A	A	A	A	A	A	A	A	A	A	A	A	A	A	A	A
1	9188234	9207544	19311	Bin0040	B	A	A	B	A	A	A	A	A	A	A	B	A	A	A	B	A	A	A	A	A	A	A	A	B	A	A	A	A	A	A	A	A	A	A	A	A	A	A	A	A	A	A	A	A
1	9207545	9663709	456165	Bin0041	B	A	A	B	A	A	A	A	A	A	A	B	A	A	A	B	A	A	A	A	A	A	A	A	B	A	A	A	A	A	A	A	A	A	A	A	A	A	A	A	A	A	A	A	A
1	9663710	9756071	92362	Bin0042	B	A	A	B	A	A	A	A	A	A	A	B	A	A	A	B	A	A	A	A	A	A	A	A	B	A	A	A	A	A	A	A	A	A	A	A	A	A	A	A	A	A	A	A	A
1	9756072	9801499	45428	Bin0043	B	A	A	B	A	A	A	A	A	A	A	B	A	A	A	B	A	A	A	A	A	A	A	A	B	A	A	A	A	A	A	A	A	A	A	A	A	A	A	A	A	A	A	A	A
1	9801500	9848926	47427	Bin0044	B	A	A	B	A	A	A	A	A	A	A	B	A	A	A	B	A	A	A	A	A	A	A	A	B	A	A	A	A	A	A	A	A	A	A	A	A	A	A	A	A	A	A	A	A
1	9848927	9892645	43719	Bin0045	A	A	A	B	A	A	A	A	A	A	A	B	A	A	A	B	A	A	A	A	A	A	A	A	B	A	A	A	A	A	A	A	A	A	A	A	A	A	A	A	A	A	A	A	A
1	9892646	10040521	147876	Bin0046	A	A	A	B	A	A	A	A	A	A	A	B	A	A	A	B	A	A	A	A	A	A	A	A	B	A	A	A	A	A	A	A	A	A	A	A	A	A	A	A	A	A	A	A	A
1	10040522	10048128	7607	Bin0047	A	A	A	B	A	A	A	A	A	A	A	B	A	A	A	B	A	A	A	A	A	A	A	A	B	A	A	A	A	A	A	A	A	A	A	A	A	A	A	A	A	A	A	A	A
1	10048129	10474329	426201	Bin0048	A	A	A	B	A	A	A	A	A	A	A	B	A	A	A	B	A	A	A	A	A	A	A	A	B	A	A	A	A	A	A	A	A	A	A	A	A	A	A	A	A	A	A	A	A
1	10474330	11179987	705658	Bin0049	A	A	A	B	A	A	A	A	A	A	A	B	A	A	A	B	A	A	A	A	A	A	A	A	B	A	A	A	A	A	A	A	A	A	A	A	A	A	A	A	A	A	A	A	A
1	11179988	11180268	281	Bin0050	A	A	A	B	A	A	A	A	A	A	A	B	A	A	A	B	A	A	A	A	A	A	A	A	B	A	A	A	A	A	A	A	A	A	A	A	A	A	A	A	A	A	A	A	A
1	11180269	11408775	228507	Bin0051	A	A	A	B	A	A	A	A	A	A	A	B	A	A	A	B	A	A	A	A	A	A	A	A	B	A	A	A	A	A	A	A	A	A	A	A	A	A	A	A	A	A	A	A	A
1	11408776	11459114	50339	Bin0052	A	A	A	B	A	A	A	A	A	A	A	B	A	A	A	B	A	A	A	A	A	A	A	A	B	A	A	A	A	A	A	A	A	A	A	A	A	A	A	A	A	A	A	A	A
1	11459115	12401135	942021	Bin0053	A	A	A	B	A	A	A	A	A	A	A	B	A	A	A	B	A	A	A	A	A	A	A	A	B	A	A	A	A	A	A	A	A	A	A	A	A	A	A	A	A	A	A	A	A
1	12401136	13605758	1204623	Bin0054	A	A	A	B	A	A	A	A	A	A	A	B	A	A	A	B	A	A	A	A	A	A	A	A	B	A	A	A	A	A	A	A	A	A	A	A	A	A	A	A	A	A	A	A	A
1	13605759	17067446	3461688	Bin0055	A	A	A	B	A	A	A	A	A	A	A	B	A	A	A	B	A	A	A	A	A	A	A	A	B	A	A	A	A	A	A	A	A	A	A	A	A	A	A	A	A	A	A	A	A
1	17067447	17067448	2	Bin0056	A	A	A	B	A	A	A	A	A	A	A	B	A	A	A	B	A	A	A	A	A	A	A	A	B	A	A	A	A	A	A	A	A	A	A	A	A	A	A	A	A	A	A	A	A
1	17067449	20498305	3430857	Bin0057	A	A	A	B	A	A	A	A	A	A	A	B	A	A	A	B	A	A	A	A	A	A	A	A	B	A	A	A	A	A	A	A	A	A	A	A	A	A	A	A	A	A	A	A	A
1	20498306	21772623	1274318	Bin0058	A	A	A	B	A	A	A	A	A	A	A	B	A	A	A	B	A	A	A	A	A	A	A	A	B	A	A	A	A	A	A	A	A	A	A	A	A	A	A	A	A	A	A	A	A
1	21772624	22178153	405530	Bin0059	A	A	A	A	A	A	A	A	A	A	A	B	A	A	A	B	A	A	A	A	A	A	A	A	B	A	A	A	A	A	A	A	A	A	A	A	A	A	A	A	A	A	A	A	A
1	22178154	24193897	2015744	Bin0060	A	A	A	A	A	A	A	A	A	A	A	B	A	A	A	B	A	A	A	A	A	A	A	A	B	A	A	A	A	A	A	A	A	A	A	A	A	A	A	A	A	A	A	A	A
1	24193898	27752507	3558610	Bin0061	A	A	A	A	A	A	A	A	A	A	A	B	A	A	A	B	A	A	A	A	A	A	A	A	B	A	A	A	A	A	A	A	A	A	A	A	A	A	A	A	A	A	A	A	A
1	27752508	29641254	1888747	Bin0062	A	A	A	A	A	A	A	A	A	A	A	B	A	A	A	B	A	A	A	A	A	A	A	A	B	A	A	A	A	A	A	A	A	A	A	A	A	A	A	A	A	A	A	A	A
1	29641255	30146551	505297	Bin0063	A	A	A	A	A	A	A	A	A	A	A	A	A	A	A	B	A	A	A	A	A	A	A	A	B	A	A	A	A	A	A	A	A	A	A	A	A	A	A	A	A	A	A	A	A
1	30146552	30339829	193278	Bin0064	A	A	A	A	A	A	A	A	A	A	A	A	A	A	A	B	A	A	A	A	A	A	A	A	B	A	A	A	A	A	A	A	A	A	A	A	A	A	A	A	A	A	A	A	A
1	30339830	30508541	168712	Bin0065	A	A	A	A	A	A	A	A	A	A	A	A	A	A	A	B	A	A	A	A	A	A	A	A	B	A	A	A	A	A	A	A	A	A	A	A	A	A	A	A	A	A	A	A	A
1	30508542	30512302	3761	Bin0066	A	A	A	A	A	A	A	A	A	A	A	A	A	A	A	B	A	A	A	A	A	A	A	A	B	A	A	A	A	A	A	A	A	A	A	A	A	A	A	A	A	A	A	A	A
1	30512303	30513906	1604	Bin0067	A	A	A	A	A	A	A	B	A	A	A	A	A	A	A	B	A	A	A	A	A	A	A	A	B	A	A	A	A	A	A	A	A	A	A	A	A	A	A	A	A	A	A	A	A
1	30513907	30518949	5043	Bin0068	A	A	A	A	A	A	A	B	A	A	A	A	A	A	A	B	A	A	A	A	A	A	A	A	B	A	A	A	A	A	A	A	A	A	A	A	A	A	A	A	A	A	A	A	A
1	30518950	30519012	63	Bin0069	A	A	A	A	A	A	A	B	A	A	A	A	A	A	A	B	A	A	A	A	A	A	A	A	B	A	A	A	A	A	A	A	A	A	A	A	A	A	A	A	A	A	A	A	A
1	30519013	30519109	97	Bin0070	A	A	A	A	A	A	A	B	A	A	A	A	A	A	A	B	A	A	A	A	A	A	A	A	B	A	A	A	A	A	A	A	A	A	A	A	A	A	A	A	A	A	A	A	A
1	30519110	30521664	2555	Bin0071	A	A	A	A	A	A	A	B	A	A	A	A	A	A	A	B	A	A	A	A	A	A	A	A	B	A	A	A	A	A	A	A	A	A	A	A	A	A	A	A	A	A	A	A	A
1	30521665	30690653	168989	Bin0072	A	A	A	A	A	A	A	B	A	A	A	A	A	A	A	B	A	A	A	A	A	A	A	A	B	A	A	A	A	A	A	A	A	A	A	A	A	A	A	A	A	A	A	A	A
1	30690654	30712968	22315	Bin0073	A	A	A	A	A	A	A	B	A	A	A	A	A	A	A	B	A	A	A	A	A	A	A	A	B	A	A	A	A	A	A	A	A	A	A	A	A	A	A	A	A	A	A	A	A
1	30712969	30896780	183812	Bin0074	A	A	A	A	A	A	A	B	A	A	A	A	A	A	A	B	A	A	A	A	A	A	A	A	B	A	A	A	A	A	A	A	A	A	A	A	A	A	A	A	A	A	A	A	A
1	30896781	30979392	82612	Bin0075	A	A	A	A	A	A	A	B	A	A	A	A	A	A	A	B	A	A	A	A	A	A	A	A	B	A	A	A	A	A	A	A	A	A	A	A	A	A	A	A	A	A	A	A	A
1	30979393	30981653	2261	Bin0076	A	A	A	A	A	A	A	B	A	A	A	A	A	A	A	B	A	A	A	A	A	A	A	A	B	A	A	A	A	A	A	A	A	A	A	A	A	A	A	A	A	A	A	A	A
1	30981654	31032936	51283	Bin0077	A	A	A	A	A	A	A	B	A	A	A	A	A	A	A	B	A	A	A	A	A	A	A	A	B	A	A	A	A	A	A	A	A	A	A	A	A	A	A	A	A	A	A	A	A
1	31032937	31443708	410772	Bin0078	A	A	A	A	A	A	A	B	A	A	A	A	A	A	A	B	A	A	A	A	A	A	A	A	B	A	A	A	A	A	A	A	A	A	A	A	A	A	A	A	A	A	A	A	A
1	31443709	31443908	200	Bin0079	A	A	A	A	A	A	A	B	A	A	A	A	A	A	A	B	A	A	A	A	A	A	A	A	B	A	A	A	A	A	A	A	A	A	A	A	A	A	A	A	A	A	A	A	A
1	31443909	31475324	31416	Bin0080	A	A	A	A	B	A	A	B	A	A	A	A	A	A	A	B	A	A	A	A	A	A	A	A	B	A	A	A	A	A	A	A	A	A	A	A	A	A	A	A	A	A	A	A	A
1	31475325	31475344	20	Bin0081	A	A	A	A	B	A	A	B	A	A	A	A	A	A	A	B	A	A	A	A	A	A	A	A	B	A	A	A	A	A	A	A	A	A	A	A	A	A	A	A	A	A	A	A	A
1	31475345	31475574	230	Bin0082	A	A	A	A	B	A	A	B	A	A	A	A	A	A	A	B	A	A	A	A	A	A	A	A	B	A	A	A	A	A	A	A	A	A	A	A	A	A	A	A	A	A	A	A	A
1	31475575	31479590	4016	Bin0083	A	A	A	A	B	A	A	B	A	A	A	A	A	A	A	B	A	A	A	A	A	A	A	B	B	A	A	A	A	A	A	A	A	A	A	A	A	A	A	A	A	A	A	A	A
1	31479591	31491904	12314	Bin0084	A	A	A	A	B	B	A	B	A	A	A	A	A	A	A	B	A	A	A	A	A	A	A	B	B	A	A	A	A	A	A	A	A	A	A	A	A	A	A	A	A	A	A	A	A
1	31491905	31491940	36	Bin0085	A	A	A	A	B	B	A	B	A	A	A	A	A	A	A	B	A	A	A	A	A	A	A	B	B	A	A	A	A	A	A	A	A	A	A	A	A	A	A	A	A	A	A	A	A
1	31491941	31494634	2694	Bin0086	A	A	A	A	B	B	A	B	A	A	A	A	A	A	A	B	A	A	A	A	A	A	A	B	B	A	A	A	A	A	A	A	A	A	A	A	A	A	A	A	A	A	A	A	A
1	31494635	31495036	402	Bin0087	A	A	A	A	B	B	A	B	A	A	A	A	A	A	A	B	A	A	A	A	A	A	A	B	B	A	A	A	A	A	A	A	A	A	A	A	A	A	A	A	A	A	A	A	A
1	31495037	31497340	2304	Bin0088	A	A	A	A	B	B	A	B	A	A	A	A	A	A	A	B	A	A	A	A	A	A	A	B	B	A	A	A	A	A	A	A	A	A	A	A	A	A	A	A	A	A	A	A	A
1	31497341	31616202	118862	Bin0089	A	A	A	A	B	B	A	B	A	A	A	A	A	A	A	B	A	A	A	A	A	A	A	B	B	A	A	A	A	A	A	A	A	A	A	A	A	A	A	A	A	A	A	A	A
1	31616203	31617598	1396	Bin0090	A	A	A	A	B	B	A	A	A	A	A	A	A	A	A	B	A	A	A	A	A	A	A	B	B	A	A	A	A	A	A	A	A	A	A	A	A	A	A	A	A	A	A	A	A
1	31617599	31617734	136	Bin0091	A	A	A	A	B	B	A	A	A	A	A	A	A	A	A	B	A	A	A	A	A	A	A	B	B	A	A	A	A	A	A	A	A	A	A	A	A	A	A	A	A	A	A	A	A
1	31617735	31617824	90	Bin0092	A	A	A	A	B	B	A	A	A	A	A	A	A	A	A	B	A	A	A	A	A	A	A	B	B	A	A	A	A	A	A	A	A	A	A	A	A	A	A	A	A	A	A	A	A
1	31617825	31619624	1800	Bin0093	A	A	A	A	B	B	A	A	A	A	A	A	A	A	A	B	A	A	A	A	A	A	A	B	B	A	A	A	A	A	A	A	A	A	A	A	A	A	A	A	A	A	A	A	A
1	31619625	31625495	5871	Bin0094	A	A	A	A	B	B	A	A	A	A	A	A	A	A	A	B	A	A	A	A	A	A	A	B	B	A	A	A	A	A	A	A	A	A	A	A	A	A	A	A	A	A	A	A	A
1	31625496	31625503	8	Bin0095	A	A	A	A	B	B	A	A	A	A	A	A	A	A	A	B	A	A	A	A	A	A	A	B	B	A	A	A	A	A	A	A	A	A	A	A	A	A	A	A	A	A	A	A	A
1	31625504	31646836	21333	Bin0096	A	A	A	A	B	B	A	A	A	A	A	A	A	A	A	B	A	A	A	A	A	A	A	B	B	A	A	A	A	A	A	A	A	A	A	A	A	A	A	A	A	A	A	A	A
1	31646837	31647532	696	Bin0097	A	A	A	A	B	B	A	A	A	A	A	A	A	A	A	B	A	A	A	A	A	A	A	B	B	A	A	A	A	A	A	A	A	A	A	A	A	A	A	A	A	A	A	A	A
1	31647533	31649517	1985	Bin0098	A	A	A	A	B	B	A	A	A	A	A	A	A	A	A	B	A	A	A	A	A	A	A	B	B	A	A	A	A	A	A	A	A	A	A	A	A	A	A	A	A	A	A	A	A
1	31649518	31667876	18359	Bin0099	A	A	A	A	B	B	A	A	A	A	A	A	A	A	A	B	A	A	A	A	A	A	A	B	B	A	A	A	A	A	A	A	A	A	A	A	A	A	A	A	A	A	A	A	A
1	31667877	31818746	150870	Bin0100	A	A	A	A	A	B	A	A	A	A	A	A	A	A	A	B	A	A	A	A	A	A	A	B	B	A	A	A	A	A	A	A	A	A	A	A	A	A	A	A	A	A	A	A	A
1	31818747	36479181	4660435	Bin0101	A	A	A	A	A	B	A	A	A	A	A	A	A	A	A	B	A	A	A	A	A	A	A	B	B	A	A	A	A	A	A	A	A	A	A	A	A	A	A	A	A	A	A	A	A
1	36479182	36488934	9753	Bin0102	A	A	A	A	A	B	A	A	A	A	A	A	A	A	A	B	A	A	A	A	A	A	A	B	B	A	A	A	A	A	A	A	A	A	A	A	A	A	A	A	A	A	A	A	A
1	36488935	36488997	63	Bin0103	A	A	A	A	A	B	A	A	A	A	A	A	A	A	A	B	A	A	A	A	A	A	A	B	B	A	A	A	A	A	A	A	A	A	A	A	A	A	A	A	A	A	A	A	A
1	36488998	36489109	112	Bin0104	A	A	A	A	A	B	A	A	A	A	A	A	A	A	A	B	A	A	A	A	A	A	A	B	B	A	A	A	A	A	A	A	A	A	A	A	A	A	A	A	A	A	A	A	A
1	36489110	36489196	87	Bin0105	A	A	A	A	A	B	A	A	A	A	A	A	A	A	A	B	A	A	A	A	A	A	A	B	B	A	A	A	A	A	A	A	A	A	A	A	A	A	A	A	A	A	A	A	A
1	36489197	36493137	3941	Bin0106	A	A	A	A	A	B	A	A	A	A	A	A	A	A	A	B	A	A	A	A	A	A	A	B	B	A	A	A	B	A	A	A	A	A	A	A	A	A	A	A	A	A	A	A	A
1	36493138	36498090	4953	Bin0107	A	A	A	A	A	B	A	A	A	A	A	A	A	A	A	B	A	A	A	A	A	A	A	B	B	A	A	A	B	A	A	A	A	A	A	A	A	A	A	A	A	A	A	A	A
1	36498091	36503731	5641	Bin0108	A	A	A	A	A	B	A	A	A	A	A	A	A	A	A	B	A	A	A	A	A	A	A	B	B	A	A	A	B	A	A	A	A	A	A	A	A	A	A	A	A	A	A	A	A
1	36503732	36602012	98281	Bin0109	A	A	A	A	A	B	A	A	A	A	A	A	A	A	A	B	A	A	A	A	A	A	A	B	B	A	A	A	B	A	A	A	A	A	A	A	A	A	A	A	A	A	A	A	A
1	36602013	36635742	33730	Bin0110	A	A	A	A	A	B	A	A	A	A	A	A	A	A	A	B	A	A	A	A	A	A	A	B	B	B	A	A	B	A	A	A	A	A	A	A	A	A	A	A	A	A	A	A	A
1	36635743	36637681	1939	Bin0111	A	A	A	A	A	B	A	A	A	A	A	A	A	A	A	B	A	A	A	A	A	A	A	B	B	B	A	A	B	B	A	A	A	A	A	A	A	A	A	A	A	A	B	A	A
1	36637682	37417716	780035	Bin0112	A	A	A	A	A	B	A	A	A	A	A	A	A	A	A	B	A	A	A	A	A	A	A	B	B	B	A	A	B	B	A	A	A	A	A	A	A	A	A	A	A	A	B	A	A
1	37417717	37419424	1708	Bin0113	A	A	A	A	A	B	A	A	A	A	A	A	A	A	A	B	A	A	A	A	A	A	A	B	B	B	A	A	B	B	A	A	A	A	A	A	A	A	B	A	A	A	B	A	A
1	37419425	37576656	157232	Bin0114	A	A	A	A	A	B	A	A	A	A	A	A	A	A	A	B	A	A	A	A	A	A	A	B	B	B	A	A	B	B	A	A	A	B	A	A	A	A	B	A	A	A	B	A	A
1	37576657	37576928	272	Bin0115	A	A	A	A	A	B	A	A	A	A	A	A	A	A	A	B	A	A	A	A	A	A	A	B	B	B	A	A	B	B	A	A	A	B	A	A	A	A	B	A	A	A	B	A	A
1	37576929	37582651	5723	Bin0116	A	A	A	A	A	B	A	A	A	A	A	A	A	A	A	B	A	A	A	A	B	A	A	B	B	B	A	A	B	B	A	A	A	B	A	A	A	A	B	A	A	A	B	A	A
1	37582652	37582760	109	Bin0117	A	A	A	A	A	B	A	A	A	A	A	A	A	A	A	B	A	A	A	A	B	A	A	B	B	B	A	A	B	B	A	A	A	B	A	A	A	A	B	A	A	A	B	A	A
1	37582761	37595565	12805	Bin0118	A	A	A	A	A	B	A	A	A	A	A	A	A	A	A	B	A	A	A	A	B	A	A	B	B	B	A	A	B	B	A	A	A	B	A	A	A	A	B	A	A	A	B	A	A
1	37595566	37597104	1539	Bin0119	A	A	A	A	A	B	A	A	A	A	A	A	A	A	A	B	A	A	A	A	B	A	A	B	B	B	A	A	B	B	A	A	A	B	A	A	A	A	B	A	A	A	B	A	A
1	37597105	37597156	52	Bin0120	A	A	A	A	A	B	A	A	A	A	A	A	A	A	A	B	A	A	A	A	B	A	A	B	B	B	A	A	B	B	A	A	A	B	A	A	A	A	B	A	A	A	B	A	A
1	37597157	37597198	42	Bin0121	A	A	A	A	A	B	A	A	A	A	A	A	A	A	A	B	A	A	A	A	B	A	A	B	B	B	A	A	B	B	A	A	A	B	A	A	A	A	B	A	A	A	B	A	A
1	37597199	37597228	30	Bin0122	A	A	A	A	A	B	A	A	A	A	A	A	A	A	A	B	A	A	A	A	B	A	A	B	B	B	A	A	B	B	A	A	A	B	A	A	A	A	B	A	A	A	B	A	A
1	37597229	37600370	3142	Bin0123	A	A	A	A	A	B	A	A	A	A	A	A	A	A	A	B	A	A	A	A	B	A	A	B	B	B	A	A	B	B	A	A	A	B	A	A	A	A	B	A	A	A	B	A	A
1	37600371	37600615	245	Bin0124	A	A	A	A	A	B	A	A	A	A	A	A	A	A	A	B	A	A	A	A	B	A	A	B	B	B	A	A	B	B	A	A	A	B	A	A	A	A	B	A	A	A	B	A	A
1	37600616	37601188	573	Bin0125	A	A	A	A	A	B	A	A	A	A	A	A	A	A	A	B	A	A	A	A	B	A	A	B	B	B	A	A	B	B	A	A	A	B	A	A	A	A	B	A	A	A	B	A	A
1	37601189	37614825	13637	Bin0126	A	A	A	A	A	B	A	A	A	A	A	A	A	A	A	B	A	A	A	A	B	A	A	B	B	B	A	A	B	B	A	A	A	B	A	A	A	A	B	A	A	A	B	A	A
1	37614826	37615899	1074	Bin0127	A	A	A	A	A	B	A	A	A	A	A	A	A	A	A	B	A	A	A	A	B	A	A	B	B	B	A	A	B	B	A	A	A	B	A	A	A	A	B	A	A	A	B	A	A
1	37615900	37615909	10	Bin0128	A	A	A	A	A	B	A	A	A	A	A	B	A	A	A	B	A	A	A	A	B	A	A	B	B	B	A	A	B	B	A	A	A	B	A	A	A	A	B	A	A	A	B	A	A
1	37615910	37625703	9794	Bin0129	A	A	A	A	A	B	A	A	A	A	A	B	A	A	A	B	A	A	A	A	B	A	A	B	B	B	B	A	B	B	A	A	A	B	A	A	A	A	B	A	A	A	B	A	A
1	37625704	37845860	220157	Bin0130	A	A	A	A	A	B	A	A	A	A	A	B	A	A	A	B	A	A	A	A	B	A	A	B	B	B	B	A	B	B	A	A	A	B	A	A	A	A	B	A	A	A	B	A	A
1	37845861	37845877	17	Bin0131	A	A	A	A	A	B	A	A	A	A	A	B	A	A	A	B	A	A	A	A	B	A	A	B	B	B	B	A	B	B	A	A	A	B	A	A	A	A	B	A	A	A	B	A	A
1	37845878	37988135	142258	Bin0132	A	A	A	A	A	B	A	A	A	A	A	B	A	A	A	B	A	A	A	A	B	A	A	B	B	B	B	A	B	B	A	A	A	B	A	A	A	A	B	A	A	A	B	A	A
1	37988136	38010184	22049	Bin0133	A	A	A	A	A	B	A	A	A	A	A	B	A	A	A	B	A	A	A	A	B	A	A	B	B	B	B	A	B	B	A	A	A	B	A	A	B	A	B	A	A	A	B	A	A
1	38010185	38082631	72447	Bin0134	A	A	A	A	A	B	A	A	A	A	A	B	B	A	A	B	A	A	A	A	B	A	A	B	B	B	B	A	B	B	A	A	A	B	A	A	B	A	B	A	A	A	B	A	A
1	38082632	38265131	182500	Bin0135	A	A	A	A	A	B	A	A	A	A	A	B	B	A	A	B	A	A	A	A	B	A	A	B	B	B	B	A	B	B	A	A	A	B	A	A	B	A	B	A	A	A	B	A	A
1	38265132	39090301	825170	Bin0136	A	A	A	A	A	B	A	A	A	A	A	B	B	A	A	B	A	A	A	A	B	A	A	B	B	B	B	A	B	B	A	A	A	B	A	A	B	A	B	A	A	A	B	A	A
1	39090302	39090320	19	Bin0137	A	A	A	A	A	B	A	A	A	A	A	B	B	A	A	B	A	A	A	A	B	A	A	B	B	B	B	A	B	B	A	A	A	B	A	A	B	A	B	A	A	A	B	A	A
1	39090321	39117620	27300	Bin0138	A	A	A	A	A	B	A	A	A	A	A	B	B	A	A	B	A	A	A	A	B	A	A	B	B	B	B	A	B	B	A	A	A	B	A	A	B	A	B	A	A	A	B	A	A
1	39117621	39128376	10756	Bin0139	A	A	A	A	A	B	A	A	A	A	A	B	B	A	A	B	A	A	A	A	B	A	A	B	B	B	B	A	B	B	A	A	A	B	A	A	B	A	B	A	A	A	B	A	A
1	39128377	39128410	34	Bin0140	A	A	A	A	A	B	A	A	A	A	A	B	B	A	A	B	A	A	A	A	B	A	A	B	B	B	B	A	B	B	A	A	A	B	A	A	B	A	B	A	A	A	B	A	A
1	39128411	39129323	913	Bin0141	A	A	A	A	A	B	A	A	A	A	A	A	B	A	A	B	A	A	A	A	B	A	A	B	B	B	B	A	B	B	A	A	A	B	A	A	B	A	B	A	A	A	B	A	A
1	39129324	39129844	521	Bin0142	A	A	A	A	A	B	A	A	A	A	A	A	B	A	A	B	A	A	A	A	B	A	A	B	B	B	B	A	B	B	A	A	A	B	A	A	B	A	B	A	A	A	B	A	A
1	39129845	39132490	2646	Bin0143	A	A	A	A	A	B	A	A	A	A	A	A	B	A	A	B	A	A	A	A	B	A	A	B	B	B	B	A	B	B	A	A	A	B	A	A	B	A	B	A	A	A	B	A	A
1	39132491	39136559	4069	Bin0144	A	A	A	A	A	B	A	A	A	A	A	A	B	A	A	B	A	A	A	A	B	A	A	B	B	B	B	A	B	B	A	A	A	B	A	A	B	A	B	A	A	A	B	A	A
1	39136560	39139409	2850	Bin0145	A	A	A	A	A	B	A	A	A	A	A	A	B	A	A	B	A	A	A	A	B	A	A	B	B	B	B	A	B	B	A	A	A	B	A	A	B	A	B	A	A	A	B	A	A
1	39139410	39190013	50604	Bin0146	A	A	A	A	A	B	A	A	A	A	A	A	B	A	A	B	A	A	A	A	B	A	A	B	B	A	B	A	B	B	A	A	A	B	A	A	B	A	B	A	A	A	B	A	A
1	39190014	39190028	15	Bin0147	A	A	A	A	A	B	A	A	A	A	A	A	B	A	A	B	A	A	A	A	B	A	A	B	B	A	B	A	B	B	A	A	A	B	A	A	B	A	B	A	A	A	B	A	A
1	39190029	39207830	17802	Bin0148	A	A	A	A	A	B	A	A	A	A	A	A	B	A	A	B	A	A	A	A	B	A	A	A	B	A	A	A	B	A	A	A	A	B	A	A	B	A	B	A	A	A	B	A	A
1	39207831	39213116	5286	Bin0149	A	A	A	A	A	B	A	A	A	A	A	A	B	A	A	B	A	A	A	A	B	A	A	A	B	A	A	A	B	A	A	A	A	B	A	A	B	A	B	A	A	A	B	A	A
1	39213117	39285406	72290	Bin0150	A	A	A	A	A	B	A	A	A	A	A	A	B	A	A	B	A	A	A	A	B	A	A	A	B	A	A	A	A	A	A	A	A	B	A	A	B	A	B	A	A	A	B	A	A
1	39285407	39434678	149272	Bin0151	A	A	A	A	A	B	A	A	A	A	A	A	B	A	A	B	A	A	A	A	B	A	A	A	B	A	A	A	A	A	A	A	A	B	A	A	B	A	B	A	A	A	A	A	A
1	39434679	39434684	6	Bin0152	A	A	A	A	A	B	A	A	A	A	A	A	B	A	A	B	A	A	A	A	B	A	A	A	B	A	A	A	A	A	A	A	A	B	A	A	B	A	B	A	A	A	A	A	A
1	39434685	39442803	8119	Bin0153	A	A	A	A	A	B	A	A	A	A	A	A	B	A	A	B	A	A	A	A	B	A	A	A	B	A	A	A	A	A	A	A	A	B	A	A	B	A	B	A	A	A	A	A	A
1	39442804	39443008	205	Bin0154	A	A	A	A	A	B	A	A	A	A	A	A	A	A	A	B	A	A	A	A	B	A	A	A	B	A	A	A	A	A	A	A	A	B	A	A	B	A	B	A	A	A	A	A	A
1	39443009	39443063	55	Bin0155	A	A	A	A	A	B	A	A	A	A	A	A	A	A	A	B	A	A	A	A	B	A	A	A	B	A	A	A	A	A	A	A	A	B	A	A	B	A	B	A	A	A	A	A	A
1	39443064	39443209	146	Bin0156	A	A	A	A	A	B	A	A	A	A	A	A	A	A	A	B	A	A	A	A	B	A	A	A	B	A	A	A	A	A	A	A	A	B	A	A	B	A	B	A	A	A	A	A	A
1	39443210	39444663	1454	Bin0157	A	A	A	A	A	B	A	A	A	A	A	A	A	A	A	A	A	A	A	A	B	A	A	A	B	A	A	A	A	A	A	A	A	B	A	A	B	A	B	A	A	A	A	A	A
1	39444664	39444705	42	Bin0158	A	A	A	A	A	B	A	A	A	A	A	A	A	A	A	A	A	A	A	A	B	A	A	A	B	A	A	A	A	A	A	A	A	B	A	A	B	A	B	A	A	A	A	A	A
1	39444706	39667743	223038	Bin0159	A	A	A	A	A	B	A	A	A	A	A	A	A	A	A	A	A	A	A	A	B	A	A	A	B	A	A	A	A	A	A	A	A	B	A	A	B	A	B	A	A	A	A	A	A
1	39667744	39667767	24	Bin0160	A	A	A	A	A	B	A	A	A	A	A	A	A	A	A	A	A	A	A	A	B	A	A	A	B	A	A	A	A	A	A	A	A	B	A	A	B	A	B	A	A	A	A	A	A
1	39667768	39719688	51921	Bin0161	A	A	A	A	A	B	A	A	A	A	A	A	A	A	A	A	A	A	A	A	B	A	A	A	B	A	A	A	A	A	A	A	A	B	A	A	B	A	B	A	A	A	A	A	A
1	39719689	39892947	173259	Bin0162	A	A	A	A	A	A	A	A	A	A	A	A	A	A	A	A	A	A	A	A	B	A	A	A	B	A	A	A	A	A	A	A	A	B	A	A	B	A	B	A	A	A	A	A	A
1	39892948	39905563	12616	Bin0163	A	A	A	A	A	A	A	A	A	A	A	A	A	A	A	A	A	A	A	A	B	A	A	A	B	A	A	A	A	A	A	A	A	B	A	A	B	A	B	A	A	A	A	A	A
1	39905564	39928575	23012	Bin0164	A	A	A	A	A	A	A	A	A	A	A	A	A	A	A	A	A	A	A	A	B	A	A	A	B	A	A	A	A	A	A	A	A	A	A	A	B	A	B	A	A	A	A	A	A
1	39928576	40122469	193894	Bin0165	A	A	A	A	A	A	A	A	A	A	A	A	A	A	A	A	A	A	A	A	B	A	A	A	B	A	A	A	A	A	A	A	A	A	A	A	B	A	B	A	A	A	A	A	A
1	40122470	40138915	16446	Bin0166	A	A	A	A	A	A	A	A	A	A	A	A	A	A	A	A	A	A	A	A	A	A	A	A	B	A	A	A	A	A	A	A	A	A	A	A	B	A	B	A	A	A	A	A	A
1	40138916	40139044	129	Bin0167	A	A	A	A	A	A	A	A	A	A	A	A	A	A	A	A	A	A	A	A	A	A	A	A	B	A	A	A	A	A	A	A	A	A	A	A	A	A	B	A	A	A	A	A	A
1	40139045	40146890	7846	Bin0168	A	A	A	A	A	A	A	A	A	A	A	A	A	A	A	A	A	A	A	A	A	A	A	A	B	A	A	A	A	A	A	A	A	A	A	A	A	A	A	A	A	A	A	A	A
1	40146891	40153049	6159	Bin0169	A	A	A	A	A	A	A	A	A	A	A	A	A	A	A	A	A	A	A	A	A	A	A	A	B	A	A	A	A	A	A	A	A	A	A	A	A	A	A	A	A	A	A	A	A
1	40153050	40153085	36	Bin0170	A	A	A	A	A	A	A	A	A	A	A	A	A	A	A	A	A	A	A	A	A	A	A	A	B	A	A	A	A	A	A	A	A	A	A	A	A	A	A	A	A	A	A	A	A
1	40153086	40186578	33493	Bin0171	A	A	A	A	A	A	A	A	A	A	A	A	A	A	A	A	A	A	A	A	A	A	A	A	B	A	A	A	A	A	A	A	A	A	A	A	A	A	A	A	A	A	A	A	A
1	40186579	40191041	4463	Bin0172	A	A	A	A	A	A	A	A	A	A	A	A	A	A	A	A	A	A	A	A	A	A	A	A	B	A	A	A	A	A	A	A	A	A	A	A	A	A	A	A	A	A	A	A	A
1	40191042	40201279	10238	Bin0173	A	A	A	A	A	A	A	A	A	A	A	A	A	A	A	A	A	A	A	A	A	A	A	A	B	A	A	A	A	A	A	A	A	A	A	A	A	A	A	A	A	A	A	A	A
1	40201280	40207556	6277	Bin0174	A	A	A	A	A	A	A	A	A	A	A	A	A	A	A	A	A	A	A	A	A	A	A	A	A	A	A	A	A	A	A	A	A	A	A	A	A	A	A	A	A	A	A	A	A
1	40207557	41194649	987093	Bin0175	A	A	A	A	A	A	A	A	A	A	A	A	A	A	A	A	A	A	A	A	A	A	A	A	A	A	A	A	A	A	A	A	A	A	A	A	A	A	A	A	A	A	A	A	A
1	41194650	41194708	59	Bin0176	A	A	A	A	A	A	A	A	A	A	A	A	A	A	A	A	A	A	A	A	A	A	A	A	A	A	A	A	A	A	A	A	A	A	A	A	A	A	A	A	A	A	A	B	A
1	41194709	41194838	130	Bin0177	A	A	A	A	A	A	A	A	A	A	A	A	A	A	A	B	A	A	A	A	A	A	A	A	A	A	A	A	A	A	A	A	A	A	A	A	A	A	A	A	A	A	A	B	A
1	41194839	41212371	17533	Bin0178	A	A	A	A	A	A	A	A	A	A	A	A	A	A	A	B	A	A	A	A	A	A	A	A	A	A	A	A	A	A	A	A	A	A	A	A	A	A	A	A	A	B	A	B	A
1	41212372	41214232	1861	Bin0179	A	A	A	A	A	A	A	A	A	A	A	A	A	A	A	B	A	A	A	A	A	A	A	A	A	A	A	A	A	A	A	A	A	A	A	A	A	A	A	A	A	B	A	B	A
1	41214233	41220179	5947	Bin0180	A	A	A	A	A	A	A	A	A	A	A	A	A	A	A	B	A	A	A	A	A	A	A	A	A	A	A	A	A	A	A	A	A	A	A	A	A	A	A	A	A	B	A	B	A
1	41220180	41233744	13565	Bin0181	A	A	A	A	A	A	A	A	A	A	A	A	A	A	A	B	A	A	A	A	A	A	A	A	A	A	A	A	A	A	A	A	A	A	A	A	A	A	A	A	A	B	A	B	A
1	41233745	41234180	436	Bin0182	A	A	A	A	A	A	A	A	A	A	A	A	A	A	A	B	A	A	A	A	A	A	A	A	A	A	A	A	A	A	A	A	A	A	A	A	A	A	A	A	A	B	A	B	A
1	41234181	41235308	1128	Bin0183	A	A	A	A	A	A	A	A	A	A	A	A	A	A	A	B	A	A	A	A	A	A	A	A	A	A	A	A	A	A	A	A	A	A	A	A	A	A	A	A	A	B	A	B	A
1	41235309	42145466	910158	Bin0184	A	A	A	A	A	A	A	A	A	A	A	A	A	A	A	B	A	A	A	A	A	A	A	A	A	A	A	A	A	A	A	A	A	A	A	A	A	A	A	A	A	B	A	B	A
2	1	478502	478502	Bin0185	B	B	A	B	A	A	A	A	A	A	A	A	A	A	B	A	A	B	A	A	A	A	A	A	A	A	A	A	A	B	A	B	B	B	B	A	A	B	A	A	A	B	B	A	A
2	478503	494486	15984	Bin0186	B	B	A	B	A	A	A	A	A	A	A	A	A	A	B	A	A	B	A	A	A	A	A	A	A	A	A	A	A	B	A	B	B	B	B	A	A	B	A	A	A	B	B	A	A
2	494487	517148	22662	Bin0187	B	B	A	B	A	A	A	A	A	A	A	A	A	A	B	A	A	B	A	A	A	A	A	A	A	A	A	A	A	B	A	B	B	B	B	A	A	B	A	A	A	B	B	A	A
2	517149	1020081	502933	Bin0188	B	B	A	B	A	A	A	A	A	A	A	A	A	A	B	A	A	B	A	A	A	A	A	A	A	A	A	A	A	B	A	B	B	B	B	A	A	B	A	A	A	A	B	A	A
2	1020082	1034623	14542	Bin0189	B	B	A	B	A	A	A	A	A	A	A	A	A	A	B	A	A	B	A	A	A	A	A	A	A	A	A	A	A	B	A	A	B	B	B	A	A	B	A	A	A	A	B	A	A
2	1034624	1034636	13	Bin0190	B	B	A	B	A	A	A	A	A	A	A	A	A	A	B	A	A	B	A	A	A	A	A	A	A	A	A	A	A	B	A	A	B	B	B	A	A	A	A	A	A	A	B	A	A
2	1034637	1034721	85	Bin0191	B	B	A	B	A	A	A	A	A	A	A	A	A	A	B	A	A	B	A	A	A	A	A	A	A	A	A	A	A	B	A	A	B	B	B	A	A	A	A	A	A	A	B	A	A
2	1034722	1034818	97	Bin0192	B	B	A	B	A	A	A	A	A	A	A	A	A	A	B	A	A	B	A	A	A	A	A	A	A	A	A	A	A	B	A	A	B	B	B	A	A	A	A	A	A	A	B	A	A
2	1034819	1034999	181	Bin0193	B	B	A	B	A	A	A	A	A	A	A	A	A	A	B	A	A	B	A	A	A	A	A	A	A	A	A	A	A	B	A	A	A	B	B	A	A	A	A	A	A	A	B	A	A
2	1035000	1035014	15	Bin0194	B	B	A	B	A	A	A	A	A	A	A	A	A	A	B	A	A	B	A	A	A	A	A	A	A	A	A	A	A	B	A	A	A	B	B	A	A	A	A	A	A	A	B	A	A
2	1035015	1035068	54	Bin0195	B	B	A	B	A	A	A	A	A	A	A	A	A	A	B	A	A	B	A	A	A	A	A	A	A	A	A	A	A	B	A	A	A	B	B	A	A	A	A	A	A	A	B	A	A
2	1035069	1035079	11	Bin0196	B	B	A	B	A	A	A	A	A	A	A	A	A	A	B	A	A	B	A	A	A	A	A	A	A	A	A	A	A	B	A	A	A	B	B	A	A	A	A	A	A	A	B	A	A
2	1035080	1036261	1182	Bin0197	B	B	A	B	A	A	A	A	A	A	A	A	A	A	B	A	A	B	A	A	A	A	A	A	A	A	A	A	A	B	A	A	A	B	B	A	A	A	A	A	A	A	B	A	A
2	1036262	1036680	419	Bin0198	B	B	A	B	A	A	A	A	A	A	A	A	A	A	B	A	A	B	A	A	A	A	A	A	A	A	A	A	A	B	A	A	A	A	B	A	A	A	A	A	A	A	B	A	A
2	1036681	1037236	556	Bin0199	B	B	A	A	A	A	A	A	A	A	A	A	A	A	B	A	A	B	A	A	A	A	A	A	A	A	A	A	A	B	A	A	A	A	B	A	A	A	A	A	A	A	B	A	A
2	1037237	1039300	2064	Bin0200	B	B	A	A	A	A	A	A	A	A	A	A	A	A	B	A	A	B	A	A	A	A	A	A	A	A	A	A	A	B	A	A	A	A	B	A	A	A	A	A	A	A	B	A	A
2	1039301	1039796	496	Bin0201	B	B	A	A	A	A	A	A	A	A	A	A	A	A	B	A	A	B	A	A	A	A	A	A	A	A	A	A	A	B	A	A	A	A	B	A	A	A	A	A	A	A	B	A	A
2	1039797	1041459	1663	Bin0202	B	B	A	A	A	A	A	A	A	A	A	A	A	A	A	A	A	B	A	A	A	A	A	A	A	A	A	A	A	B	A	A	A	A	B	A	A	A	A	A	A	A	B	A	A
2	1041460	1187212	145753	Bin0203	B	B	A	A	A	A	A	A	A	A	A	A	A	A	A	A	A	B	A	A	A	A	A	A	A	A	A	A	A	B	A	A	A	A	B	A	A	A	A	A	A	A	A	A	A
2	1187213	1187539	327	Bin0204	B	B	A	A	A	A	A	A	A	A	A	A	A	A	A	A	A	B	A	A	A	A	A	A	A	A	A	A	A	B	A	A	A	A	B	A	A	A	A	A	A	A	A	A	A
2	1187540	1187636	97	Bin0205	B	B	A	A	A	A	A	A	A	A	A	A	A	A	A	A	A	B	A	A	A	A	A	A	A	A	A	A	A	B	A	A	A	A	B	A	A	A	A	A	A	A	A	A	A
2	1187637	1198785	11149	Bin0206	B	B	A	A	A	A	A	A	A	A	A	A	A	A	A	A	A	A	A	A	A	A	A	A	A	A	A	A	A	B	A	A	A	A	B	A	A	A	A	A	A	A	A	A	A
2	1198786	1212401	13616	Bin0207	B	B	A	A	A	A	A	A	A	A	A	A	A	A	A	A	A	A	A	A	A	A	A	A	A	A	A	A	A	B	A	A	A	A	B	A	A	A	A	A	A	A	A	A	A
2	1212402	1362632	150231	Bin0208	B	B	A	A	A	A	A	A	A	A	A	A	A	A	A	A	A	A	A	A	A	A	A	A	A	A	A	A	A	B	A	A	A	A	B	A	A	A	A	A	A	A	A	A	A
2	1362633	1748647	386015	Bin0209	B	B	A	A	A	A	A	A	A	A	A	A	A	A	A	A	A	A	A	A	A	A	A	A	A	A	A	A	A	B	A	A	A	A	B	A	A	A	A	A	A	A	A	A	A
2	1748648	1971563	222916	Bin0210	B	B	A	A	A	A	A	A	A	A	A	A	A	A	A	A	A	A	A	A	A	A	A	A	A	A	A	A	A	B	A	A	A	A	B	A	A	A	A	A	A	A	A	A	A
2	1971564	1974760	3197	Bin0211	B	B	A	A	A	A	A	A	A	A	A	A	A	A	A	A	A	A	A	A	A	A	A	A	A	A	A	A	A	A	A	A	A	A	B	A	A	A	A	A	A	A	A	A	A
2	1974761	4729913	2755153	Bin0212	B	B	A	A	A	A	A	A	A	A	A	A	A	A	A	A	A	A	A	A	A	A	A	A	A	A	A	A	A	A	A	A	A	A	B	A	A	A	A	A	A	A	A	A	A
2	4729914	4802126	72213	Bin0213	B	B	A	A	A	A	A	A	A	A	A	A	A	A	A	A	A	A	A	A	A	A	A	A	A	A	A	A	A	A	A	A	A	A	B	A	A	A	A	A	A	A	A	A	A
2	4802127	4873002	70876	Bin0214	B	B	A	A	A	A	A	A	A	A	A	A	A	A	A	A	A	A	A	A	A	A	A	A	A	A	A	A	A	A	A	A	A	A	B	A	A	A	A	A	A	A	A	A	A
2	4873003	4956174	83172	Bin0215	B	B	A	A	A	A	A	A	A	A	A	A	A	A	A	A	A	A	A	A	A	A	A	A	A	A	B	A	A	A	A	A	A	A	B	A	A	A	A	A	A	A	A	A	A
2	4956175	5113870	157696	Bin0216	B	B	A	A	A	A	A	A	A	A	A	A	A	A	A	A	A	A	A	A	A	A	A	A	A	A	B	A	A	A	A	A	A	A	B	A	A	A	A	A	A	A	A	B	A
2	5113871	5611970	498100	Bin0217	B	B	A	A	A	A	A	A	A	A	A	A	A	A	A	A	A	A	A	A	A	A	A	A	A	A	B	A	A	A	A	A	A	A	B	A	A	A	A	A	A	B	A	B	A
2	5611971	5621537	9567	Bin0218	B	B	A	A	A	A	A	A	A	A	A	A	A	A	A	A	A	A	A	A	A	A	A	A	A	A	B	A	A	A	A	A	A	A	B	A	A	A	A	A	A	B	A	B	A
2	5621538	5621784	247	Bin0219	B	B	A	A	A	A	A	A	A	A	A	A	A	B	A	A	A	A	A	A	A	A	A	A	A	A	B	A	A	A	A	A	A	A	B	A	A	A	A	A	A	B	A	B	A
2	5621785	5628117	6333	Bin0220	B	B	A	A	A	A	A	A	A	A	A	A	A	B	A	A	A	A	A	A	A	A	A	A	A	A	B	A	A	A	A	A	A	A	B	A	A	A	A	A	A	B	A	B	A
2	5628118	5677845	49728	Bin0221	B	B	A	A	A	A	A	A	A	A	A	A	A	B	A	A	A	A	A	A	A	A	A	A	A	A	B	A	A	A	A	A	A	A	B	A	A	A	A	A	A	B	A	B	A
2	5677846	6110470	432625	Bin0222	B	B	A	A	A	A	A	A	A	A	A	A	A	B	A	A	A	A	A	A	A	A	A	A	A	A	A	A	A	A	A	A	A	A	B	A	A	A	A	A	A	B	A	B	A
2	6110471	6120031	9561	Bin0223	B	B	A	A	A	A	A	A	A	A	A	A	A	B	A	A	A	A	A	A	A	A	A	A	A	A	A	A	A	A	A	A	A	A	B	A	A	A	A	A	A	B	A	B	A
2	6120032	6820876	700845	Bin0224	B	B	A	A	A	A	A	A	A	A	A	A	A	B	A	A	A	A	A	A	A	A	A	A	A	A	A	A	A	A	A	A	A	A	B	A	A	A	A	A	A	B	A	B	A
2	6820877	6861000	40124	Bin0225	B	B	A	A	A	A	A	A	A	A	A	A	A	B	A	A	A	A	A	A	A	A	A	A	A	A	A	A	A	A	A	A	A	A	B	A	A	A	A	A	A	B	A	B	A
2	6861001	6862319	1319	Bin0226	B	B	A	A	A	A	A	A	A	A	A	A	A	B	A	A	A	A	A	A	A	A	A	A	A	A	A	A	A	A	A	A	A	A	B	A	A	A	A	A	A	B	A	B	A
2	6862320	6960433	98114	Bin0227	B	B	A	A	A	A	A	A	A	A	A	A	A	B	A	A	A	A	A	A	A	A	A	A	A	A	A	A	A	A	A	A	A	A	B	A	A	A	A	A	A	B	A	B	A
2	6960434	6962660	2227	Bin0228	B	B	A	A	A	A	A	A	A	A	A	A	A	B	A	A	A	A	A	A	A	A	A	A	A	A	A	A	A	A	A	A	A	A	B	A	A	A	A	A	A	B	A	B	A
2	6962661	6999768	37108	Bin0229	B	B	A	A	A	A	A	A	A	A	A	A	A	B	A	A	A	A	A	A	A	A	A	A	A	A	A	A	A	A	A	A	A	A	B	A	A	A	A	A	A	B	A	B	A
2	6999769	7084941	85173	Bin0230	B	B	A	A	A	A	A	A	A	A	A	A	A	B	A	A	A	A	A	A	A	A	A	A	A	A	A	A	A	A	A	A	A	A	B	A	A	A	A	A	A	B	A	B	A
2	7084942	7404452	319511	Bin0231	B	B	A	A	A	A	A	A	A	A	A	A	A	B	A	A	A	A	A	A	A	A	A	A	A	A	A	A	A	A	A	A	A	A	B	A	A	A	A	A	A	B	A	B	A
2	7404453	7412550	8098	Bin0232	B	B	A	A	A	A	A	A	A	A	A	A	A	B	A	A	A	A	A	A	A	A	A	A	A	A	A	A	A	A	A	A	A	A	B	A	A	A	A	A	A	B	A	B	A
2	7412551	7415795	3245	Bin0233	B	B	A	A	A	A	A	A	A	A	A	A	A	B	A	A	A	A	A	A	A	A	A	A	A	A	A	A	A	A	A	A	A	A	B	A	A	A	A	A	A	B	A	B	A
2	7415796	7883934	468139	Bin0234	B	B	A	A	A	A	A	A	A	A	A	A	A	B	A	A	A	A	A	A	A	A	A	A	A	A	A	A	A	A	A	A	A	A	B	A	A	A	A	A	A	B	A	B	A
2	7883935	7991772	107838	Bin0235	B	B	A	A	A	A	A	A	A	A	A	A	A	B	A	A	A	A	A	A	A	A	A	A	A	A	A	A	A	A	A	A	A	A	B	A	A	A	A	A	A	B	A	B	A
2	7991773	7991902	130	Bin0236	B	B	A	A	A	A	A	A	A	A	A	A	A	B	A	A	A	A	A	A	A	A	A	A	A	A	A	A	A	A	A	A	A	A	B	A	A	A	A	A	A	B	A	B	A
2	7991903	7994436	2534	Bin0237	B	B	A	A	A	A	A	A	A	A	A	A	A	B	A	A	A	A	A	A	A	A	A	A	A	A	A	A	A	A	A	A	A	A	B	B	A	A	A	A	A	B	A	B	A
2	7994437	8019110	24674	Bin0238	B	B	A	A	A	A	A	A	A	A	A	A	A	B	A	A	A	A	A	A	A	A	A	A	A	A	A	A	A	A	A	A	A	A	B	B	A	A	A	A	A	B	A	B	A
2	8019111	8029691	10581	Bin0239	B	B	A	A	A	A	A	A	A	A	A	A	A	B	A	A	A	A	A	A	A	A	A	A	A	A	A	A	A	A	A	A	A	A	B	B	A	A	A	A	A	B	A	B	A
2	8029692	8037856	8165	Bin0240	B	B	A	A	A	A	A	A	A	A	A	A	A	B	A	A	A	A	A	A	A	A	A	A	A	A	A	A	A	A	A	A	A	A	B	B	A	A	A	A	A	B	A	B	A
2	8037857	8037872	16	Bin0241	B	B	A	A	A	A	A	A	A	A	A	A	A	B	A	A	A	A	A	A	A	A	A	A	A	A	A	A	A	A	A	A	A	A	B	B	A	A	A	A	A	B	A	B	A
2	8037873	8098109	60237	Bin0242	B	B	A	A	A	A	A	A	A	A	A	A	A	B	A	A	A	A	A	A	A	A	A	A	A	A	A	A	A	A	A	A	A	A	B	B	A	A	A	A	A	B	A	B	A
2	8098110	8098500	391	Bin0243	B	B	A	A	A	A	A	A	A	A	A	A	A	B	A	A	A	A	A	A	A	A	A	A	A	A	A	A	A	A	A	A	A	A	B	B	A	A	A	A	A	B	A	B	A
2	8098501	8110363	11863	Bin0244	B	B	A	A	A	A	A	A	A	A	A	A	A	B	A	A	A	A	A	A	A	A	A	A	A	A	A	A	A	A	A	A	A	A	B	B	A	A	A	A	A	B	A	B	A
2	8110364	8716811	606448	Bin0245	B	B	A	A	A	A	A	A	A	A	A	A	A	B	A	A	A	A	A	A	A	A	A	A	A	A	A	A	A	A	A	A	A	A	B	B	A	A	A	A	A	B	A	B	A
2	8716812	9899619	1182808	Bin0246	B	B	A	A	A	A	A	A	A	A	A	A	A	B	A	A	A	A	A	A	A	A	A	A	A	A	A	A	A	A	A	A	A	A	B	B	A	A	A	A	A	B	A	B	A
2	9899620	9918038	18419	Bin0247	B	B	A	A	A	A	A	A	A	A	A	A	A	B	A	A	A	A	A	A	A	A	A	A	A	A	A	A	A	A	A	A	A	A	B	B	A	A	A	A	A	B	A	B	A
2	9918039	9918202	164	Bin0248	B	B	A	A	A	A	A	A	A	A	A	A	A	B	A	A	A	A	A	A	A	A	A	A	A	A	A	A	A	A	A	A	A	A	B	B	A	A	A	A	A	B	A	B	A
2	9918203	10255891	337689	Bin0249	B	B	A	A	A	A	A	A	A	A	A	A	A	B	A	A	A	A	A	A	A	A	A	A	A	A	A	A	A	A	A	A	A	A	B	B	A	A	A	A	A	B	A	B	A
2	10255892	10257399	1508	Bin0250	B	B	A	A	A	A	A	A	A	A	A	A	A	B	A	A	A	A	A	A	A	A	A	A	A	A	A	A	A	A	A	A	A	A	B	B	A	A	A	A	A	B	A	B	A
2	10257400	10257441	42	Bin0251	B	B	A	A	A	A	A	A	A	A	A	A	A	B	A	A	A	A	A	A	A	A	A	A	A	A	A	A	A	A	A	A	A	A	B	B	A	A	A	A	A	B	A	B	A
2	10257442	10257506	65	Bin0252	B	B	A	A	A	A	A	A	A	A	A	A	A	B	A	A	A	A	A	A	A	A	A	A	A	A	A	A	A	A	A	A	A	A	B	B	A	A	A	A	A	B	A	B	A
2	10257507	10262752	5246	Bin0253	B	B	A	A	A	A	A	A	A	A	A	A	A	B	A	A	A	A	A	A	A	A	A	A	A	A	A	A	A	A	A	A	A	A	B	B	A	A	A	A	A	B	A	B	A
2	10262753	10311187	48435	Bin0254	B	B	A	A	A	A	A	A	A	A	A	A	A	B	A	A	A	A	A	A	A	A	A	A	A	A	A	A	A	A	A	A	A	A	B	B	A	A	A	A	A	B	A	B	A
2	10311188	10326083	14896	Bin0255	B	B	A	A	A	A	A	A	A	A	A	A	A	B	A	A	A	A	A	A	A	A	A	A	A	A	A	A	A	A	A	A	A	A	B	B	A	A	A	A	A	B	A	B	A
2	10326084	10326438	355	Bin0256	B	B	A	A	A	A	A	A	A	A	A	A	A	B	A	A	A	A	A	A	A	A	A	A	A	A	A	A	A	A	A	A	A	A	B	B	A	A	A	A	A	B	A	B	A
2	10326439	10388063	61625	Bin0257	B	B	A	A	A	A	A	A	A	A	A	A	A	B	A	A	A	A	A	A	A	A	A	A	A	A	A	A	A	A	A	A	A	A	B	A	A	A	A	A	A	B	A	B	A
2	10388064	10411363	23300	Bin0258	B	A	A	A	A	A	A	A	A	A	A	A	A	B	A	A	A	A	A	A	A	A	A	A	A	A	A	A	A	A	A	A	A	A	B	A	A	A	A	A	A	B	A	B	A
2	10411364	10548327	136964	Bin0259	B	A	A	A	A	A	A	A	A	A	A	A	A	B	A	A	A	A	A	A	A	A	A	A	A	A	A	A	A	A	A	A	A	A	B	A	A	A	A	A	A	B	A	B	A
2	10548328	10610799	62472	Bin0260	B	A	A	A	A	A	A	A	A	A	A	A	A	B	A	A	A	A	A	A	A	A	A	A	A	A	A	A	A	A	A	A	A	A	B	A	A	A	A	A	A	B	A	B	A
2	10610800	11295848	685049	Bin0261	B	A	A	A	A	A	A	A	A	A	A	A	A	B	A	A	A	A	A	A	A	A	A	A	A	A	A	A	A	A	A	A	A	A	B	A	A	A	A	A	A	B	A	B	A
2	11295849	11296249	401	Bin0262	B	A	A	A	A	A	A	A	A	A	A	A	A	B	A	A	A	A	A	A	A	A	A	A	A	A	A	A	A	A	A	A	A	A	B	A	A	A	A	A	A	B	A	B	A
2	11296250	11298969	2720	Bin0263	B	A	A	A	A	A	A	A	A	A	A	A	A	B	A	A	A	A	A	A	A	A	A	A	A	A	A	A	A	B	A	A	A	A	B	A	A	A	A	A	A	B	A	B	A
2	11298970	11299482	513	Bin0264	B	A	A	A	A	A	A	A	A	A	A	A	A	B	A	A	A	A	A	A	A	A	A	A	A	A	A	A	A	B	A	A	A	A	B	A	A	A	A	A	A	B	A	B	A
2	11299483	11299488	6	Bin0265	B	A	A	A	A	A	A	A	A	A	A	A	A	B	A	A	A	A	A	A	A	A	A	A	A	A	A	A	A	B	A	A	A	B	B	A	A	A	A	A	A	B	A	B	A
2	11299489	11299512	24	Bin0266	B	A	A	A	A	A	A	A	A	A	A	A	A	B	A	A	A	A	A	A	A	A	A	A	A	A	A	A	A	B	A	A	A	B	B	A	A	A	A	A	A	B	A	B	A
2	11299513	11300226	714	Bin0267	B	A	A	A	A	A	A	A	A	A	A	A	A	B	A	A	A	A	A	A	A	A	A	A	A	A	A	A	A	B	A	A	A	B	B	A	A	A	A	A	A	B	A	B	A
2	11300227	11301100	874	Bin0268	B	A	A	A	B	A	A	A	A	A	A	A	A	B	B	A	A	A	A	A	A	A	A	A	A	A	A	A	A	B	A	B	A	B	B	A	A	A	A	A	A	B	A	B	A
2	11301101	11302433	1333	Bin0269	B	A	A	A	B	A	A	A	A	A	A	A	A	B	B	A	A	A	A	A	A	A	A	A	A	A	A	A	A	B	A	B	A	B	B	A	A	A	A	A	A	B	A	B	B
2	11302434	11305874	3441	Bin0270	B	A	A	A	B	A	A	A	A	A	A	A	A	B	B	A	A	A	A	A	A	A	A	A	A	A	A	A	A	B	A	B	A	B	B	A	A	A	A	A	A	B	A	B	B
2	11305875	11305899	25	Bin0271	B	A	A	A	B	A	A	A	A	A	A	A	B	B	B	A	A	A	A	A	A	A	A	A	A	A	A	A	A	B	A	B	A	B	B	A	A	A	A	A	A	B	A	B	B
2	11305900	11305902	3	Bin0272	B	A	A	A	B	A	A	A	A	A	A	A	B	B	B	A	A	A	A	A	A	A	A	A	A	A	A	A	A	B	A	B	A	B	B	A	A	A	A	A	A	B	A	B	B
2	11305903	11306588	686	Bin0273	B	A	A	A	B	A	A	A	A	A	A	A	B	B	B	A	A	A	A	A	A	A	A	A	A	A	A	A	A	B	A	B	A	B	B	A	A	A	A	A	A	B	A	B	B
2	11306589	11306671	83	Bin0274	B	A	A	A	B	A	A	A	A	A	A	A	B	B	B	A	A	A	A	A	A	A	A	A	A	A	A	A	A	B	A	B	A	B	B	A	A	A	A	A	A	B	A	B	B
2	11306672	11311342	4671	Bin0275	B	A	A	A	B	A	A	A	A	A	A	A	B	B	B	A	A	A	A	A	A	A	A	A	A	A	A	A	A	B	A	B	A	B	B	A	A	A	A	A	A	B	A	B	B
2	11311343	11322141	10799	Bin0276	B	A	A	A	B	A	A	A	A	A	A	A	B	B	B	A	A	A	A	A	A	A	A	A	A	A	A	A	A	B	A	B	A	B	B	A	A	A	A	A	A	B	A	B	B
2	11322142	11323521	1380	Bin0277	B	A	A	A	B	A	A	A	A	A	A	A	B	B	B	A	A	A	A	A	A	A	B	A	A	A	A	A	A	B	A	B	A	B	B	A	A	A	A	A	A	B	A	B	B
2	11323522	11325619	2098	Bin0278	B	A	A	A	B	A	A	A	A	A	B	A	B	B	B	B	A	A	A	A	A	A	B	A	A	A	A	A	A	B	A	B	A	B	B	A	B	A	A	A	A	B	A	B	B
2	11325620	11325738	119	Bin0279	B	A	A	A	B	A	A	A	A	A	B	A	B	B	B	B	A	A	A	A	A	A	B	A	A	A	A	A	A	B	A	B	A	B	B	A	B	A	A	A	A	B	A	B	B
2	11325739	11325767	29	Bin0280	B	A	A	A	B	A	A	A	A	A	B	A	B	B	B	B	A	A	A	A	A	A	B	A	A	A	A	A	A	B	A	B	A	B	B	A	B	A	A	A	A	B	A	B	B
2	11325768	11325786	19	Bin0281	B	A	A	A	B	A	A	A	A	A	B	A	B	B	B	B	A	A	A	A	A	A	B	A	A	A	A	A	A	B	A	B	A	B	B	A	B	A	A	A	A	B	A	B	B
2	11325787	11325797	11	Bin0282	B	A	A	A	B	A	A	A	A	A	B	A	B	B	B	B	A	A	A	A	A	A	B	A	A	A	A	A	A	B	A	B	A	B	B	A	B	A	A	A	A	B	A	B	B
2	11325798	11325889	92	Bin0283	B	A	A	A	B	A	A	A	A	A	B	A	B	B	B	B	A	A	A	A	A	A	B	A	A	A	A	A	A	B	A	B	A	B	B	A	B	A	A	A	A	B	A	B	B
2	11325890	11326175	286	Bin0284	B	A	A	A	B	A	A	A	B	A	B	A	B	B	B	B	A	A	A	A	A	A	B	A	A	A	A	A	A	B	A	B	A	B	B	A	B	A	A	A	A	B	A	B	B
2	11326176	11326920	745	Bin0285	B	A	A	A	B	A	A	A	B	A	B	A	B	B	B	B	A	A	A	A	A	A	B	A	A	A	A	A	A	B	A	B	A	B	B	A	B	A	A	B	A	B	A	B	B
2	11326921	11327231	311	Bin0286	B	A	A	A	B	A	A	A	B	A	B	A	B	B	B	B	A	A	A	A	A	A	B	A	A	A	A	A	A	B	A	B	A	B	B	A	B	A	A	B	A	B	A	B	B
2	11327232	11327234	3	Bin0287	B	A	A	A	B	A	A	A	B	A	B	A	B	B	B	B	A	A	A	A	A	A	B	A	A	A	A	A	A	B	A	B	B	B	B	A	B	A	A	B	A	B	A	B	B
2	11327235	11327259	25	Bin0288	B	A	A	A	B	A	A	A	B	A	B	A	B	B	B	B	A	A	A	A	A	A	B	A	A	A	A	A	A	B	A	B	B	B	B	A	B	A	B	B	A	B	A	B	B
2	11327260	11327282	23	Bin0289	B	A	A	A	B	A	A	A	B	A	B	A	B	B	B	B	A	A	A	A	A	A	B	A	A	A	A	A	A	B	A	B	B	B	B	A	B	A	B	B	A	B	A	B	B
2	11327283	11330634	3352	Bin0290	B	A	A	A	B	A	A	A	B	A	B	A	B	B	B	B	A	A	A	A	A	A	B	A	A	A	A	A	A	B	A	B	B	B	B	A	B	A	B	B	A	B	A	B	B
2	11330635	11403834	73200	Bin0291	B	A	A	A	B	A	A	A	B	A	B	A	B	B	B	B	A	A	A	A	A	A	B	A	A	A	A	A	A	B	A	B	B	B	B	A	B	A	B	B	A	B	A	B	B
2	11403835	11403878	44	Bin0292	B	A	A	A	B	A	A	A	B	A	B	A	B	B	B	B	A	A	A	A	A	A	B	A	A	A	A	A	A	B	A	B	B	B	B	A	B	A	B	B	A	B	A	B	B
2	11403879	11403904	26	Bin0293	B	A	A	A	B	A	A	A	B	A	B	A	B	B	B	B	A	A	A	A	A	A	B	A	A	A	A	A	A	B	A	B	B	B	B	A	B	A	B	B	A	B	A	B	B
2	11403905	11403950	46	Bin0294	B	A	A	A	B	A	A	A	B	A	B	A	B	B	B	B	A	A	A	A	A	A	B	A	A	A	A	A	A	B	A	B	B	B	B	A	B	A	B	B	A	B	A	B	B
2	11403951	11403952	2	Bin0295	B	A	A	A	B	A	A	A	B	A	B	A	B	B	B	B	A	A	A	A	A	A	B	A	A	A	A	A	A	B	A	B	B	B	B	A	B	A	B	B	A	B	B	B	B
2	11403953	11403997	45	Bin0296	B	A	A	A	B	A	A	A	B	A	B	A	B	B	B	B	A	A	A	A	A	A	B	A	A	A	A	A	A	B	A	B	B	B	B	A	B	A	B	B	A	B	B	B	B
2	11403998	11404027	30	Bin0297	B	A	A	A	B	A	A	A	B	A	B	A	B	B	B	B	B	A	A	A	A	A	B	A	A	A	A	A	A	B	A	B	B	B	B	A	B	A	B	B	A	B	B	B	B
2	11404028	11404037	10	Bin0298	B	A	A	A	B	A	A	A	B	A	B	A	B	B	B	B	B	A	A	A	A	A	B	A	A	A	A	A	A	B	A	B	B	B	B	A	B	A	B	B	A	B	B	B	B
2	11404038	11409594	5557	Bin0299	B	A	A	A	B	A	A	A	B	A	B	A	B	B	B	B	B	A	A	A	A	A	B	A	A	A	A	B	A	B	A	B	B	B	B	A	B	A	B	B	A	B	B	B	B
2	11409595	11411377	1783	Bin0300	B	A	A	A	B	A	A	B	B	A	B	A	B	B	B	B	B	A	A	A	A	A	B	A	A	A	A	B	A	B	A	B	B	B	B	A	B	A	B	B	A	B	B	B	B
2	11411378	11417484	6107	Bin0301	B	A	B	A	B	A	A	B	B	A	B	A	B	B	B	B	B	A	A	A	A	A	B	A	A	A	A	B	A	B	B	B	B	B	B	A	B	A	B	B	A	B	B	B	B
2	11417485	11417489	5	Bin0302	B	A	B	A	B	A	A	B	B	A	B	A	B	B	B	B	B	A	A	A	A	A	B	A	A	A	A	B	A	B	B	B	B	B	B	A	B	A	B	B	A	B	B	B	B
2	11417490	11417491	2	Bin0303	B	A	B	A	B	A	A	B	B	A	B	B	B	B	B	B	B	A	A	A	A	A	B	A	A	B	A	B	A	B	B	B	B	B	B	A	B	A	B	B	A	B	B	B	B
2	11417492	11418868	1377	Bin0304	B	A	B	A	B	A	A	B	B	A	B	B	B	B	B	B	B	A	A	A	A	A	B	A	A	B	A	B	A	B	B	B	B	B	B	A	B	A	B	B	A	B	B	B	B
2	11418869	11419014	146	Bin0305	B	A	B	A	B	A	A	B	B	A	B	B	B	B	B	B	B	A	A	A	A	A	B	A	A	B	A	B	A	B	B	B	B	B	B	A	B	A	B	B	A	B	B	B	B
2	11419015	11593150	174136	Bin0306	B	A	B	A	B	A	A	B	B	A	B	B	B	B	B	B	B	A	A	A	A	A	B	A	A	B	A	B	A	B	B	B	B	B	B	A	B	A	B	B	A	B	B	B	B
2	11593151	11593231	81	Bin0307	B	A	B	A	B	A	A	B	B	A	B	B	B	B	B	B	B	B	A	A	A	A	B	A	A	B	A	B	A	B	B	B	B	B	B	A	B	A	B	B	A	B	B	B	B
2	11593232	11593262	31	Bin0308	B	A	B	A	B	A	A	B	B	A	B	B	B	B	B	B	B	B	A	A	A	A	B	A	A	B	A	B	A	B	B	B	B	B	B	A	B	A	B	B	A	B	B	B	B
2	11593263	11593346	84	Bin0309	B	A	B	A	B	A	A	B	B	A	B	B	B	B	B	B	B	B	A	A	A	A	B	A	A	B	A	B	A	B	B	B	B	B	B	A	B	A	B	B	A	B	B	B	B
2	11593347	11600555	7209	Bin0310	B	A	B	A	B	A	A	B	B	A	B	B	B	B	B	B	B	B	A	A	A	A	B	A	A	B	A	B	A	B	B	B	B	B	B	A	B	A	B	B	A	B	B	B	B
2	11600556	11697851	97296	Bin0311	B	A	B	A	B	A	A	B	B	A	B	B	B	B	B	B	B	B	A	A	A	A	B	A	A	B	A	B	A	B	B	B	B	B	B	A	B	A	B	B	A	B	B	B	B
2	11697852	11962094	264243	Bin0312	B	A	B	A	B	A	A	B	B	A	B	B	B	B	B	B	B	B	B	A	A	A	B	A	A	B	A	B	A	B	B	B	B	B	B	A	B	A	B	B	A	B	B	B	B
2	11962095	11962526	432	Bin0313	B	A	B	A	B	A	A	B	B	A	B	B	B	B	B	B	B	B	B	A	A	A	B	A	A	B	A	B	A	B	B	B	B	A	B	A	B	A	B	B	A	B	B	B	B
2	11962527	11968399	5873	Bin0314	B	A	B	A	B	A	A	B	B	A	B	B	B	B	B	B	B	B	B	A	A	A	B	A	A	B	A	B	A	B	B	B	B	A	B	A	B	A	B	B	A	B	B	B	B
2	11968400	11969213	814	Bin0315	B	A	B	A	B	A	A	B	B	A	B	B	B	B	B	B	B	B	B	A	A	A	B	A	A	B	A	B	A	B	B	B	B	A	B	A	B	A	B	B	A	B	B	B	B
2	11969214	11972807	3594	Bin0316	B	A	B	A	B	A	A	B	B	A	B	B	B	B	B	B	B	B	B	A	A	A	B	A	A	B	A	B	A	B	B	B	B	A	B	A	B	A	B	B	A	B	B	B	B
2	11972808	11972812	5	Bin0317	B	A	B	A	B	A	A	B	B	A	B	B	B	B	B	B	B	B	A	A	A	A	B	A	A	B	A	B	A	B	B	B	B	A	B	A	B	A	B	B	A	B	B	B	B
2	11972813	11972831	19	Bin0318	B	A	B	A	B	A	A	B	B	A	B	B	B	B	B	B	B	B	A	A	A	A	B	A	A	B	A	B	A	B	B	B	B	A	B	A	B	A	B	B	A	B	B	B	B
2	11972832	11974685	1854	Bin0319	B	A	B	A	B	A	A	B	B	A	B	B	B	B	B	B	B	B	A	A	A	A	B	A	A	B	A	B	A	B	B	B	B	A	B	A	B	A	B	B	A	B	B	B	B
2	11974686	11976814	2129	Bin0320	B	A	B	A	B	A	A	B	B	A	B	B	B	B	B	B	B	B	A	A	A	A	B	A	A	B	A	B	A	B	B	B	B	A	B	A	B	A	B	B	A	B	B	B	B
2	11976815	11976848	34	Bin0321	B	A	B	A	B	A	A	B	B	A	B	B	B	B	B	B	B	B	A	A	A	A	B	A	A	B	A	B	A	B	B	B	B	A	B	A	B	A	B	B	A	B	A	B	B
2	11976849	11976853	5	Bin0322	B	A	B	A	A	A	A	B	B	A	B	B	B	B	B	B	B	B	A	A	A	A	B	A	A	B	A	B	A	B	B	B	B	A	B	A	B	A	B	B	A	B	A	B	B
2	11976854	11978084	1231	Bin0323	B	A	B	A	A	A	A	B	B	A	B	B	B	B	B	B	B	B	A	A	A	A	B	A	A	B	A	B	A	B	B	B	B	A	B	A	B	A	B	B	A	B	A	B	B
2	11978085	11987784	9700	Bin0324	B	A	B	A	A	A	A	B	B	A	A	B	B	B	B	B	B	B	A	A	A	A	B	A	A	B	A	B	A	B	B	B	B	A	B	A	B	A	B	B	A	B	A	B	B
2	11987785	11987787	3	Bin0325	B	A	B	A	A	A	A	B	B	A	A	B	B	B	B	B	B	B	A	A	A	A	B	A	A	A	A	B	A	B	B	B	B	A	B	A	B	A	B	B	A	B	A	B	B
2	11987788	11987853	66	Bin0326	B	A	B	A	A	A	A	B	B	A	A	B	B	B	B	B	B	B	A	A	A	A	B	A	A	A	A	B	A	B	B	B	B	A	B	A	B	A	A	B	A	B	A	B	B
2	11987854	11987896	43	Bin0327	B	A	B	A	A	A	A	B	B	A	A	B	B	B	B	B	B	B	A	A	A	A	B	A	A	A	A	B	A	B	B	B	B	A	B	A	B	A	A	B	A	B	A	B	B
2	11987897	11988005	109	Bin0328	B	A	B	A	A	A	A	A	B	A	A	B	B	B	B	B	B	B	A	A	A	A	B	A	A	A	A	B	A	B	B	B	B	A	B	A	B	A	A	B	A	B	A	B	B
2	11988006	11988135	130	Bin0329	B	A	B	A	A	A	A	A	B	A	A	B	B	B	B	B	A	B	A	A	A	A	A	A	A	A	A	B	A	B	B	B	B	A	B	A	B	A	A	B	A	B	A	B	B
2	11988136	11989030	895	Bin0330	B	A	A	A	A	A	A	A	A	A	A	B	B	B	B	B	A	B	A	A	A	A	A	A	A	A	A	B	A	B	B	B	B	A	B	A	B	A	A	B	A	B	A	B	B
2	11989031	11989091	61	Bin0331	B	A	A	A	A	A	A	A	A	A	A	B	B	B	A	B	A	B	A	A	A	A	A	A	A	A	A	B	A	B	B	B	A	A	B	A	B	A	A	B	A	B	A	B	B
2	11989092	11989274	183	Bin0332	B	A	A	A	A	A	A	A	A	A	A	B	A	B	A	B	A	B	A	A	A	A	A	A	A	A	A	B	A	A	B	B	A	A	B	A	B	A	A	B	A	B	A	B	B
2	11989275	11989390	116	Bin0333	B	A	A	A	A	A	A	A	A	A	A	B	A	B	A	B	A	B	A	A	A	A	A	A	A	A	A	B	A	A	B	B	A	A	B	A	B	A	A	B	A	B	A	B	B
2	11989391	11989586	196	Bin0334	B	A	A	A	A	A	A	A	A	A	A	B	A	B	A	A	A	B	A	A	A	A	A	A	A	A	A	B	A	A	B	B	A	A	B	A	B	A	A	B	A	B	A	B	A
2	11989587	11989942	356	Bin0335	B	A	A	A	A	A	A	A	A	A	A	B	A	B	A	A	A	A	A	A	A	A	A	A	A	A	A	A	A	A	B	B	A	A	B	A	B	A	A	B	A	B	A	B	A
2	11989943	11990180	238	Bin0336	B	A	A	A	A	A	A	A	A	A	A	B	A	B	A	A	A	A	A	A	A	A	A	A	A	A	A	A	A	A	A	B	A	A	B	A	B	A	A	B	A	B	A	B	A
2	11990181	11990235	55	Bin0337	B	A	A	A	A	A	A	A	A	A	A	B	A	B	A	A	A	A	A	A	A	A	A	A	A	A	A	A	A	A	A	A	A	A	B	A	B	A	A	B	A	B	A	B	A
2	11990236	11990247	12	Bin0338	B	A	A	A	A	A	A	A	A	A	A	B	A	B	A	A	A	A	A	A	A	A	A	A	A	A	A	A	A	A	A	A	A	A	B	A	B	A	A	A	A	B	A	B	A
2	11990248	11993272	3025	Bin0339	B	A	A	A	A	A	A	A	A	A	A	B	A	B	A	A	A	A	A	A	A	A	A	A	A	A	A	A	A	A	A	A	A	A	B	A	B	A	A	A	A	B	A	B	A
2	11993273	12003960	10688	Bin0340	B	A	A	A	A	A	A	A	A	A	A	B	A	B	A	A	A	A	A	A	A	A	A	A	A	A	A	A	A	A	A	A	A	A	B	A	B	A	A	A	A	B	A	B	A
2	12003961	12076797	72837	Bin0341	B	A	A	A	A	A	A	A	A	A	A	B	A	B	A	A	A	A	A	A	A	A	A	A	A	A	A	A	A	A	A	A	A	A	B	A	B	A	A	A	A	A	A	B	A
2	12076798	12216058	139261	Bin0342	B	A	A	A	A	A	A	A	A	A	A	B	A	B	A	A	A	A	A	A	A	A	A	A	A	A	A	A	A	A	A	A	A	A	B	A	B	A	A	A	A	A	A	B	A
2	12216059	12250773	34715	Bin0343	B	A	A	A	A	A	A	A	A	A	A	B	A	B	A	A	A	A	A	A	A	A	A	A	A	A	A	A	A	A	A	A	A	A	B	A	A	A	A	A	A	A	A	B	A
2	12250774	12375153	124380	Bin0344	B	A	A	A	A	A	A	A	A	A	A	A	A	B	A	A	A	A	A	A	A	A	A	A	A	A	A	A	A	A	A	A	A	A	B	A	A	A	A	A	A	A	A	B	A
2	12375154	12485016	109863	Bin0345	B	A	A	A	A	A	A	A	A	A	A	A	A	B	A	A	A	A	A	A	A	A	A	A	A	A	A	A	A	A	A	A	A	A	B	A	A	A	A	A	A	A	A	B	A
2	12485017	12492970	7954	Bin0346	B	A	A	A	A	A	A	A	A	A	A	A	A	B	A	A	A	A	A	A	A	A	A	A	A	A	A	A	A	A	A	A	A	A	B	A	A	A	A	A	A	A	A	B	A
2	12492971	12512897	19927	Bin0347	B	A	A	A	A	A	A	A	A	A	A	A	A	B	A	A	A	A	A	A	A	A	A	A	A	A	A	A	A	A	A	A	A	A	B	A	A	A	A	A	A	A	A	B	A
2	12512898	13746554	1233657	Bin0348	B	A	A	A	A	A	A	A	A	A	A	A	A	B	A	A	A	A	A	A	A	A	A	A	A	A	A	A	A	A	A	A	A	A	B	A	A	A	A	A	A	A	A	B	A
2	13746555	13893212	146658	Bin0349	B	A	A	A	A	A	A	A	A	A	A	A	A	B	A	A	A	A	A	A	A	A	A	A	A	A	A	A	A	A	A	A	A	A	B	A	A	A	A	A	A	A	A	B	A
2	13893213	13909321	16109	Bin0350	B	A	A	A	A	A	A	A	A	A	A	A	A	B	A	A	A	A	A	A	A	A	A	A	A	A	A	A	A	A	A	A	A	A	B	A	A	A	A	A	A	A	A	B	A
2	13909322	13910006	685	Bin0351	B	A	A	A	A	B	A	A	A	A	A	A	A	B	A	A	A	A	A	A	A	A	A	A	A	A	A	A	A	A	A	A	A	A	B	A	A	A	A	A	A	A	A	B	A
2	13910007	13927097	17091	Bin0352	B	A	A	A	A	B	A	A	A	A	A	A	A	B	A	A	A	A	A	A	A	A	A	A	A	A	A	A	A	A	A	A	A	A	B	A	A	A	A	A	A	A	A	B	A
2	13927098	14253162	326065	Bin0353	B	A	A	A	A	B	A	A	A	A	A	A	A	B	A	A	A	A	A	A	A	A	A	A	A	A	A	A	A	A	A	A	A	A	B	A	A	A	A	A	A	B	A	B	A
2	14253163	14299820	46658	Bin0354	B	A	A	A	A	B	A	A	A	A	A	A	A	B	A	A	A	A	A	A	A	A	A	A	A	A	A	A	A	A	A	A	A	A	B	A	A	A	A	A	A	B	A	B	A
2	14299821	14409428	109608	Bin0355	B	A	A	A	A	B	A	A	A	A	A	A	A	B	A	A	A	A	A	A	A	A	A	A	A	A	A	A	A	A	A	A	A	A	B	B	A	A	A	A	A	B	A	B	A
2	14409429	14908495	499067	Bin0356	B	A	A	A	A	B	A	A	A	A	A	A	A	B	A	A	A	A	A	A	A	A	A	A	A	A	A	A	A	A	A	A	A	A	B	B	A	A	A	A	A	B	A	B	A
2	14908496	14912218	3723	Bin0357	B	A	A	A	A	B	A	A	A	A	A	A	A	B	A	A	A	A	A	A	A	A	A	A	A	A	A	A	A	A	A	A	A	A	B	A	A	A	A	A	A	B	A	B	A
2	14912219	15067505	155287	Bin0358	B	A	A	A	A	B	A	A	A	A	A	A	A	B	A	A	A	A	A	A	A	A	A	A	A	A	A	A	A	A	A	A	A	A	B	A	A	A	A	A	A	B	A	B	A
2	15067506	15324729	257224	Bin0359	B	A	A	A	A	B	A	A	A	A	A	A	A	B	A	A	A	A	A	A	A	A	A	A	A	A	A	A	A	A	A	A	A	A	B	B	A	A	A	A	A	B	A	B	A
2	15324730	15329659	4930	Bin0360	B	A	A	A	A	B	A	A	A	A	A	A	A	B	A	A	A	A	A	A	A	A	A	A	A	A	A	A	A	A	A	A	A	A	B	A	A	A	A	A	A	B	A	B	A
2	15329660	15416775	87116	Bin0361	B	A	A	A	A	B	A	A	A	A	A	A	A	B	A	A	A	A	A	A	A	A	A	A	A	A	A	A	A	A	A	A	A	A	B	A	A	A	A	A	A	B	A	B	A
2	15416776	15422560	5785	Bin0362	A	A	A	A	A	B	A	A	A	A	A	A	A	B	A	A	A	A	A	A	A	A	A	A	A	A	A	A	A	A	A	A	A	A	B	A	A	A	A	A	A	B	A	B	A
2	15422561	15443441	20881	Bin0363	A	A	A	A	A	A	A	A	A	A	A	A	A	B	A	A	A	A	A	A	A	A	A	A	A	A	A	A	A	A	A	A	A	A	B	A	A	A	A	A	A	B	A	B	A
2	15443442	15480458	37017	Bin0364	A	A	A	A	A	A	A	A	A	A	A	A	A	B	A	A	A	A	A	A	A	A	A	A	A	A	A	A	A	A	A	A	A	A	B	A	A	A	A	A	A	B	A	B	A
2	15480459	15481920	1462	Bin0365	A	A	A	A	A	A	A	A	A	A	A	A	A	B	A	A	A	A	A	A	A	A	A	A	A	A	A	A	A	A	A	A	A	A	B	A	A	A	A	A	A	B	A	B	A
2	15481921	15497919	15999	Bin0366	A	A	A	A	A	A	A	A	A	A	A	A	A	B	A	A	A	A	A	A	A	A	A	A	A	A	A	A	A	A	A	A	A	A	B	A	A	A	A	A	A	B	A	B	A
2	15497920	15500173	2254	Bin0367	A	A	A	A	A	A	A	A	A	A	A	A	A	B	A	A	A	A	A	A	A	A	A	A	A	A	A	A	A	A	A	A	A	A	B	A	A	A	A	A	A	B	A	B	A
2	15500174	17233294	1733121	Bin0368	A	A	A	A	A	A	A	A	A	A	A	A	A	B	A	A	A	A	A	A	A	A	A	A	A	A	A	A	A	A	A	A	A	A	B	A	A	A	A	A	A	B	A	B	A
2	17233295	21721748	4488454	Bin0369	A	A	A	A	A	A	A	A	A	A	A	A	A	B	A	A	A	A	A	A	A	A	A	A	A	A	A	A	A	A	A	A	A	A	B	A	A	A	A	A	A	B	A	B	A
2	21721749	23234293	1512545	Bin0370	A	A	A	A	A	A	A	A	A	A	A	A	A	B	A	A	A	A	A	A	A	A	A	A	A	A	A	A	A	A	A	A	A	A	B	A	A	A	A	A	A	B	A	B	A
2	23234294	24555687	1321394	Bin0371	A	A	A	B	A	A	A	A	A	A	A	A	A	B	A	A	A	A	A	A	A	A	A	A	A	A	A	A	A	A	A	A	A	A	B	A	A	A	A	A	A	B	A	B	A
2	24555688	26602238	2046551	Bin0372	A	A	A	B	A	A	A	A	A	A	A	A	A	B	A	A	A	A	A	A	A	A	A	A	A	A	A	A	A	A	A	A	A	A	B	A	A	A	A	A	A	A	A	A	A
2	26602239	28148418	1546180	Bin0373	A	A	A	B	A	A	A	A	A	A	A	A	A	B	A	A	A	A	A	A	A	A	A	A	A	A	A	A	A	A	A	A	A	A	B	A	A	A	A	A	A	A	A	A	A
2	28148419	28158093	9675	Bin0374	A	A	A	B	A	A	A	A	A	A	A	A	A	B	A	A	A	A	A	A	A	A	A	A	A	A	A	A	A	A	A	A	A	A	B	A	A	A	A	A	A	A	A	A	A
2	28158094	28223086	64993	Bin0375	A	A	A	B	A	A	A	A	A	A	A	A	A	B	A	A	A	A	A	A	A	A	A	A	A	A	A	A	A	A	A	A	A	A	B	A	A	A	A	A	A	A	A	B	A
2	28223087	28280614	57528	Bin0376	A	A	A	B	A	A	A	A	A	A	A	A	A	B	A	A	A	A	A	A	A	A	A	A	A	A	A	A	A	A	A	A	A	A	B	A	A	A	A	A	A	A	A	B	A
2	28280615	28282808	2194	Bin0377	A	A	A	B	A	A	A	A	A	A	A	A	A	B	A	A	A	A	A	A	A	A	A	A	A	A	A	A	A	A	A	A	A	A	B	A	A	A	A	A	A	A	A	B	A
2	28282809	28295740	12932	Bin0378	A	A	A	B	A	A	A	A	A	A	A	A	A	B	A	A	A	A	A	A	A	A	A	A	A	A	A	A	A	A	A	A	A	A	B	A	A	A	A	A	A	A	A	B	A
2	28295741	28295768	28	Bin0379	A	A	A	B	A	A	A	A	A	A	A	A	A	B	A	A	A	A	A	A	A	A	A	A	A	A	A	A	A	A	A	A	A	A	B	A	A	A	A	A	A	A	A	B	A
2	28295769	28296028	260	Bin0380	A	A	A	B	A	B	A	A	A	A	A	A	A	B	A	A	A	A	A	A	A	A	A	A	A	A	A	A	A	A	A	A	A	A	B	A	A	A	A	A	A	A	A	B	A
2	28296029	28296376	348	Bin0381	A	A	A	B	A	B	A	A	A	A	A	A	A	B	A	A	A	A	A	A	A	A	A	A	A	A	A	A	A	A	A	A	A	A	B	A	A	A	A	A	A	A	A	B	A
2	28296377	28368303	71927	Bin0382	A	A	A	B	A	B	A	A	A	A	A	A	A	B	A	A	A	A	A	A	A	A	A	A	A	A	A	A	A	A	A	A	A	A	B	A	A	A	A	A	A	B	A	B	A
2	28368304	28403021	34718	Bin0383	A	A	A	B	A	B	A	A	A	A	A	A	A	B	A	A	A	A	A	A	A	A	A	A	A	A	A	A	A	A	A	A	A	A	B	A	A	A	B	A	A	B	A	B	A
2	28403022	29087972	684951	Bin0384	A	A	A	B	A	B	A	A	A	A	A	A	A	B	A	A	A	A	A	A	A	A	A	A	A	A	A	A	A	A	A	A	A	A	B	A	A	A	B	A	A	B	A	B	A
2	29087973	29291392	203420	Bin0385	A	A	A	B	A	B	A	A	A	A	A	A	A	B	A	A	A	A	A	A	A	A	A	A	A	A	A	A	A	A	A	A	A	A	B	A	A	A	A	A	A	B	A	B	A
2	29291393	29311591	20199	Bin0386	A	A	A	B	A	B	A	A	A	A	A	A	A	B	A	A	A	A	A	A	A	A	A	A	A	A	A	A	A	A	A	A	A	A	B	A	A	A	A	A	A	B	A	B	A
2	29311592	30496077	1184486	Bin0387	A	A	A	A	A	B	A	A	A	A	A	A	A	B	A	A	A	A	A	A	A	A	A	A	A	A	A	A	A	A	A	A	A	A	B	A	A	A	A	A	A	B	A	B	A
2	30496078	30525650	29573	Bin0388	A	A	A	A	A	B	A	A	A	A	A	A	A	B	A	A	A	B	A	A	A	A	A	A	A	A	A	A	A	A	A	A	A	A	B	A	A	A	A	A	A	B	A	B	A
2	30525651	30575401	49751	Bin0389	A	A	A	A	A	B	A	A	A	A	A	A	A	B	A	A	A	B	A	A	A	A	A	A	A	A	A	A	A	A	A	A	A	A	B	A	A	A	A	A	A	B	A	B	A
2	30575402	30576521	1120	Bin0390	A	A	B	A	A	B	A	A	A	A	A	A	A	B	A	A	A	B	A	A	A	A	A	A	A	A	A	A	A	A	A	A	A	A	B	A	A	A	A	A	A	B	A	B	A
2	30576522	30620404	43883	Bin0391	A	A	B	A	A	B	A	A	A	A	A	A	A	B	A	A	A	B	A	A	A	A	A	A	A	A	A	A	A	A	B	A	A	A	B	A	A	A	A	A	A	B	A	B	A
2	30620405	30620412	8	Bin0392	B	A	B	A	A	B	A	A	A	A	A	A	A	B	A	A	A	B	A	A	A	A	A	A	A	A	A	A	A	A	B	A	A	A	B	A	A	A	A	A	A	B	A	B	A
2	30620413	30623162	2750	Bin0393	B	A	B	A	A	B	A	A	A	A	A	A	A	B	A	A	A	B	A	A	A	A	A	A	A	A	A	A	A	A	B	A	A	A	B	A	A	A	A	A	A	B	A	B	A
2	30623163	30634072	10910	Bin0394	B	A	B	A	A	B	A	A	A	A	A	B	A	B	A	A	A	B	A	A	A	A	A	A	A	A	A	A	A	A	B	A	A	A	B	A	A	A	A	A	A	B	A	B	A
2	30634073	30634345	273	Bin0395	B	A	B	A	A	B	A	A	A	A	A	B	A	B	A	A	A	B	A	A	A	A	A	A	A	A	A	A	A	A	B	A	A	A	B	A	A	A	A	A	A	B	A	B	A
2	30634346	30635029	684	Bin0396	B	A	B	A	A	B	A	A	A	A	A	B	A	B	A	A	A	B	A	A	A	A	A	A	A	A	A	A	A	A	B	A	A	A	B	A	A	A	A	A	A	B	A	B	A
2	30635030	30635083	54	Bin0397	B	A	B	A	A	B	A	A	A	A	A	B	A	B	A	A	A	B	A	A	A	A	A	A	A	A	A	A	A	A	B	A	A	A	B	A	A	A	A	A	A	B	A	B	A
2	30635084	30635861	778	Bin0398	B	A	B	A	A	B	A	A	A	A	A	B	A	B	A	A	A	B	A	A	A	A	A	A	A	A	A	A	A	A	B	A	A	A	B	A	A	A	A	A	A	B	A	B	A
2	30635862	30636314	453	Bin0399	B	A	B	A	A	B	A	A	A	A	A	B	B	B	A	A	A	B	A	A	A	A	A	A	A	A	A	A	A	A	B	A	A	A	B	A	A	A	A	A	A	B	A	B	A
2	30636315	30652421	16107	Bin0400	B	A	B	A	A	B	A	A	A	A	B	B	B	B	A	A	A	B	A	A	A	A	A	A	A	A	A	A	A	A	B	A	A	A	B	A	A	A	A	A	A	B	A	B	A
2	30652422	30654245	1824	Bin0401	B	A	B	A	A	B	A	A	A	A	B	B	B	B	A	A	A	B	A	A	A	A	A	A	A	A	A	A	A	A	B	A	A	A	B	A	A	A	A	A	A	B	A	B	A
2	30654246	30654267	22	Bin0402	B	A	B	A	A	B	A	A	A	A	B	B	B	B	A	A	A	B	A	A	A	A	A	A	A	A	A	A	A	A	B	A	A	A	B	A	A	A	A	A	A	B	A	B	A
2	30654268	30659672	5405	Bin0403	B	A	B	A	A	B	A	A	A	A	B	B	B	B	A	A	A	B	A	A	A	A	A	A	A	A	A	A	A	A	B	A	A	A	B	A	A	A	A	A	A	B	A	B	A
2	30659673	30660129	457	Bin0404	B	A	B	A	A	B	A	A	A	A	B	B	B	B	A	A	A	B	A	A	A	A	A	A	A	A	A	A	A	A	B	A	A	A	B	A	A	A	A	A	A	B	B	B	A
2	30660130	30669068	8939	Bin0405	B	A	B	A	A	B	A	A	A	A	B	B	B	B	A	A	A	B	A	A	A	A	A	A	A	A	A	A	A	B	B	A	A	A	B	A	A	A	A	A	A	B	B	B	A
2	30669069	30669094	26	Bin0406	B	A	B	A	A	B	A	A	A	A	B	B	B	B	A	A	A	B	A	A	A	A	A	A	A	A	A	A	A	B	B	A	A	A	B	A	A	A	A	A	A	B	B	B	A
2	30669095	30670429	1335	Bin0407	B	A	B	A	A	B	A	A	A	A	B	B	B	B	A	A	A	B	A	A	A	A	A	A	A	A	A	A	A	B	B	A	A	A	B	A	A	A	A	A	A	B	B	B	A
2	30670430	30673993	3564	Bin0408	B	A	B	A	A	B	A	A	A	A	B	B	B	B	A	A	A	B	A	A	A	A	A	A	A	A	A	A	A	B	B	A	A	A	B	A	A	A	A	A	A	B	B	B	A
2	30673994	30685716	11723	Bin0409	B	A	B	A	B	B	A	A	A	A	B	B	B	B	A	A	A	B	A	A	A	A	A	A	A	A	A	A	A	B	B	A	A	A	B	A	A	A	A	A	A	B	B	B	A
2	30685717	30690533	4817	Bin0410	B	A	B	A	B	B	A	A	A	A	B	B	B	B	A	A	A	B	A	A	A	A	A	A	A	A	A	A	A	B	B	A	A	A	B	A	A	A	A	A	A	B	B	B	A
2	30690534	30690579	46	Bin0411	B	A	B	A	B	B	A	A	A	A	B	B	B	B	A	A	A	B	A	A	A	A	A	A	A	A	A	A	A	B	B	A	A	A	B	A	A	A	A	A	A	B	B	B	A
2	30690580	30690588	9	Bin0412	B	A	B	A	B	B	A	B	A	A	B	B	B	B	A	A	A	B	A	A	A	A	A	A	A	A	A	A	A	B	B	A	A	A	B	A	A	A	A	A	A	B	B	B	A
2	30690589	30693301	2713	Bin0413	B	A	B	A	B	B	A	B	A	A	B	B	B	B	A	A	A	B	A	A	A	A	A	A	A	B	A	A	A	B	B	A	A	A	B	A	A	A	A	A	A	B	B	B	B
2	30693302	30696432	3131	Bin0414	B	A	B	A	B	B	A	B	A	A	B	B	B	B	A	A	A	B	A	A	A	B	A	A	A	B	A	A	A	B	B	A	A	A	B	A	A	A	A	A	A	B	B	B	B
2	30696433	30697716	1284	Bin0415	B	A	B	A	B	B	A	B	A	A	B	B	B	B	A	A	A	B	A	A	A	B	A	A	A	B	A	A	A	B	B	A	A	A	B	A	A	A	A	A	A	B	B	B	B
2	30697717	30709044	11328	Bin0416	B	A	B	A	B	B	A	B	A	A	B	B	B	B	A	A	A	B	A	A	A	B	A	A	A	B	A	A	A	B	B	A	A	A	B	A	A	A	A	A	A	B	B	B	B
2	30709045	30711196	2152	Bin0417	B	A	B	A	B	B	A	B	A	A	B	B	B	B	A	A	A	B	A	A	A	B	A	A	A	B	A	A	A	B	B	A	A	A	B	A	A	A	A	A	A	B	B	B	B
2	30711197	30711398	202	Bin0418	B	A	B	A	B	B	A	B	A	A	B	B	B	B	A	A	A	B	A	A	A	B	A	A	A	B	A	A	A	B	B	A	A	A	B	A	A	A	A	A	A	B	B	B	B
2	30711399	30717994	6596	Bin0419	B	A	B	A	B	B	A	B	A	A	B	B	B	B	A	A	A	B	A	A	A	B	A	A	A	B	A	A	A	B	B	A	A	A	B	A	A	A	A	A	A	B	B	B	B
2	30717995	30898106	180112	Bin0420	B	A	B	A	B	B	A	B	A	A	B	B	B	B	A	A	A	B	A	A	A	B	A	A	A	B	A	A	A	B	B	A	A	A	B	A	A	A	A	A	A	B	B	B	B
2	30898107	30900402	2296	Bin0421	B	A	B	A	B	B	A	B	A	A	B	B	B	B	A	A	A	B	A	A	A	B	A	A	A	B	A	A	A	B	B	A	A	A	B	A	A	A	A	A	A	B	B	B	B
2	30900403	30918562	18160	Bin0422	B	A	B	A	B	B	A	B	A	A	B	B	B	B	A	A	A	B	A	A	A	B	A	A	A	B	A	A	A	B	B	A	A	A	B	A	A	A	A	A	A	B	B	B	B
2	30918563	30922669	4107	Bin0423	B	A	B	A	B	B	A	B	A	A	B	B	B	B	A	A	A	B	A	A	A	B	A	A	A	B	A	A	A	B	B	A	A	A	B	A	A	A	A	A	A	B	B	B	B
2	30922670	30922704	35	Bin0424	B	A	B	A	B	B	A	B	A	A	B	B	B	B	A	A	A	B	A	A	A	B	A	A	A	B	A	A	A	B	B	A	A	A	B	A	A	A	A	A	A	B	B	B	B
2	30922705	30923665	961	Bin0425	B	A	B	A	B	B	A	B	A	A	B	B	B	B	A	A	A	B	A	A	A	B	A	A	A	B	A	A	A	B	B	A	A	A	B	A	A	A	A	A	A	B	B	B	B
2	30923666	30924328	663	Bin0426	B	A	B	A	B	B	A	A	A	A	B	B	B	B	A	A	A	B	A	A	A	B	A	A	A	B	A	A	A	B	B	A	A	A	B	A	A	A	A	A	A	B	B	B	B
2	30924329	30926459	2131	Bin0427	B	A	B	A	B	B	A	A	A	A	B	B	B	B	A	A	A	B	A	A	A	B	A	A	A	B	A	A	A	B	B	A	A	A	B	A	A	A	A	A	A	B	B	B	B
2	30926460	30926602	143	Bin0428	B	A	B	A	B	B	A	A	A	A	A	B	B	B	A	A	A	B	A	A	A	B	A	A	A	B	A	A	A	B	B	A	A	A	B	A	A	A	A	A	A	B	B	B	B
2	30926603	30926691	89	Bin0429	B	A	B	A	A	B	A	A	A	A	A	B	B	B	A	A	A	B	A	A	A	B	A	A	A	A	A	A	A	B	A	A	A	A	B	A	A	A	A	A	A	B	B	B	B
2	30926692	30940971	14280	Bin0430	B	A	B	A	A	A	A	A	A	A	A	B	B	B	A	A	A	B	A	A	A	B	A	A	A	A	A	A	A	B	A	A	A	A	B	A	A	A	A	A	A	B	B	B	A
2	30940972	30941335	364	Bin0431	B	A	B	A	A	A	A	A	A	A	A	B	B	B	A	A	A	B	A	A	A	B	A	A	A	A	A	A	A	B	A	A	A	A	B	A	A	A	A	A	A	B	B	B	A
2	30941336	30947625	6290	Bin0432	B	A	B	A	A	A	A	A	A	A	A	B	B	B	A	A	A	B	A	A	A	B	A	A	A	A	A	A	A	B	A	A	A	A	B	A	A	A	A	A	A	B	B	B	A
2	30947626	30988177	40552	Bin0433	B	A	B	A	A	A	A	A	A	A	A	B	B	B	A	A	A	B	A	A	A	B	A	A	A	A	A	A	A	B	A	A	A	A	B	A	A	A	A	A	A	B	B	B	A
2	30988178	30989980	1803	Bin0434	B	A	B	A	A	A	A	A	A	A	A	B	B	B	A	A	A	B	A	A	A	B	A	A	A	A	A	A	A	B	A	A	A	A	B	A	A	A	A	A	A	B	B	B	A
2	30989981	30997705	7725	Bin0435	A	A	B	A	A	A	A	A	A	A	A	B	B	B	A	A	A	B	A	A	A	A	A	A	A	A	A	A	A	B	A	A	A	A	B	A	A	A	A	A	A	B	B	B	A
2	30997706	31000821	3116	Bin0436	A	A	B	A	A	A	A	A	A	A	A	B	B	B	A	A	A	B	A	A	A	A	A	A	A	A	A	A	A	B	A	A	A	A	B	A	A	A	A	A	A	B	B	B	A
2	31000822	31010189	9368	Bin0437	A	A	B	A	A	A	A	A	A	A	A	B	B	B	A	A	A	B	A	A	A	A	A	A	A	A	A	A	A	B	A	A	A	A	B	A	A	A	A	A	A	B	B	B	A
2	31010190	31052978	42789	Bin0438	A	A	B	A	A	A	A	A	A	A	A	B	B	B	A	A	A	A	A	A	A	A	A	A	A	A	A	A	A	B	A	A	A	A	B	A	A	A	A	A	A	B	B	B	A
2	31052979	31052981	3	Bin0439	A	A	B	A	A	A	A	A	A	A	A	B	B	B	A	A	A	A	A	A	A	A	A	A	A	A	A	A	A	B	A	A	A	A	B	A	A	A	A	A	A	B	B	B	A
2	31052982	31111985	59004	Bin0440	A	A	B	A	A	A	A	A	A	A	A	B	B	B	A	A	A	A	A	A	A	A	A	A	A	A	A	A	A	B	A	A	A	A	B	A	A	A	A	A	A	B	B	B	A
2	31111986	31148179	36194	Bin0441	A	A	B	A	A	A	A	A	A	A	A	B	B	B	A	A	A	A	A	A	A	A	A	A	A	A	A	A	A	B	A	A	A	A	B	A	A	A	A	A	A	B	B	B	A
2	31148180	31175140	26961	Bin0442	A	A	B	A	A	A	A	A	A	A	A	B	B	B	A	A	A	A	A	A	A	A	A	A	A	A	A	A	A	A	A	A	A	A	B	A	A	A	A	A	A	B	B	B	A
2	31175141	31193014	17874	Bin0443	A	A	B	A	A	A	A	A	A	A	A	B	B	B	A	A	A	A	A	A	A	A	A	A	A	A	A	A	A	A	A	A	A	A	B	A	A	A	A	A	A	B	B	B	A
2	31193015	31218688	25674	Bin0444	A	A	B	A	A	A	A	A	A	A	A	B	B	B	A	A	A	A	A	A	A	A	A	A	A	A	A	A	A	A	A	A	A	A	B	A	A	A	A	A	A	B	A	B	A
2	31218689	31257453	38765	Bin0445	A	A	B	A	A	A	A	A	A	A	A	B	A	B	A	A	A	A	A	A	A	A	A	A	A	A	A	A	A	A	A	A	A	A	B	A	A	A	A	A	A	B	A	B	A
2	31257454	31268958	11505	Bin0446	A	A	B	A	A	A	A	A	A	A	A	B	A	B	A	A	A	A	A	A	A	A	A	A	A	A	A	A	A	A	A	A	A	A	B	A	A	A	A	A	A	B	A	B	A
2	31268959	31271211	2253	Bin0447	A	A	B	A	A	A	A	A	A	A	A	B	A	B	A	A	A	A	A	A	A	A	A	A	A	A	A	A	A	A	A	A	A	A	B	A	A	A	A	A	A	B	A	B	A
2	31271212	31271228	17	Bin0448	A	A	B	A	A	A	A	A	A	A	A	B	A	B	A	A	A	A	A	A	A	A	A	A	A	A	A	A	A	A	A	A	A	A	B	A	A	A	A	A	A	B	A	B	A
2	31271229	31297412	26184	Bin0449	A	A	B	A	A	A	A	A	A	A	A	B	A	B	A	A	A	A	A	A	A	A	A	A	A	A	A	A	A	A	A	A	A	A	B	A	A	A	A	A	A	B	A	B	A
2	31297413	31300084	2672	Bin0450	A	A	B	A	A	A	A	A	A	A	A	B	A	B	A	A	A	A	A	A	A	A	A	A	A	A	A	A	A	A	A	A	A	A	B	A	A	A	A	A	A	B	A	B	A
2	31300085	31974204	674120	Bin0451	A	A	B	A	A	A	A	A	A	A	A	B	A	B	A	A	A	A	A	A	A	A	A	A	A	A	A	A	A	A	A	A	A	A	B	A	A	A	A	A	A	B	A	B	A
2	31974205	32125118	150914	Bin0452	A	A	B	A	A	A	A	A	A	A	A	B	A	B	A	A	A	A	A	A	A	A	A	A	A	A	A	A	A	A	A	A	A	A	B	A	A	A	A	A	A	B	A	B	A
2	32125119	32429765	304647	Bin0453	A	A	A	A	A	A	A	A	A	A	A	B	A	B	A	A	A	A	A	A	A	A	A	A	A	A	A	A	A	A	A	A	A	A	B	A	A	A	A	A	A	B	A	B	A
2	32429766	34647383	2217618	Bin0454	A	A	A	A	A	A	A	A	A	A	A	B	A	A	A	A	A	A	A	A	A	A	A	A	A	A	A	A	A	A	A	A	A	A	B	A	A	A	A	A	A	B	A	B	A
2	34647384	35062919	415536	Bin0455	A	A	A	A	A	A	A	A	A	A	A	B	A	A	A	A	A	A	A	A	A	A	A	A	A	A	A	A	A	A	A	A	A	A	B	A	A	A	A	A	A	B	A	B	A
2	35062920	35091604	28685	Bin0456	A	A	A	A	A	B	A	A	A	A	A	B	A	A	A	A	A	A	A	A	A	A	A	A	A	A	A	A	A	A	A	A	A	A	B	A	A	A	A	A	A	B	A	B	A
2	35091605	35143342	51738	Bin0457	A	A	A	A	A	B	A	A	A	A	A	B	A	A	A	A	A	A	A	A	A	A	A	A	A	A	A	A	A	A	A	A	A	A	B	A	A	A	A	A	A	A	A	B	A
2	35143343	35198374	55032	Bin0458	A	A	A	A	A	B	A	A	A	A	A	B	A	A	A	A	A	A	A	A	A	A	A	A	A	A	A	A	A	A	A	A	A	A	B	A	A	A	A	A	A	A	A	B	A
2	35198375	35198449	75	Bin0459	A	A	A	A	A	B	A	A	A	A	A	B	A	A	A	A	A	A	A	A	A	A	A	A	A	A	A	A	A	A	A	A	A	A	B	A	A	A	A	A	A	A	A	B	A
2	35198450	35198702	253	Bin0460	A	A	A	A	A	B	A	A	A	A	A	B	A	A	A	A	A	A	A	A	A	A	A	A	A	A	A	A	A	A	A	A	A	A	B	A	A	A	A	A	A	A	A	B	A
2	35198703	35563631	364929	Bin0461	A	A	A	A	A	B	A	A	A	A	A	B	A	A	A	A	A	A	A	A	A	A	A	A	A	A	A	A	A	A	A	A	A	A	B	A	A	A	A	A	A	B	A	B	A
2	35563632	35565916	2285	Bin0462	A	A	A	A	A	B	A	A	A	A	A	B	A	A	A	A	A	A	A	A	A	A	A	A	A	A	A	A	A	A	A	A	A	A	B	A	A	A	A	A	A	B	A	B	A
2	35565917	35567514	1598	Bin0463	A	A	A	A	A	B	A	A	A	A	A	B	A	A	A	A	A	A	A	A	A	A	A	A	A	A	A	A	A	A	A	A	A	A	B	A	A	A	A	A	A	B	A	B	A
2	35567515	35567518	4	Bin0464	A	A	A	A	A	B	A	A	A	A	A	B	A	A	A	A	A	A	A	A	A	A	A	A	A	A	A	A	A	A	A	A	A	A	B	A	A	A	A	A	A	B	A	B	A
2	35567519	35567538	20	Bin0465	A	A	A	A	A	B	A	A	A	A	A	B	A	A	A	A	A	A	A	A	A	A	A	A	A	A	A	A	A	A	A	A	A	A	B	A	A	A	A	A	A	B	A	B	A
2	35567539	35766892	199354	Bin0466	A	A	A	A	A	B	A	A	A	A	A	B	A	A	A	A	A	A	A	A	A	A	A	A	A	A	A	A	A	A	A	A	A	A	B	A	A	A	A	A	A	A	A	B	A
2	35766893	36342267	575375	Bin0467	A	A	A	A	A	B	A	A	A	A	A	B	A	A	A	A	A	A	A	A	A	A	A	A	A	A	A	A	A	A	A	A	A	A	B	A	A	A	A	A	A	A	A	B	A
2	36342268	36435000	92733	Bin0468	A	A	A	A	A	A	A	A	A	A	A	B	A	A	A	A	A	A	A	A	A	A	A	A	A	A	A	A	A	A	A	A	A	A	B	A	A	A	A	A	A	A	A	B	A
2	36435001	36875575	440575	Bin0469	A	A	A	A	A	A	A	A	A	A	A	B	A	A	A	A	A	A	A	A	A	A	A	A	A	A	A	A	A	A	A	A	A	A	B	A	A	A	A	A	A	A	A	B	A
2	36875576	40456092	3580517	Bin0470	A	A	A	A	A	A	A	A	A	A	A	B	A	A	A	A	A	A	A	A	A	A	A	A	A	A	A	A	A	A	A	A	A	A	B	A	A	A	A	A	A	A	A	A	A
2	40456093	41144853	688761	Bin0471	A	A	A	A	A	A	A	A	A	A	A	B	A	A	A	A	A	A	A	A	A	A	A	A	A	A	A	A	A	A	A	A	A	A	B	A	A	A	A	A	A	A	A	A	A
2	41144854	43481904	2337051	Bin0472	A	A	A	A	A	A	A	A	A	A	A	B	A	A	A	A	A	A	A	A	A	A	A	A	A	A	A	A	A	A	A	A	A	A	B	A	A	A	A	A	A	A	A	A	A
2	43481905	43481923	19	Bin0473	A	A	A	A	A	A	A	A	A	A	A	B	A	A	A	A	A	A	A	A	A	A	A	A	A	A	A	A	A	A	A	A	A	A	B	A	A	A	A	A	A	A	A	A	A
2	43481924	43481985	62	Bin0474	A	A	A	A	A	A	A	A	A	A	A	B	A	A	A	A	A	A	A	A	A	A	A	A	A	A	A	A	A	A	A	A	A	A	B	A	A	A	A	A	A	A	A	A	A
2	43481986	43483324	1339	Bin0475	A	A	A	A	A	A	A	A	A	A	A	B	A	A	A	A	A	A	A	A	A	A	A	A	A	A	A	A	A	A	A	A	A	A	B	A	A	A	A	A	A	A	A	A	A
2	43483325	43483363	39	Bin0476	A	A	A	A	A	A	A	A	A	A	A	B	A	A	A	A	A	A	A	A	A	A	A	A	A	A	A	A	A	A	A	A	A	A	B	A	A	A	A	A	A	A	A	A	A
2	43483364	43488822	5459	Bin0477	A	A	A	A	A	A	A	A	A	A	A	B	A	A	A	A	A	A	A	A	A	A	A	A	A	A	A	A	A	B	A	A	A	A	B	A	A	A	A	A	A	A	A	A	A
2	43488823	43488837	15	Bin0478	A	A	A	A	A	A	A	A	A	A	A	B	A	A	A	A	A	A	A	A	A	A	A	A	A	A	A	B	A	B	A	A	A	A	B	A	A	A	A	A	A	A	A	A	A
2	43488838	43494328	5491	Bin0479	A	A	A	A	A	A	A	A	A	A	A	B	A	A	A	A	A	A	A	A	A	A	A	A	A	A	A	B	A	B	A	A	A	A	B	A	A	A	A	A	A	A	A	A	A
2	43494329	43512468	18140	Bin0480	A	A	A	A	A	A	A	A	A	A	A	B	A	A	A	A	A	A	A	A	A	A	A	A	A	A	A	B	A	B	A	A	A	A	B	A	A	A	A	A	A	A	A	A	A
2	43512470	43514340	1871	Bin0481	A	A	A	A	A	A	A	A	A	A	A	B	A	A	A	A	A	A	A	A	A	A	A	A	A	B	A	B	A	B	A	A	A	A	B	A	A	A	A	A	A	A	A	A	A
2	43514341	43740509	226169	Bin0482	A	A	A	A	A	A	A	A	A	A	A	B	A	A	A	A	A	A	A	A	A	A	A	A	A	B	A	B	A	B	A	A	A	A	B	A	A	A	A	A	A	A	A	A	A
2	43740510	43740595	86	Bin0483	A	A	A	A	A	A	A	A	A	A	A	B	A	A	A	A	A	A	A	A	A	A	A	A	A	B	A	B	A	B	A	A	A	A	B	A	A	A	A	A	A	A	A	A	A
2	43740596	43740630	35	Bin0484	A	A	A	A	A	A	A	A	A	A	A	B	A	A	A	A	A	A	A	A	A	A	A	A	A	B	A	B	A	B	A	A	A	A	B	A	A	A	A	A	A	A	A	A	A
2	43740631	43740747	117	Bin0485	A	A	A	A	A	A	A	A	A	A	A	B	A	A	A	A	A	A	A	A	A	A	A	A	A	B	A	B	A	B	A	A	A	A	B	A	A	A	A	A	A	A	B	A	A
2	43740748	43741131	384	Bin0486	A	A	A	A	A	A	A	A	A	A	A	B	A	A	B	A	A	A	A	A	A	A	A	A	A	B	A	B	A	B	A	A	A	A	B	A	A	A	A	A	A	A	B	A	A
2	43741132	43750869	9738	Bin0487	A	A	A	A	A	A	A	A	A	A	A	B	A	A	B	A	A	A	A	A	A	A	A	A	A	B	A	B	A	B	A	A	A	A	B	A	A	A	A	A	A	A	B	A	A
2	43750870	44197657	446788	Bin0488	A	A	A	A	A	A	A	A	A	A	A	B	A	A	B	A	A	A	A	A	A	A	A	A	A	B	A	B	A	B	A	A	A	A	B	A	A	A	A	A	A	A	B	A	A
2	44197658	44199666	2009	Bin0489	A	A	A	A	A	A	A	A	A	A	A	B	A	A	A	A	A	A	A	A	A	A	A	A	A	B	A	B	A	B	A	A	A	A	B	A	A	A	A	A	A	A	B	A	A
2	44199667	44209504	9838	Bin0490	A	A	A	A	A	A	A	A	A	A	A	B	A	A	A	A	A	A	A	A	A	A	A	A	A	B	A	B	A	B	A	A	A	A	B	A	A	A	A	A	A	A	B	A	A
2	44209505	44210208	704	Bin0491	A	A	A	A	A	A	A	A	A	A	A	B	A	A	A	A	A	A	A	A	A	A	A	A	A	B	A	B	A	B	A	A	A	A	B	A	A	A	A	A	A	A	B	A	A
2	44210209	44378920	168712	Bin0492	A	A	A	A	A	A	A	A	A	A	A	B	A	A	A	A	A	A	A	A	A	A	A	A	A	B	A	B	A	B	A	A	A	A	B	A	A	A	A	A	A	A	B	A	A
2	44378921	44379009	89	Bin0493	A	A	A	A	A	A	A	A	A	A	A	B	A	A	A	A	A	A	A	A	A	A	A	A	A	A	A	B	A	B	A	A	A	A	B	A	A	A	A	A	A	A	B	A	A
2	44379010	44379072	63	Bin0494	A	A	A	A	A	A	A	A	A	A	A	B	A	A	A	A	A	A	A	A	A	A	A	A	A	A	A	A	A	B	A	A	A	A	B	A	A	A	A	A	A	A	B	A	A
2	44379073	44623528	244456	Bin0495	A	A	A	A	A	A	A	A	A	A	A	B	A	A	A	A	A	A	A	A	A	A	A	A	A	A	A	A	A	B	A	A	A	A	B	A	A	A	A	A	A	A	B	A	A
2	44623529	44777210	153682	Bin0496	A	A	A	A	A	A	A	A	A	A	A	B	A	A	A	A	A	A	A	A	A	A	A	A	A	A	A	A	A	B	A	A	A	A	B	A	A	A	A	A	A	A	B	A	A
2	44777211	44778786	1576	Bin0497	A	A	A	A	A	A	A	A	A	A	A	B	A	A	A	A	A	A	A	A	A	A	A	A	A	A	A	A	A	B	A	A	A	A	B	A	A	A	A	A	A	A	B	B	A
2	44778787	44787947	9161	Bin0498	A	A	A	A	A	A	A	A	A	A	A	B	A	A	A	A	A	A	A	A	A	A	A	A	A	A	A	A	A	B	A	A	A	A	B	A	A	A	A	A	A	B	B	B	A
2	44787948	45168181	380234	Bin0499	A	A	A	A	A	A	A	A	A	A	A	B	A	A	A	A	A	A	A	A	A	A	A	A	A	A	A	A	A	B	A	A	A	A	B	A	A	A	A	A	A	B	B	B	A
2	45168182	45302212	134031	Bin0500	A	A	A	A	A	A	A	A	A	A	A	B	A	A	A	A	B	A	A	A	A	A	A	A	A	A	A	A	A	B	A	A	A	A	B	A	A	A	A	A	A	B	B	B	A
2	45302213	45688876	386664	Bin0501	A	A	A	A	A	A	A	A	A	A	A	B	A	A	A	A	B	A	A	A	A	A	A	A	A	A	A	A	A	B	A	A	A	A	B	A	A	A	A	A	A	B	B	B	A
2	45688877	45689309	433	Bin0502	A	A	A	A	A	A	A	A	A	A	A	B	A	A	A	A	B	A	A	A	A	A	A	A	A	A	A	A	A	B	A	A	A	A	A	A	A	A	A	A	A	B	B	B	A
2	45689310	45689389	80	Bin0503	A	A	A	A	A	A	A	A	A	A	A	B	A	A	A	A	B	A	A	A	A	A	A	A	A	A	A	A	A	B	A	A	A	A	A	A	A	A	A	A	A	B	A	B	A
2	45689390	45690087	698	Bin0504	A	A	A	A	A	A	A	A	A	A	A	B	A	A	A	A	B	A	A	A	A	A	A	A	A	A	A	A	A	B	A	A	A	A	A	A	A	A	A	A	A	B	A	B	A
2	45690088	45690453	366	Bin0505	A	A	A	A	A	A	A	A	A	A	A	B	A	A	A	A	B	A	A	A	A	A	A	A	A	A	A	A	A	B	A	A	A	A	A	A	A	A	A	A	A	B	A	B	A
2	45690454	45690746	293	Bin0506	A	A	A	A	A	A	A	A	A	A	A	B	A	A	A	A	B	A	A	A	A	A	A	A	A	A	A	A	A	B	A	A	A	A	A	A	A	A	A	A	A	B	A	B	A
2	45690747	45811513	120767	Bin0507	A	A	A	A	A	A	A	A	A	A	A	B	A	A	A	A	B	A	A	A	A	A	A	A	A	A	A	A	A	B	A	A	A	A	A	A	A	A	A	A	A	B	A	B	A
2	45811514	46033661	222148	Bin0508	A	A	A	A	A	A	A	A	A	A	A	B	A	A	A	A	B	A	A	A	A	A	A	A	A	A	A	A	A	B	A	A	A	A	A	A	A	A	A	A	A	B	A	B	A
2	46033662	46033695	34	Bin0509	A	A	A	A	A	A	A	A	A	A	A	B	A	A	A	A	B	A	A	A	A	A	A	A	A	A	A	A	A	B	A	A	A	A	A	A	A	A	A	A	A	B	A	B	A
2	46033696	46040572	6877	Bin0510	A	A	A	A	A	A	A	A	A	A	A	B	A	A	A	A	B	A	A	A	A	A	A	A	A	A	A	A	A	B	A	A	A	A	A	A	A	A	A	A	A	B	A	B	A
2	46040573	46104849	64277	Bin0511	A	A	A	A	A	A	A	A	A	A	A	B	A	A	A	A	B	A	A	A	A	A	A	A	A	A	A	A	A	B	A	A	A	A	A	A	A	A	A	A	A	B	A	B	A
2	46104850	46105080	231	Bin0512	A	A	A	A	A	A	A	A	A	A	A	B	A	A	A	A	B	A	A	A	A	A	A	A	A	A	A	A	A	B	A	A	A	A	A	A	A	A	A	A	A	B	A	B	A
2	46105081	46105809	729	Bin0513	A	A	A	A	A	A	A	A	A	A	A	B	A	A	A	A	B	A	A	A	A	A	A	A	A	A	A	A	A	B	A	A	A	A	A	A	A	A	A	A	A	B	A	B	A
2	46105810	46262292	156483	Bin0514	A	A	A	A	A	A	A	A	A	A	A	B	A	A	A	A	A	A	A	A	A	A	A	A	A	A	A	A	A	B	A	A	A	A	A	A	A	A	A	A	A	B	A	B	A
2	46262293	46435696	173404	Bin0515	A	A	A	A	A	A	A	A	A	A	A	B	A	A	A	A	A	A	A	A	A	A	A	A	A	A	A	A	A	B	A	A	A	A	A	A	A	A	A	A	A	B	A	B	A
2	46435697	47162351	726655	Bin0516	A	A	A	A	A	A	A	A	A	A	A	B	A	A	A	A	A	A	A	A	A	A	A	A	A	A	A	A	A	B	A	A	A	A	A	A	A	A	A	A	A	B	A	B	A
2	47162352	47505818	343467	Bin0517	A	A	A	A	A	A	A	A	A	A	A	B	A	A	A	A	A	A	A	A	A	A	A	A	A	A	A	A	A	B	A	A	A	A	A	A	A	A	A	A	A	B	A	B	A
2	47505819	47752410	246592	Bin0518	A	A	A	A	A	A	A	A	A	A	A	B	A	A	A	A	A	A	A	A	A	A	A	A	A	A	A	A	A	B	A	A	A	A	A	A	A	A	A	A	A	B	A	B	A
2	47752411	47752433	23	Bin0519	A	A	A	A	A	B	A	A	A	A	A	B	A	A	A	A	A	A	A	A	A	A	A	A	A	A	A	A	A	B	A	A	A	A	A	A	A	A	A	A	A	B	A	B	A
2	47752434	47758606	6173	Bin0520	A	A	A	A	A	B	A	A	A	A	A	B	A	A	A	A	A	A	A	A	A	A	A	A	A	A	A	A	A	B	A	A	A	A	A	A	A	A	A	A	A	B	A	B	A
2	47758607	48242075	483469	Bin0521	A	A	A	A	A	B	A	A	A	A	A	B	A	A	A	A	A	A	A	A	A	A	A	A	A	A	A	A	A	B	A	A	A	A	A	A	A	A	A	A	A	B	A	B	A
2	48242076	48243937	1862	Bin0522	A	A	A	A	A	B	A	A	A	A	A	B	A	A	A	A	A	A	A	A	A	A	A	A	A	A	A	A	A	B	A	A	A	A	A	A	A	A	A	A	A	B	A	B	A
2	48243938	48453910	209973	Bin0523	A	A	A	A	A	B	A	A	A	A	A	B	A	A	A	A	A	A	A	A	A	A	A	A	A	A	A	A	A	B	A	A	A	A	A	A	A	A	A	A	A	B	A	B	A
2	48453911	48581243	127333	Bin0524	A	A	A	A	A	B	A	A	A	A	A	B	A	A	A	A	A	A	A	A	A	A	A	A	A	A	A	A	A	B	A	A	A	A	A	B	A	A	A	A	A	B	A	B	A
2	48581244	48599255	18012	Bin0525	A	A	A	A	A	B	A	A	A	A	A	B	A	A	A	A	A	A	A	A	A	A	A	A	A	A	A	A	A	B	A	A	A	A	A	B	A	A	A	A	A	B	A	B	A
2	48599256	48620590	21335	Bin0526	A	A	A	A	A	B	A	A	A	A	A	B	A	A	A	A	A	A	A	A	A	A	A	A	A	A	A	A	A	B	A	A	A	A	A	B	A	A	A	A	A	B	A	B	A
2	48620591	48663948	43358	Bin0527	A	A	A	A	A	B	A	A	A	A	A	B	A	A	A	A	A	A	A	A	A	A	A	A	A	A	A	A	A	B	A	A	A	A	A	B	A	A	A	A	A	B	A	B	A
2	48663949	48672589	8641	Bin0528	A	A	A	A	A	B	A	A	A	A	A	B	A	A	A	A	A	A	A	A	A	A	A	A	A	A	A	A	A	B	A	A	A	A	A	B	A	A	A	A	A	B	A	B	A
2	48672590	48675513	2924	Bin0529	A	A	A	A	A	B	A	A	A	A	A	B	A	A	A	A	A	A	A	A	A	A	A	A	A	A	A	A	A	B	A	A	A	A	A	B	A	A	A	A	A	B	A	B	A
2	48675514	48835178	159665	Bin0530	A	A	A	A	A	B	A	A	A	A	A	B	A	A	A	A	A	A	A	A	A	A	A	A	A	A	A	A	A	B	A	A	A	A	A	B	A	A	A	A	A	B	A	B	A
2	48835179	49200629	365451	Bin0531	A	A	A	A	A	B	A	A	A	A	A	B	A	A	A	A	A	A	A	A	A	A	A	A	A	A	A	A	A	B	A	A	A	A	A	B	B	A	A	A	A	B	A	B	A
3	1	419865	419865	Bin0532	A	B	B	A	A	B	A	A	B	B	A	B	A	A	A	B	B	B	A	A	A	A	A	B	A	A	A	A	A	B	A	A	A	A	B	B	A	A	B	A	A	B	A	A	A
3	419866	457687	37822	Bin0533	A	B	B	A	A	B	A	A	B	B	A	B	A	A	A	B	B	B	A	A	A	A	A	B	A	A	A	A	A	B	A	A	A	A	B	B	A	A	B	A	A	B	A	A	A
3	457688	699646	241959	Bin0534	A	B	B	A	A	B	A	A	B	B	A	B	A	A	A	B	B	B	A	A	A	A	A	B	A	A	A	A	A	B	A	A	A	A	B	B	A	A	B	A	A	B	A	A	A
3	699647	753184	53538	Bin0535	A	B	B	A	A	B	A	A	B	B	A	B	A	A	A	B	B	B	A	A	A	A	A	B	A	A	A	A	A	B	A	A	A	A	B	B	A	A	B	A	A	B	A	A	A
3	753185	908766	155582	Bin0536	A	B	B	A	A	B	A	A	B	B	A	B	A	A	A	B	B	B	A	A	A	A	A	B	A	A	A	A	A	B	A	A	A	A	B	B	A	A	B	A	A	B	A	A	A
3	908767	985135	76369	Bin0537	A	B	B	A	A	B	A	A	B	B	A	B	A	A	A	B	B	B	A	A	A	A	A	B	A	A	A	A	A	B	A	A	A	A	B	B	A	A	B	A	A	B	A	A	A
3	985136	1080945	95810	Bin0538	A	B	B	A	A	B	A	A	B	B	A	B	A	A	A	B	B	B	A	A	A	A	A	B	A	A	A	A	A	B	A	A	A	A	B	B	A	A	B	A	A	B	A	A	A
3	1080946	1082550	1605	Bin0539	A	B	B	A	A	B	A	A	B	B	A	B	A	A	A	B	B	B	A	A	A	A	A	B	A	A	A	A	A	B	A	A	A	A	B	B	A	A	B	A	A	B	A	A	A
3	1082551	1213327	130777	Bin0540	A	B	B	A	A	B	A	A	B	B	A	B	A	A	A	B	B	B	A	A	A	A	A	B	A	A	A	A	A	B	A	A	A	A	B	B	A	A	B	A	A	B	A	A	A
3	1213328	1521902	308575	Bin0541	A	B	A	A	A	B	A	A	B	B	A	B	A	A	A	B	B	B	A	A	A	A	A	B	A	A	A	A	A	B	A	A	A	A	B	B	A	A	B	A	A	B	A	A	A
3	1521903	1543306	21404	Bin0542	A	B	A	A	A	B	A	A	B	B	A	B	A	A	A	B	B	B	A	A	A	A	A	B	A	A	A	A	A	B	A	A	A	A	B	B	A	A	B	A	A	B	A	A	A
3	1543307	1642125	98819	Bin0543	A	B	A	A	A	B	A	A	B	A	A	B	A	A	A	B	B	B	A	A	A	A	A	B	A	A	A	A	A	B	A	A	A	A	B	B	A	A	B	A	A	B	A	A	A
3	1642126	1696126	54001	Bin0544	A	B	A	A	A	B	A	A	B	A	A	B	A	A	A	B	B	B	A	A	A	A	A	B	A	A	A	A	A	B	A	A	A	A	B	B	A	A	B	A	A	B	A	A	A
3	1696127	1733579	37453	Bin0545	A	B	A	A	A	A	A	A	B	A	A	B	A	A	A	B	B	B	A	A	A	A	A	B	A	A	A	A	A	B	A	A	A	A	B	B	A	A	B	A	A	B	A	A	A
3	1733580	1754222	20643	Bin0546	A	B	A	A	A	A	A	A	B	A	A	B	A	A	A	B	B	B	A	A	A	A	A	B	A	A	A	A	A	B	A	A	A	A	B	B	A	A	B	A	A	B	A	A	A
3	1754223	1794516	40294	Bin0547	A	B	A	A	A	A	A	A	B	A	A	B	A	A	A	B	A	B	A	A	A	A	A	B	A	A	A	A	A	B	A	A	A	A	B	B	A	A	B	A	A	B	A	A	A
3	1794517	1794527	11	Bin0548	A	B	A	A	A	A	A	A	B	A	A	B	A	A	A	B	A	B	A	A	A	A	A	B	A	A	A	A	A	B	A	A	A	A	B	B	A	A	B	A	A	B	A	A	A
3	1794528	2011741	217214	Bin0549	A	B	A	A	A	A	A	A	B	A	A	B	A	A	A	B	A	B	A	A	A	A	A	B	A	A	A	A	A	B	A	A	A	A	B	B	A	A	B	A	A	B	A	A	A
3	2011742	2020093	8352	Bin0550	A	B	A	A	A	A	A	A	B	A	A	B	A	A	A	B	A	B	A	A	A	A	A	B	A	A	A	A	A	B	A	A	A	A	B	B	A	A	B	A	A	B	A	A	A
3	2020094	2020694	601	Bin0551	A	B	A	A	A	A	A	A	B	A	A	B	A	A	A	B	A	B	A	A	A	A	A	B	A	A	A	A	A	B	A	A	A	A	B	B	A	A	B	A	A	B	A	A	A
3	2020695	2022778	2084	Bin0552	A	B	A	A	A	A	A	A	B	A	A	B	A	A	A	B	A	B	A	A	A	A	A	B	A	A	A	A	A	B	A	A	A	A	B	B	A	A	B	A	A	B	A	A	A
3	2022779	2397700	374922	Bin0553	A	B	A	A	A	A	A	A	B	A	A	B	A	A	A	B	A	B	A	A	A	A	A	B	A	A	A	A	A	B	A	A	A	A	B	B	A	A	B	A	A	B	A	A	A
3	2397701	2438472	40772	Bin0554	A	B	A	A	A	A	A	A	B	A	A	B	A	A	A	B	A	B	A	A	A	A	A	B	A	A	A	A	A	B	A	A	A	A	B	B	A	A	B	A	A	B	A	A	A
3	2438473	2469725	31253	Bin0555	A	B	A	A	A	A	A	A	B	A	A	A	A	A	A	B	A	B	A	A	A	A	A	B	A	A	A	A	A	B	A	A	A	A	B	B	A	A	B	A	A	B	A	A	A
3	2469726	2756981	287256	Bin0556	A	B	A	A	A	A	A	A	B	A	A	A	A	A	A	B	A	B	A	A	A	A	A	A	A	A	A	A	A	B	A	A	A	A	B	B	A	A	B	A	A	B	A	A	A
3	2756982	2793476	36495	Bin0557	A	B	A	A	A	A	A	A	B	A	A	A	A	A	A	B	A	B	A	A	A	A	A	A	A	A	A	A	A	B	A	A	A	A	B	B	A	A	B	A	A	B	A	A	A
3	2793477	2945668	152192	Bin0558	A	B	A	A	A	A	A	A	B	A	A	A	A	A	A	B	A	B	A	A	A	A	A	A	A	A	A	A	A	B	A	A	A	A	B	B	A	A	B	A	A	B	A	A	A
3	2945669	2951741	6073	Bin0559	A	B	A	A	A	A	A	A	B	A	A	A	A	A	A	B	A	B	A	A	A	A	A	A	A	A	A	A	A	B	A	A	A	A	B	B	A	A	B	A	A	B	A	A	A
3	2951742	3041362	89621	Bin0560	A	B	A	A	A	A	A	A	B	A	A	A	A	A	A	B	A	B	A	A	A	A	A	A	A	A	A	A	A	B	A	A	A	A	B	B	A	A	B	A	A	B	A	A	A
3	3041363	3042143	781	Bin0561	A	B	A	A	A	A	A	A	B	A	A	A	A	A	A	B	A	B	A	A	A	A	A	A	A	A	A	A	A	B	A	A	A	A	B	B	A	A	B	A	A	B	A	A	A
3	3042144	3096058	53915	Bin0562	A	B	A	A	A	A	A	A	B	A	A	A	A	A	A	B	A	B	A	A	A	A	A	A	A	A	A	A	A	B	A	A	A	A	B	B	A	A	B	A	A	B	A	A	A
3	3096059	3376410	280352	Bin0563	A	B	A	A	A	A	A	A	B	A	A	A	A	A	A	B	A	B	A	A	A	A	A	A	A	A	A	A	A	B	A	A	A	A	B	B	A	A	B	A	A	B	A	A	A
3	3376411	3414533	38123	Bin0564	A	B	A	A	A	A	A	A	B	A	A	A	A	A	A	B	A	B	A	A	A	A	A	A	A	A	A	A	A	B	A	A	A	A	B	B	A	A	B	A	A	B	A	A	A
3	3414534	3416218	1685	Bin0565	A	B	A	A	A	A	A	A	B	A	A	A	A	A	A	B	A	B	A	A	A	A	A	A	A	A	A	A	A	B	A	A	A	A	B	B	A	A	B	A	A	B	A	A	A
3	3416219	3622564	206346	Bin0566	A	B	A	A	A	A	A	A	B	A	A	A	A	A	A	B	A	B	A	A	A	A	A	A	A	A	A	A	A	B	A	A	A	A	B	B	A	A	B	A	A	B	A	A	A
3	3622565	3735508	112944	Bin0567	A	B	A	A	A	A	A	A	B	A	A	A	A	A	A	B	A	B	A	A	A	A	A	A	A	A	A	A	A	B	A	A	A	A	A	B	A	A	B	A	A	B	A	A	A
3	3735509	3804368	68860	Bin0568	A	B	A	A	A	A	A	A	B	A	A	A	A	A	A	B	A	B	A	A	A	A	A	A	A	A	A	A	A	B	A	A	A	A	A	B	A	A	B	A	A	B	A	A	A
3	3804369	3953290	148922	Bin0569	A	B	A	A	A	A	A	A	B	A	A	A	A	A	A	B	A	B	A	A	A	A	A	A	A	A	A	A	A	B	A	A	A	A	A	A	A	A	B	A	A	B	A	A	A
3	3953291	4103044	149754	Bin0570	A	B	A	A	A	A	A	A	B	A	A	A	A	A	A	B	A	B	A	A	A	A	A	A	A	A	A	A	A	B	A	A	A	A	A	A	A	A	B	A	A	B	A	A	A
3	4103045	4363240	260196	Bin0571	A	B	A	A	A	A	A	A	B	A	A	A	A	A	A	B	A	B	A	A	A	A	A	A	A	A	A	A	A	B	A	A	A	A	A	A	A	A	B	A	A	B	A	A	A
3	4363241	4364971	1731	Bin0572	A	B	A	A	A	A	A	A	B	A	A	A	A	A	A	A	A	B	A	A	A	A	A	A	A	A	A	A	A	B	A	A	A	A	A	A	A	A	B	A	A	B	A	A	A
3	4364972	4364997	26	Bin0573	A	B	A	A	A	A	A	A	B	A	A	A	A	A	A	A	A	B	A	A	A	A	A	A	A	A	A	A	A	B	A	A	A	A	A	A	A	A	B	A	A	B	A	A	A
3	4364998	4366101	1104	Bin0574	A	B	A	A	A	A	A	A	B	A	A	A	A	A	A	A	A	B	A	A	A	A	A	A	A	A	A	A	A	B	A	A	A	A	A	A	A	A	B	A	A	B	A	A	A
3	4366102	4366897	796	Bin0575	A	B	A	A	A	A	A	A	B	A	A	A	A	A	A	A	A	B	A	A	A	A	A	A	A	A	A	A	A	B	A	A	A	A	A	A	A	A	B	A	A	B	A	A	A
3	4366898	4455151	88254	Bin0576	A	B	A	A	A	A	A	A	B	A	A	A	A	A	A	A	A	A	A	A	A	A	A	A	A	A	A	A	A	B	A	A	A	A	A	A	A	A	B	A	A	B	A	A	A
3	4455152	4621094	165943	Bin0577	A	B	A	A	A	A	A	A	B	A	A	A	A	A	A	A	A	A	A	A	A	A	A	A	A	A	A	A	A	B	A	A	A	A	A	A	A	A	B	A	A	B	A	A	A
3	4621095	4847640	226546	Bin0578	A	B	A	A	A	A	A	A	B	A	A	A	A	A	A	A	A	A	A	A	A	A	A	A	A	A	A	A	A	B	A	A	A	A	A	A	A	A	B	A	A	B	A	A	A
3	4847641	4946588	98948	Bin0579	A	B	A	A	A	A	A	A	B	A	A	A	A	A	A	A	A	A	A	A	A	A	A	A	A	A	A	A	A	B	A	A	A	A	A	A	A	A	B	A	A	B	A	A	A
3	4946589	4959622	13034	Bin0580	A	B	A	A	A	A	A	A	B	A	A	A	A	A	A	A	A	A	A	A	A	A	A	A	A	A	A	A	A	B	A	A	A	A	A	B	A	A	B	A	A	B	A	A	A
3	4959623	4961918	2296	Bin0581	A	B	A	A	A	A	A	A	B	A	A	A	A	A	A	A	A	A	A	A	A	A	A	A	A	A	A	A	A	B	A	A	A	A	A	B	B	A	B	A	A	B	A	B	A
3	4961919	5027477	65559	Bin0582	A	B	A	A	A	A	A	A	B	A	A	A	A	A	A	A	A	A	A	A	A	A	A	A	A	A	A	A	A	B	A	A	A	A	A	B	B	A	B	A	A	B	A	B	A
3	5027478	5135041	107564	Bin0583	A	B	A	A	A	A	A	A	B	A	A	A	A	A	A	A	A	A	A	A	A	A	A	A	A	A	A	A	A	B	A	A	A	A	A	B	B	A	B	A	A	B	A	B	A
3	5135042	5327184	192143	Bin0584	A	B	A	A	A	A	A	A	B	A	A	A	A	A	A	A	A	A	A	A	A	A	A	A	A	A	A	A	A	B	A	A	A	A	A	B	B	A	B	A	A	B	A	B	A
3	5327185	5380120	52936	Bin0585	A	B	A	A	A	A	A	A	B	A	A	A	A	A	A	A	A	A	A	A	A	A	A	A	A	A	A	A	A	B	A	A	A	A	A	B	B	A	B	A	A	B	A	B	A
3	5380121	5443248	63128	Bin0586	A	B	A	A	A	A	A	A	B	A	A	A	A	A	A	A	A	A	A	A	A	A	A	A	A	A	A	A	A	B	A	A	A	A	A	B	B	A	B	A	A	B	A	B	A
3	5443249	5530182	86934	Bin0587	A	B	A	A	A	A	A	A	B	A	A	A	A	A	A	A	A	A	A	A	A	A	A	A	A	A	A	A	A	A	A	A	A	A	A	B	B	A	B	A	A	B	A	B	A
3	5530183	5695741	165559	Bin0588	A	B	A	A	A	A	A	A	B	A	A	A	A	A	A	A	A	A	A	A	A	A	A	A	A	A	A	A	A	A	A	A	A	A	A	B	B	A	B	A	A	B	A	B	A
3	5695742	5774570	78829	Bin0589	A	B	A	A	A	A	A	A	B	A	A	A	A	A	A	A	A	A	A	A	A	A	A	A	A	A	A	A	A	A	A	A	A	A	A	B	B	A	B	A	A	B	A	A	A
3	5774571	5848913	74343	Bin0590	A	B	A	A	A	A	A	A	B	A	A	A	A	A	A	A	A	A	A	A	A	A	A	A	A	A	A	A	A	A	A	A	A	A	A	B	B	A	B	A	A	B	A	A	A
3	5848914	5953306	104393	Bin0591	A	B	A	A	A	A	A	A	B	A	A	A	A	A	A	A	A	A	A	A	A	A	A	A	A	A	A	A	A	A	A	A	A	A	A	B	B	A	B	A	A	B	A	A	A
3	5953307	5954946	1640	Bin0592	A	B	A	A	A	A	A	A	B	A	A	A	A	A	A	A	A	A	A	A	A	A	A	A	A	A	A	A	A	A	A	A	A	A	A	B	B	A	B	A	A	B	A	A	A
3	5954947	6024973	70027	Bin0593	A	B	A	A	A	A	A	A	B	A	A	A	A	A	A	A	A	A	A	A	A	A	A	A	A	A	A	A	A	A	A	A	A	A	A	B	B	A	B	A	A	B	A	A	A
3	6024974	6191928	166955	Bin0594	A	B	A	A	A	A	A	A	B	A	A	A	A	A	A	A	A	A	A	A	A	A	A	A	A	A	A	A	A	A	A	A	A	A	A	B	B	A	B	A	A	B	A	A	A
3	6191929	6208737	16809	Bin0595	A	B	A	A	A	A	A	A	B	A	A	A	A	A	A	A	A	A	A	A	A	A	A	A	A	A	A	A	A	A	A	A	A	A	A	B	B	A	B	A	A	B	A	A	A
3	6208738	6231127	22390	Bin0596	A	B	A	A	A	A	A	A	B	A	A	A	A	A	A	A	A	A	A	A	A	A	A	A	A	A	A	A	A	A	A	A	A	A	A	B	B	A	B	A	A	B	A	A	A
3	6231128	6481800	250673	Bin0597	A	B	A	A	A	A	A	A	B	A	A	A	A	A	A	A	A	A	A	A	A	A	A	A	A	A	A	A	A	A	A	A	A	A	A	B	B	A	B	A	A	B	A	A	A
3	6481801	6481934	134	Bin0598	A	B	A	A	A	A	A	A	B	A	A	A	A	A	A	A	A	A	A	A	A	A	A	A	A	A	A	A	A	A	A	A	A	A	A	B	B	A	B	A	A	B	A	A	A
3	6481935	6550685	68751	Bin0599	A	B	A	A	A	A	A	A	B	A	A	A	A	A	A	A	A	A	A	A	A	A	A	A	A	A	A	A	A	A	A	A	A	A	A	B	A	A	B	A	A	B	A	A	A
3	6550686	6565089	14404	Bin0600	A	B	A	A	A	A	A	A	B	A	A	A	A	A	A	A	A	A	A	A	A	A	A	A	A	A	A	A	A	A	A	A	A	A	A	B	A	A	B	A	A	B	A	A	A
3	6565090	6631481	66392	Bin0601	A	B	A	A	A	B	A	A	B	A	A	A	A	A	A	A	A	A	A	A	A	A	A	A	A	A	A	A	A	A	A	A	A	A	A	B	A	A	B	A	A	B	A	A	A
3	6631482	6652847	21366	Bin0602	A	B	A	A	A	B	A	A	B	A	A	A	A	A	A	A	A	A	A	A	A	A	A	A	A	A	A	A	A	A	A	A	A	A	A	B	A	A	B	A	A	B	A	B	A
3	6652848	6731938	79091	Bin0603	A	B	A	A	A	B	A	A	B	A	A	A	A	A	A	A	A	A	A	A	A	A	A	A	A	A	A	A	A	A	A	A	A	A	A	B	A	A	B	A	A	B	A	B	A
3	6731939	6732748	810	Bin0604	A	B	A	A	A	B	A	A	B	A	A	A	A	A	A	A	A	A	A	A	A	A	A	A	A	A	A	A	A	A	A	A	A	A	A	B	A	A	B	A	A	B	A	B	A
3	6732749	6740147	7399	Bin0605	A	B	A	A	A	B	A	A	B	A	A	A	A	A	A	A	A	A	A	A	A	A	A	A	A	A	A	A	A	A	A	A	A	A	A	B	A	A	B	A	A	B	A	B	A
3	6740148	6740787	640	Bin0606	A	B	A	A	A	B	A	A	B	A	A	A	A	A	A	A	A	A	A	A	A	A	A	A	A	A	A	A	A	A	A	A	A	A	A	B	A	A	B	A	A	B	A	B	A
3	6740788	6744390	3603	Bin0607	A	B	A	A	A	B	A	A	B	A	A	A	A	A	A	A	A	A	A	A	A	A	A	A	A	A	A	A	A	A	A	A	A	A	A	B	A	A	B	A	A	B	A	B	A
3	6744391	6758200	13810	Bin0608	A	B	A	A	A	B	A	A	B	A	A	A	A	A	A	A	A	A	A	A	A	A	A	A	A	A	A	A	A	A	A	A	A	A	A	B	A	A	B	A	A	B	A	B	A
3	6758201	6758356	156	Bin0609	A	B	A	A	A	B	A	A	B	A	A	A	A	A	A	A	A	A	A	A	A	A	A	A	A	A	A	A	A	A	A	A	A	A	A	B	A	A	B	A	A	B	A	B	A
3	6758357	6766409	8053	Bin0610	A	B	A	A	A	B	A	A	B	A	A	A	A	A	A	A	A	A	A	A	A	A	A	A	A	A	A	A	A	A	A	A	A	A	A	B	A	A	B	A	A	B	A	B	A
3	6766410	6914291	147882	Bin0611	A	B	A	A	A	B	A	A	B	A	A	A	A	A	A	A	A	A	A	A	A	A	A	A	A	A	A	A	A	A	A	A	A	A	A	B	A	A	B	A	A	B	A	B	A
3	6914292	6958651	44360	Bin0612	A	B	A	A	A	B	A	A	B	A	A	A	A	A	A	A	A	A	A	A	A	A	A	A	A	A	A	A	A	A	A	A	A	A	A	B	A	A	B	A	A	B	A	B	A
3	6958652	7238476	279825	Bin0613	A	B	A	A	A	B	A	A	B	A	A	A	A	A	A	A	A	A	A	A	A	A	A	A	A	A	A	A	A	A	A	A	A	A	A	B	A	A	B	A	A	B	A	A	A
3	7238477	7238819	343	Bin0614	A	B	A	A	A	B	A	A	B	A	A	A	A	A	A	A	A	A	A	A	A	A	A	A	A	A	A	A	A	A	A	A	A	A	A	B	A	A	B	A	A	B	A	A	A
3	7238820	7239502	683	Bin0615	A	B	A	A	A	B	A	A	B	A	A	A	A	A	A	A	A	A	A	A	A	A	A	A	A	A	A	A	A	A	A	A	A	A	A	B	A	A	B	A	A	B	A	A	A
3	7239503	7239836	334	Bin0616	A	B	A	A	A	B	A	A	B	A	A	A	A	A	A	A	A	A	A	A	A	A	A	A	A	A	A	A	A	A	A	A	A	A	A	B	A	A	B	A	A	B	A	A	A
3	7239837	7239841	5	Bin0617	A	B	A	A	A	B	A	A	B	A	A	A	A	A	A	A	A	A	A	A	A	A	A	A	A	A	A	A	A	A	A	A	A	A	A	B	A	A	B	A	A	B	A	A	A
3	7239842	7340378	100537	Bin0618	A	B	A	A	A	B	A	A	B	A	A	A	A	A	A	A	A	A	A	A	A	A	A	A	A	A	A	A	A	A	A	A	A	A	A	B	A	A	B	A	A	B	A	A	A
3	7340379	7343901	3523	Bin0619	A	B	A	A	A	B	A	A	B	A	A	A	A	A	A	A	A	A	A	A	A	A	A	A	A	A	A	A	A	A	A	A	A	A	A	B	A	A	B	A	A	B	A	A	A
3	7343902	7352847	8946	Bin0620	A	B	A	A	A	B	A	A	B	A	A	A	A	A	A	A	A	A	A	A	A	A	A	A	A	A	A	A	A	A	A	A	A	A	A	B	A	A	B	A	A	B	A	A	A
3	7352848	7356720	3873	Bin0621	A	B	A	A	A	B	A	A	B	A	A	A	A	A	A	A	B	A	A	A	A	A	A	A	A	A	A	A	A	A	A	A	A	A	A	B	A	A	B	A	A	B	A	A	A
3	7356721	7388741	32021	Bin0622	A	B	A	A	A	B	A	A	B	A	A	A	A	A	A	A	B	A	A	A	A	A	A	A	A	A	A	A	A	A	A	A	A	A	A	B	A	A	B	A	A	B	A	A	A
3	7388742	7409239	20498	Bin0623	A	B	A	A	A	B	A	A	B	A	A	A	A	A	A	A	B	A	A	A	A	A	A	A	A	A	A	A	A	A	A	A	A	A	A	B	A	A	B	A	A	B	A	A	A
3	7409240	7414201	4962	Bin0624	A	B	A	A	A	B	A	A	B	A	A	A	A	A	A	A	B	A	A	A	A	A	A	A	A	A	A	A	A	A	A	A	A	A	A	B	A	A	B	A	A	B	A	A	A
3	7414202	7615364	201163	Bin0625	A	B	A	A	A	B	A	A	B	A	A	A	A	A	A	A	B	A	A	A	A	A	A	A	A	A	A	A	A	A	A	A	A	A	A	B	A	A	B	A	A	B	A	A	A
3	7615365	7615767	403	Bin0626	A	B	A	A	A	B	A	A	B	A	A	A	A	A	A	A	B	A	A	A	A	A	A	A	A	A	A	A	A	A	A	A	A	A	A	B	A	A	B	A	A	B	A	A	A
3	7615768	7618623	2856	Bin0627	A	B	A	A	A	B	A	A	B	A	A	A	A	A	A	A	B	A	A	A	A	A	A	A	A	A	A	A	A	A	A	A	A	A	A	B	A	A	B	A	A	B	A	B	A
3	7618624	7619372	749	Bin0628	A	B	A	A	A	B	A	A	B	A	A	A	A	A	A	A	B	A	A	A	A	A	A	A	A	A	A	A	A	A	A	A	A	A	A	B	A	A	B	A	A	B	A	B	A
3	7619373	7748506	129134	Bin0629	A	B	A	A	A	B	A	A	B	A	A	A	A	A	A	A	B	A	A	A	A	A	A	A	A	A	A	A	A	A	A	A	A	A	A	B	A	A	B	A	A	B	A	B	A
3	7748507	7781379	32873	Bin0630	A	B	A	A	A	B	A	A	B	A	A	A	A	A	A	A	B	A	A	A	A	A	A	A	A	A	A	A	A	A	A	A	A	A	A	B	A	A	B	A	A	B	A	B	A
3	7781380	7781439	60	Bin0631	A	B	A	A	A	B	A	A	B	A	A	A	A	A	A	A	B	A	A	A	A	A	A	A	A	A	A	A	A	A	A	A	A	A	A	B	A	A	B	A	A	B	A	B	A
3	7781440	7781600	161	Bin0632	A	B	A	A	A	B	A	A	B	A	A	A	A	A	A	A	B	A	A	A	A	A	A	A	A	A	A	A	A	A	A	A	A	A	A	B	A	A	B	A	A	B	A	B	A
3	7781601	7782055	455	Bin0633	A	B	A	A	A	B	A	A	B	A	A	A	A	A	A	A	B	A	A	A	A	A	A	A	A	A	A	A	A	B	A	A	A	A	A	B	A	A	B	A	A	B	A	B	A
3	7782056	7782309	254	Bin0634	A	B	A	A	A	B	A	A	B	A	A	A	A	A	A	A	B	A	A	A	A	A	A	A	A	A	A	A	A	B	A	A	A	A	A	B	A	A	B	A	A	B	A	B	A
3	7782310	7783709	1400	Bin0635	A	B	A	A	A	B	A	A	B	A	A	A	A	A	A	A	B	A	A	A	A	A	A	A	A	A	A	A	A	B	A	A	A	A	A	B	A	A	B	A	A	B	A	B	A
3	7783710	7795574	11865	Bin0636	A	B	A	A	A	B	A	A	B	A	A	B	A	A	A	A	B	A	A	A	A	A	A	A	A	A	A	A	A	B	A	A	A	A	A	B	A	A	B	A	A	B	A	B	A
3	7795575	7795820	246	Bin0637	A	B	A	A	A	B	A	A	B	A	A	B	A	A	A	A	B	A	A	A	A	A	A	A	A	A	A	A	A	B	A	A	A	A	A	B	A	A	B	A	A	B	A	B	A
3	7795821	7795903	83	Bin0638	A	B	A	A	A	B	A	A	B	A	A	B	A	A	A	A	B	A	A	A	A	A	A	A	A	A	A	A	A	B	A	A	A	A	A	B	A	A	B	A	A	B	A	B	A
3	7795904	7829572	33669	Bin0639	A	B	A	A	A	B	A	A	B	A	A	B	A	A	A	A	B	A	A	A	A	A	A	A	A	A	A	A	A	B	A	A	A	A	A	B	A	A	B	A	A	B	A	B	A
3	7829573	7830054	482	Bin0640	A	B	A	A	A	B	A	A	B	A	A	B	A	A	A	A	B	A	A	A	A	A	A	A	A	A	A	A	A	B	A	A	A	A	A	B	A	A	B	A	A	B	A	B	A
3	7830055	7835038	4984	Bin0641	A	B	A	A	A	B	A	A	B	A	A	B	A	A	A	A	B	A	A	A	A	A	A	A	A	A	A	A	A	B	A	A	A	A	A	B	A	A	B	A	A	B	A	B	A
3	7835039	7838076	3038	Bin0642	A	B	A	A	A	B	A	A	B	A	A	B	A	A	A	A	B	A	A	A	A	A	A	A	A	A	A	A	A	B	A	A	A	A	A	B	A	A	B	A	A	B	A	B	A
3	7838077	7838274	198	Bin0643	A	B	A	A	A	B	A	A	B	A	A	B	A	A	A	A	B	A	A	A	A	A	A	A	A	A	A	A	A	B	A	A	A	A	A	B	A	A	B	A	A	B	A	B	A
3	7838275	7839941	1667	Bin0644	A	B	A	A	A	B	A	A	B	A	A	B	A	A	A	A	B	A	A	A	A	A	A	A	A	A	A	A	A	B	A	A	A	A	A	B	A	A	B	A	A	B	A	B	A
3	7839942	7841218	1277	Bin0645	A	B	A	A	A	B	A	A	B	A	A	B	A	A	A	A	B	A	A	A	A	A	A	A	A	A	A	A	A	B	A	A	A	A	A	B	A	A	B	A	A	B	A	B	A
3	7841219	7871727	30509	Bin0646	A	B	A	A	A	B	A	A	B	A	A	B	A	A	A	A	B	A	A	A	A	A	A	A	A	A	A	A	A	B	A	A	A	A	A	B	A	A	B	A	A	B	A	B	A
3	7871728	7872265	538	Bin0647	A	B	A	A	A	B	A	A	B	A	A	A	A	A	A	A	B	A	A	A	A	A	A	A	A	A	A	A	A	B	A	A	A	A	A	B	A	A	B	A	A	B	A	B	A
3	7872266	7874202	1937	Bin0648	A	B	A	A	A	B	A	A	B	A	A	A	A	A	A	A	B	A	A	A	A	A	A	A	A	A	A	A	A	B	A	A	A	A	A	B	A	A	B	A	A	B	A	B	A
3	7874203	7877157	2955	Bin0649	A	B	A	A	A	B	A	A	B	A	A	A	A	A	A	A	B	A	A	A	A	A	A	A	A	A	A	A	A	B	A	A	A	A	A	B	A	A	B	A	A	B	A	B	A
3	7877158	7942530	65373	Bin0650	A	B	A	A	A	B	A	A	B	A	A	A	A	A	A	A	B	A	A	A	A	A	A	A	A	A	A	A	A	B	A	A	A	A	A	B	A	A	B	A	A	B	A	B	A
3	7942531	7942574	44	Bin0651	A	B	A	A	A	B	A	A	B	A	A	A	A	A	A	A	B	A	A	A	A	A	A	A	A	A	A	A	A	A	A	A	A	A	A	B	A	A	B	A	A	B	A	B	A
3	7942575	7942690	116	Bin0652	A	B	A	A	A	B	A	A	B	A	A	A	A	A	A	A	B	A	A	A	A	A	A	A	A	A	A	A	A	A	A	A	A	A	A	B	A	A	B	A	A	B	A	B	A
3	7942691	7942708	18	Bin0653	A	B	A	A	A	B	A	A	B	A	A	A	A	A	A	A	B	A	A	A	A	A	A	A	A	A	A	A	A	A	A	A	A	A	A	B	A	A	B	A	A	B	A	B	A
3	7942709	7942768	60	Bin0654	A	B	A	A	A	B	A	A	B	A	A	A	A	A	A	A	B	A	A	A	A	A	A	A	A	A	A	A	A	A	A	A	A	A	A	B	A	A	B	A	A	B	A	B	A
3	7942769	7943501	733	Bin0655	A	B	A	A	A	B	A	A	B	A	A	A	A	A	A	A	B	A	A	A	A	A	A	A	A	A	A	A	A	A	A	A	A	A	A	B	A	A	B	A	A	B	A	B	A
3	7943502	7949025	5524	Bin0656	A	B	A	A	A	B	A	A	B	A	A	A	A	A	A	A	B	A	A	A	A	A	A	A	A	A	A	A	A	A	A	A	A	A	A	B	A	A	B	A	A	B	A	B	A
3	7949026	8064602	115577	Bin0657	A	B	A	A	A	B	A	A	B	A	A	A	A	A	A	A	B	A	A	A	A	A	A	A	A	A	A	A	A	A	A	A	A	A	A	A	A	A	B	A	A	B	A	B	A
3	8064603	8382858	318256	Bin0658	A	B	A	A	A	B	A	A	B	A	A	A	A	A	A	A	B	A	A	A	A	A	A	A	A	A	A	A	A	A	A	A	A	A	A	A	A	A	B	A	A	B	A	B	A
3	8382859	8528270	145412	Bin0659	A	B	A	A	A	B	A	A	B	A	A	A	A	A	A	A	B	A	A	A	A	A	A	A	A	A	A	A	A	A	A	A	A	A	A	A	A	A	B	A	A	B	A	B	A
3	8528271	8666154	137884	Bin0660	A	B	A	A	A	B	A	A	B	A	A	A	A	A	A	A	B	A	A	A	A	A	A	A	A	A	A	A	A	A	A	A	A	A	A	A	A	A	B	A	A	B	A	B	A
3	8666155	8672380	6226	Bin0661	A	B	A	A	A	B	A	A	B	A	A	A	A	A	A	A	B	A	A	A	A	A	A	A	A	A	A	A	A	A	A	A	A	A	A	A	A	A	B	A	A	B	A	B	A
3	8672381	8686042	13662	Bin0662	A	B	A	A	A	B	A	A	B	A	A	A	A	A	A	A	B	A	A	A	A	A	A	A	A	A	A	A	A	A	A	A	A	A	A	A	A	A	B	A	A	B	A	B	A
3	8686043	8689540	3498	Bin0663	A	B	A	A	A	B	A	A	B	A	A	A	A	A	A	A	B	A	A	A	A	A	A	A	A	A	A	A	A	A	A	A	A	A	A	A	A	A	B	A	A	B	A	B	A
3	8689541	8693674	4134	Bin0664	A	B	A	A	A	B	A	A	B	A	A	A	A	A	A	A	B	A	A	A	A	A	A	A	A	A	A	A	A	A	A	A	A	A	A	A	A	A	B	A	A	B	A	B	A
3	8693675	8810959	117285	Bin0665	A	B	A	A	A	B	A	A	B	A	A	A	A	A	A	A	B	A	A	A	A	A	A	A	A	A	A	A	A	A	A	A	A	A	A	A	A	A	B	A	A	B	A	B	A
3	8810960	8905501	94542	Bin0666	A	B	A	A	A	B	B	A	B	A	A	A	A	A	A	A	B	A	A	A	A	A	A	A	A	A	A	A	A	A	A	A	A	A	A	A	A	A	B	A	A	B	A	B	A
3	8905502	9041138	135637	Bin0667	A	B	A	A	A	B	B	A	B	A	A	A	A	A	A	A	B	A	A	A	A	A	A	A	A	A	A	A	A	A	A	A	A	A	A	A	A	A	B	A	A	B	A	B	A
3	9041139	9046818	5680	Bin0668	A	B	A	A	A	B	B	A	B	A	A	A	A	A	A	A	B	A	A	A	A	A	A	A	A	A	A	A	A	A	A	A	A	A	A	A	A	A	B	A	A	B	A	B	A
3	9046819	9063501	16683	Bin0669	B	B	A	A	A	B	B	A	B	A	A	A	A	A	A	A	B	A	A	A	A	A	A	A	A	A	A	A	A	A	A	A	A	A	A	A	A	A	B	A	A	B	A	B	A
3	9063502	9100837	37336	Bin0670	B	B	A	A	A	B	B	A	B	A	A	A	A	A	A	A	B	A	A	A	A	A	A	A	A	A	A	A	A	A	A	A	A	A	A	A	A	A	B	A	A	B	A	B	A
3	9100838	9101351	514	Bin0671	B	B	A	A	A	B	B	A	B	A	A	A	A	A	A	A	B	A	A	A	A	A	A	A	A	A	A	A	A	A	A	A	A	A	A	A	A	A	B	A	A	B	A	B	A
3	9101352	9101492	141	Bin0672	B	B	A	A	A	B	B	A	B	A	A	A	A	A	A	B	B	A	A	A	A	A	A	A	A	A	A	A	A	A	A	A	A	A	A	A	B	A	B	A	A	B	A	B	A
3	9101493	9102066	574	Bin0673	B	B	A	A	A	B	B	B	B	A	A	A	A	A	A	B	B	A	A	A	A	A	A	A	A	A	A	A	A	A	A	A	A	A	A	A	B	A	B	A	A	B	A	B	A
3	9102067	9102070	4	Bin0674	B	B	A	A	A	B	B	B	B	A	A	A	A	A	A	B	B	A	A	A	A	A	A	A	A	A	A	A	A	A	A	A	A	A	A	A	B	A	B	A	A	B	A	B	A
3	9102071	9102445	375	Bin0675	B	B	A	A	A	B	B	B	B	A	A	B	A	A	A	B	B	A	A	A	A	A	A	A	A	A	A	A	A	A	A	A	A	A	A	A	B	A	B	A	A	B	A	B	A
3	9102446	9102478	33	Bin0676	B	B	A	A	A	B	B	B	B	A	A	B	A	A	A	B	B	A	A	A	A	A	A	A	A	A	A	A	A	A	A	A	A	A	B	A	B	A	B	A	A	B	A	B	A
3	9102479	9106214	3736	Bin0677	B	B	A	A	A	B	B	B	B	A	A	B	A	A	A	B	B	A	A	A	A	A	A	A	A	A	A	A	A	A	A	A	A	A	B	A	B	A	B	A	A	B	A	B	A
3	9106215	9122807	16593	Bin0678	B	B	A	A	A	B	B	B	B	A	A	B	A	A	A	B	B	A	A	A	A	A	A	A	A	A	A	A	A	A	A	A	A	A	B	A	B	A	B	A	A	B	A	B	A
3	9122808	9143361	20554	Bin0679	B	B	A	A	A	B	B	B	B	A	A	B	A	A	A	B	B	A	A	A	A	A	A	A	A	A	A	A	A	A	A	A	A	A	B	A	B	A	B	A	A	B	A	B	A
3	9143362	9144006	645	Bin0680	B	B	A	A	A	B	B	B	B	A	A	B	A	A	A	B	B	A	A	A	A	A	A	A	A	A	A	A	A	A	A	A	A	A	B	A	B	A	B	A	A	B	A	B	A
3	9144007	9144483	477	Bin0681	B	B	A	A	A	B	B	B	B	A	A	B	A	A	A	B	B	A	A	A	A	A	A	A	A	A	A	A	A	A	A	A	A	A	B	A	B	A	B	A	A	B	A	B	A
3	9144484	9144593	110	Bin0682	B	B	A	A	A	B	B	B	B	A	A	B	A	A	A	B	B	A	A	A	A	A	A	A	A	A	A	A	A	A	A	A	A	A	B	A	B	A	B	A	A	B	A	B	A
3	9144594	9144632	39	Bin0683	B	B	A	A	A	B	B	B	B	A	A	B	A	A	A	B	B	A	A	A	A	A	A	A	A	B	A	A	A	A	A	A	A	A	B	A	B	A	B	A	A	B	A	B	A
3	9144633	9145181	549	Bin0684	B	B	A	A	A	B	B	B	B	A	A	B	A	A	A	B	B	A	A	A	A	A	A	A	A	B	A	A	A	A	A	A	A	A	B	A	B	A	B	A	A	B	A	B	A
3	9145182	9159825	14644	Bin0685	B	B	A	A	A	B	B	B	B	A	A	B	A	A	A	B	B	A	A	A	A	A	A	A	A	B	A	A	A	A	A	A	A	A	B	A	B	A	B	A	A	B	A	B	A
3	9159826	9166185	6360	Bin0686	B	B	A	A	A	B	B	B	B	A	A	B	A	A	A	B	B	A	A	A	A	A	A	A	A	B	A	A	A	A	A	A	A	A	B	A	B	B	B	A	A	B	A	B	A
3	9166186	9313179	146994	Bin0687	B	B	A	A	A	B	B	B	B	A	A	B	A	A	A	B	B	A	A	A	A	A	A	A	A	B	A	A	A	A	A	A	A	A	B	A	B	B	B	A	A	B	A	B	A
3	9313180	9627390	314211	Bin0688	B	B	A	A	A	B	B	B	B	A	A	B	A	A	A	B	B	A	A	A	A	A	A	A	A	B	A	A	A	A	A	A	A	A	B	A	B	B	B	A	A	B	A	B	A
3	9627391	9692147	64757	Bin0689	B	B	A	A	A	B	B	B	B	A	A	B	A	A	A	B	B	A	A	A	A	A	A	A	A	B	A	A	A	A	A	A	A	A	B	A	B	B	B	A	A	B	A	B	A
3	9692148	9710340	18193	Bin0690	B	B	A	A	A	B	B	B	B	A	A	B	A	A	A	B	B	A	A	A	B	A	A	A	A	B	A	A	A	A	A	A	A	A	B	A	B	B	B	A	A	B	A	B	A
3	9710341	9710661	321	Bin0691	B	B	A	A	A	B	B	B	B	A	A	B	A	A	A	B	B	A	A	A	B	A	A	A	A	B	A	A	A	A	A	A	A	A	B	A	B	B	B	A	A	B	A	B	A
3	9710662	9710747	86	Bin0692	B	B	A	A	A	B	B	B	B	A	A	B	A	A	A	B	B	A	A	A	B	A	A	A	A	B	A	A	A	A	A	A	A	A	B	A	B	B	B	A	A	B	A	B	A
3	9710748	9711608	861	Bin0693	B	B	A	A	A	B	B	B	B	A	A	B	A	A	A	B	B	A	A	A	B	A	A	A	A	B	A	A	A	A	A	A	A	A	B	A	B	B	B	A	A	B	A	B	A
3	9711609	9713720	2112	Bin0694	B	B	A	A	A	B	B	B	B	A	A	B	A	A	A	B	B	A	A	A	B	A	A	A	A	B	A	A	A	A	A	A	A	A	B	A	B	B	B	A	A	B	A	B	A
3	9713721	9715802	2082	Bin0695	B	B	A	A	A	B	B	B	B	A	A	B	A	A	A	B	B	A	A	A	B	A	A	A	A	B	A	A	A	A	A	A	A	A	B	A	B	B	B	A	A	B	A	B	A
3	9715803	9718314	2512	Bin0696	B	B	A	A	A	B	B	B	B	A	A	B	A	A	A	B	B	A	A	A	B	A	A	A	A	B	A	A	A	B	A	A	A	A	B	A	B	B	B	A	A	B	A	B	A
3	9718315	9719250	936	Bin0697	B	B	A	A	A	B	B	B	B	A	A	B	A	A	A	B	B	A	A	A	B	A	A	A	A	B	B	A	A	B	A	A	A	A	B	A	B	B	B	A	B	B	A	B	A
3	9719251	9734193	14943	Bin0698	B	B	A	A	A	B	B	B	B	A	A	B	A	A	A	B	B	A	A	A	B	A	A	A	A	B	B	A	A	B	A	A	A	A	B	A	B	B	B	A	B	B	A	B	A
3	9734194	9734196	3	Bin0699	B	B	A	A	B	B	B	B	B	A	A	B	A	A	A	B	B	A	A	A	B	A	A	A	A	B	B	A	A	B	A	A	A	A	B	A	B	B	B	A	B	B	A	B	A
3	9734197	9739540	5344	Bin0700	B	B	A	A	B	B	B	B	B	A	A	B	A	A	A	B	B	A	A	A	B	A	A	A	A	B	B	A	A	B	A	A	A	A	B	A	B	B	B	A	B	B	A	B	B
3	9739541	9745335	5795	Bin0701	B	B	A	A	B	B	B	B	B	A	A	B	A	A	A	B	B	B	B	A	B	A	A	A	A	B	B	A	A	B	A	A	A	A	B	A	B	B	B	A	B	B	A	B	B
3	9745336	9746983	1648	Bin0702	B	B	A	A	B	B	B	B	B	A	A	B	A	A	A	B	B	B	B	A	B	A	A	A	A	B	B	A	A	B	A	A	A	A	B	A	B	B	B	A	B	B	A	B	B
3	9746984	9747472	489	Bin0703	B	B	B	A	B	B	B	B	B	A	A	B	A	A	A	B	B	B	B	A	B	A	A	A	A	B	B	A	B	B	A	A	A	A	B	A	B	B	B	A	B	B	A	B	B
3	9747473	9769048	21576	Bin0704	B	B	B	A	B	B	B	B	B	A	A	B	A	A	A	B	B	B	B	A	B	A	A	A	A	B	B	A	B	B	A	A	A	A	B	A	B	B	B	A	B	B	A	B	B
3	9769049	9771257	2209	Bin0705	B	B	B	A	B	B	B	B	B	A	A	B	A	A	A	B	B	B	B	A	B	A	A	A	A	B	B	A	B	B	A	A	A	A	B	A	B	B	B	A	B	B	A	B	B
3	9771258	9771761	504	Bin0706	B	B	B	A	B	B	B	B	B	A	A	B	A	A	A	B	B	B	B	A	B	A	A	A	A	B	B	A	B	B	A	A	A	A	B	A	B	B	B	A	B	B	A	B	B
3	9771762	9793402	21641	Bin0707	B	B	B	A	B	B	B	B	B	A	A	B	A	A	A	B	B	B	B	A	B	A	A	A	A	B	B	A	B	B	A	A	A	A	B	A	B	B	B	A	B	B	A	B	B
3	9793403	9903388	109986	Bin0708	B	B	B	A	B	B	B	B	B	A	A	B	A	A	A	B	B	B	B	A	B	A	A	A	A	B	B	A	B	B	A	A	A	A	B	A	B	B	B	A	B	B	A	B	B
3	9903389	10576367	672979	Bin0709	B	B	B	A	B	B	B	B	B	A	A	B	A	A	A	B	B	B	B	A	B	A	A	A	A	B	B	A	B	B	A	A	A	A	B	A	B	B	B	A	B	B	A	B	B
3	10576368	10577882	1515	Bin0710	B	B	B	A	B	B	B	B	B	A	A	B	A	A	A	B	B	B	B	A	B	A	A	A	A	B	B	A	B	B	A	A	A	A	B	A	B	B	B	A	B	B	A	B	B
3	10577883	10577950	68	Bin0711	B	B	B	A	B	B	A	B	B	A	A	B	A	A	A	B	B	B	B	A	B	A	A	A	A	B	B	A	B	B	A	A	A	A	B	A	B	B	B	A	B	B	A	B	B
3	10577951	10581275	3325	Bin0712	B	B	B	A	B	B	A	B	B	A	A	B	A	A	A	B	B	B	B	A	B	A	A	A	A	B	B	A	B	B	A	A	A	A	B	A	B	B	B	A	B	B	A	B	B
3	10581276	10581585	310	Bin0713	B	B	B	A	B	B	A	B	B	A	A	B	A	A	A	A	B	B	B	A	B	A	A	A	A	B	B	A	B	B	A	A	A	A	B	A	B	B	B	A	B	B	A	B	B
3	10581586	10582608	1023	Bin0714	B	B	B	A	B	B	A	B	B	A	A	B	A	A	A	A	B	B	B	A	B	A	A	A	A	B	B	A	B	B	A	A	A	A	B	A	B	B	B	A	B	B	A	B	B
3	10582609	10586206	3598	Bin0715	B	B	B	A	B	B	A	B	B	A	A	B	A	A	A	A	B	A	B	A	B	A	A	A	A	B	B	A	B	B	A	A	A	A	B	A	B	B	B	A	B	B	A	B	B
3	10586207	10587132	926	Bin0716	B	B	B	A	B	B	A	B	B	A	A	B	A	A	A	A	B	A	B	A	B	A	A	A	A	B	B	A	B	B	A	A	A	A	B	A	B	B	B	A	B	B	A	B	B
3	10587133	10589583	2451	Bin0717	B	B	B	A	B	B	A	B	B	A	A	B	A	A	A	A	B	A	B	A	B	A	A	A	A	B	B	A	B	B	A	A	A	A	B	A	B	B	B	A	B	B	A	B	B
3	10589584	10590676	1093	Bin0718	B	B	B	A	B	B	A	B	B	A	A	B	A	A	A	A	B	A	B	A	B	A	A	A	A	B	B	A	B	B	A	A	A	A	B	A	B	B	B	A	B	B	A	B	B
3	10590677	10590697	21	Bin0719	B	B	B	A	B	B	A	B	B	A	A	B	A	A	A	A	B	A	B	A	B	A	A	A	A	B	B	A	B	B	A	A	A	A	B	A	B	B	B	A	B	B	A	B	B
3	10590698	10590794	97	Bin0720	A	B	B	A	B	B	A	B	B	A	A	B	A	A	A	A	B	A	B	A	B	A	A	A	A	B	B	A	B	B	A	A	A	A	B	A	B	B	B	A	B	B	A	B	B
3	10590795	10629554	38760	Bin0721	A	B	B	A	B	B	A	B	B	A	A	B	A	A	A	A	B	A	B	A	B	A	A	A	A	B	B	A	B	B	A	A	A	A	B	A	B	B	B	A	B	B	A	B	B
3	10629555	10652855	23301	Bin0722	A	B	B	A	B	B	A	A	B	A	A	B	A	A	A	A	B	A	B	A	B	A	A	A	A	B	B	A	B	B	A	A	A	A	B	A	B	B	B	A	B	B	A	B	B
3	10652856	10652874	19	Bin0723	A	B	B	A	B	B	A	A	B	A	A	B	A	A	A	A	B	A	B	A	B	A	A	A	A	B	B	A	B	B	A	A	A	A	B	A	B	B	B	A	B	B	A	B	B
3	10652875	10653254	380	Bin0724	A	B	B	A	B	B	A	A	B	A	A	B	A	A	A	A	B	A	B	A	B	A	A	A	A	B	B	A	B	B	A	A	A	A	B	A	B	B	B	A	B	B	A	B	B
3	10653255	10653384	130	Bin0725	A	B	B	A	B	B	A	A	B	A	A	B	A	A	A	A	B	A	B	A	B	A	A	A	A	B	B	A	B	B	A	A	A	A	B	A	B	B	B	A	B	B	A	B	B
3	10653385	10653392	8	Bin0726	A	B	B	A	B	B	A	A	B	A	A	B	A	A	A	A	B	A	B	A	B	A	A	A	A	B	B	A	B	B	A	A	A	A	B	A	B	B	B	A	B	B	A	B	B
3	10653393	10653394	2	Bin0727	A	B	B	A	B	B	A	A	B	A	A	B	A	A	A	A	B	A	B	A	B	A	A	A	A	B	B	A	B	B	A	A	A	A	B	A	B	B	B	A	B	B	A	B	B
3	10653395	10653428	34	Bin0728	A	B	B	A	B	B	A	A	B	A	A	B	A	A	A	A	B	A	B	A	B	A	A	A	A	B	B	A	B	B	A	A	A	A	B	A	B	B	B	A	B	B	A	B	B
3	10653429	10653434	6	Bin0729	A	B	B	A	B	B	A	A	B	A	A	B	A	A	A	A	B	A	B	A	B	A	A	A	A	B	B	A	B	B	A	A	A	A	B	A	B	B	B	A	B	B	A	B	B
3	10653435	10653454	20	Bin0730	A	B	B	A	B	B	A	A	B	A	A	B	A	A	A	A	B	A	B	A	B	A	A	A	A	B	B	A	B	B	A	A	A	A	B	A	B	B	B	A	B	B	A	B	B
3	10653455	10801671	148217	Bin0731	A	B	B	A	B	B	A	A	B	A	A	B	A	A	A	A	B	A	B	A	B	A	A	A	A	B	B	A	B	B	A	A	A	A	B	A	B	B	B	A	B	B	A	B	B
3	10801672	10819858	18187	Bin0732	A	B	B	A	B	B	A	A	B	A	A	B	A	A	A	A	B	A	B	A	B	A	A	A	A	A	B	A	B	B	A	A	A	A	B	A	B	B	B	A	A	B	A	B	B
3	10819859	10855873	36015	Bin0733	A	B	B	A	B	B	A	A	B	A	A	B	A	A	A	A	B	A	B	A	B	A	A	A	A	A	A	A	B	B	A	A	A	A	B	A	B	B	B	A	A	B	A	B	B
3	10855874	10881550	25677	Bin0734	A	B	B	A	B	B	A	A	B	A	A	B	A	A	A	A	B	A	B	A	B	A	A	A	A	A	A	A	B	B	A	A	A	A	B	A	B	B	B	A	A	B	A	B	B
3	10881551	10913807	32257	Bin0735	A	B	B	A	B	B	A	A	B	A	A	B	A	A	A	A	B	A	B	A	B	A	A	A	A	A	A	A	B	B	A	A	A	A	B	A	B	B	B	A	A	B	A	B	B
3	10913808	10913852	45	Bin0736	A	B	B	A	B	B	A	A	B	A	A	B	A	A	A	A	B	A	B	A	B	A	A	A	A	A	A	A	B	B	A	A	A	A	B	A	B	B	B	A	A	B	A	B	B
3	10913853	10913880	28	Bin0737	A	B	B	A	B	B	A	A	B	A	A	B	A	A	A	A	B	A	B	A	B	A	A	A	A	A	A	A	B	B	A	A	A	A	B	A	B	B	B	A	A	B	A	B	B
3	10913881	10914011	131	Bin0738	A	B	B	A	B	B	A	A	B	A	A	B	A	A	A	A	B	A	B	A	B	A	A	A	A	A	A	A	B	B	A	A	A	A	B	A	B	B	B	A	A	B	A	B	B
3	10914012	10914034	23	Bin0739	A	B	B	A	B	B	A	A	B	A	A	B	A	A	A	A	B	A	B	A	B	A	A	A	A	A	A	A	B	B	A	A	A	A	A	A	B	B	B	A	A	B	A	B	B
3	10914035	10914788	754	Bin0740	A	B	B	A	B	B	A	A	B	A	A	B	A	A	A	A	B	A	B	A	B	A	A	A	A	A	A	A	B	B	A	A	A	A	A	A	B	B	B	A	A	B	A	B	B
3	10914789	10920085	5297	Bin0741	A	B	B	A	B	B	A	A	B	A	A	B	A	A	A	A	B	A	B	A	B	A	A	A	A	A	A	A	B	B	A	A	A	A	A	A	B	B	B	A	A	B	A	B	B
3	10920086	11037409	117324	Bin0742	A	B	B	A	B	B	A	A	B	A	A	B	A	A	A	A	B	A	B	A	B	A	A	A	A	A	A	A	B	B	A	A	A	A	A	A	B	B	B	A	A	B	A	B	B
3	11037410	11168574	131165	Bin0743	A	B	A	A	B	B	A	A	B	A	A	B	A	A	A	A	B	A	B	A	B	A	A	A	A	A	A	A	B	B	A	A	A	A	A	A	B	B	B	A	A	B	A	B	B
3	11168575	11292838	124264	Bin0744	A	B	A	A	B	B	A	A	B	A	A	B	A	A	A	A	B	A	B	A	B	A	A	A	A	A	A	A	B	B	A	A	A	A	A	A	B	B	B	A	A	B	A	B	B
3	11292839	11513051	220213	Bin0745	A	B	A	A	B	B	A	A	B	A	A	B	A	A	A	A	A	A	B	A	B	A	A	A	A	A	A	A	B	B	A	A	A	A	A	A	B	B	B	A	A	B	A	B	B
3	11513052	11522941	9890	Bin0746	A	B	A	A	B	B	A	A	B	A	A	A	A	A	A	A	A	A	B	A	B	A	A	A	A	A	A	A	B	B	A	A	A	A	A	A	B	B	B	A	A	B	A	B	B
3	11522942	11540981	18040	Bin0747	A	B	A	A	B	B	A	A	B	A	A	A	A	A	A	A	A	A	B	A	B	A	A	A	A	A	A	A	B	B	A	A	A	A	A	A	B	B	B	A	A	B	A	B	B
3	11540982	11692784	151803	Bin0748	A	B	A	A	B	A	A	A	B	A	A	A	A	A	A	A	A	A	B	A	B	A	A	A	A	A	A	A	B	B	A	A	A	A	A	A	B	B	B	A	A	B	A	B	B
3	11692785	12564106	871322	Bin0749	A	B	A	A	B	A	A	A	B	A	A	A	A	A	A	A	A	A	B	A	B	A	A	A	A	A	A	A	B	B	A	A	A	A	A	A	B	B	B	A	A	B	A	B	B
3	12564107	12568196	4090	Bin0750	A	B	A	A	A	A	A	A	B	A	A	A	A	A	A	A	A	A	B	A	B	A	A	A	A	A	A	A	B	B	A	A	A	A	A	A	B	B	B	A	A	B	A	B	B
3	12568197	12637812	69616	Bin0751	A	B	A	A	A	A	A	A	B	A	A	A	A	A	A	A	A	A	B	A	B	A	A	A	A	A	A	A	B	B	A	A	A	A	A	A	B	B	B	A	A	B	A	B	B
3	12637813	12644290	6478	Bin0752	A	B	A	A	A	A	A	A	B	A	A	A	A	A	A	A	A	A	B	A	B	A	A	A	A	A	A	A	B	B	A	A	A	A	A	A	B	B	B	A	A	B	A	B	B
3	12644291	12875249	230959	Bin0753	A	B	A	A	A	A	A	A	B	A	A	A	A	A	A	A	A	A	B	A	B	A	A	A	A	A	A	A	B	B	A	A	A	A	A	A	B	B	B	A	A	B	A	B	B
3	12875250	13298066	422817	Bin0754	A	B	A	A	A	A	A	A	B	A	A	A	A	A	A	A	A	A	B	A	B	A	A	A	A	A	A	A	B	A	A	A	A	A	A	A	B	B	B	A	A	B	A	B	B
3	13298067	13344031	45965	Bin0755	A	B	A	A	A	A	A	A	B	A	A	A	A	A	A	A	A	A	B	A	B	A	A	A	A	A	A	A	B	A	A	A	A	A	A	A	B	B	B	A	A	B	A	B	B
3	13344032	13419874	75843	Bin0756	A	B	A	A	A	A	A	A	B	A	A	A	A	A	A	A	A	A	B	A	B	A	A	A	A	A	A	A	B	A	A	A	A	A	A	A	B	B	B	A	A	B	A	B	B
3	13419875	13508274	88400	Bin0757	A	B	A	A	A	A	A	A	B	A	A	A	A	A	A	A	A	A	B	A	B	A	A	A	A	A	A	A	B	A	A	A	A	A	A	A	B	B	B	A	A	B	A	B	B
3	13508275	13897186	388912	Bin0758	A	B	A	A	A	A	A	A	B	A	A	A	A	A	A	A	A	A	B	A	B	A	A	A	A	A	A	A	B	A	A	A	A	A	A	B	B	B	B	A	A	B	A	B	B
3	13897187	13928119	30933	Bin0759	A	B	A	A	A	A	A	A	B	A	A	A	A	A	A	A	A	A	B	A	B	A	A	A	A	A	A	A	B	A	A	A	A	A	A	B	B	B	B	A	A	B	A	B	A
3	13928120	13931092	2973	Bin0760	A	B	A	A	A	A	A	A	B	A	A	A	A	A	A	A	A	A	B	A	A	A	A	A	A	A	A	A	B	A	A	A	A	A	A	B	B	B	B	A	A	B	A	B	A
3	13931093	13951711	20619	Bin0761	A	B	A	A	A	A	A	A	B	A	A	A	A	A	A	A	A	A	A	A	A	A	A	A	A	A	A	A	B	A	A	A	A	A	A	B	B	B	B	A	A	B	A	B	A
3	13951712	13958643	6932	Bin0762	A	B	A	A	A	A	A	A	B	A	A	A	A	A	A	A	A	A	A	A	A	A	A	A	A	A	A	A	B	A	A	A	A	A	A	B	B	B	B	A	A	B	A	B	A
3	13958644	13996476	37833	Bin0763	A	B	A	A	A	A	A	A	B	A	A	A	A	A	A	A	A	A	A	A	A	A	A	A	A	A	A	A	B	A	A	A	A	A	A	B	B	B	B	A	A	B	A	B	A
3	13996477	14019808	23332	Bin0764	A	B	A	A	A	A	A	A	B	A	A	A	A	A	A	A	A	A	A	A	A	A	A	A	A	A	A	A	B	A	A	A	A	A	A	B	B	B	B	A	A	B	A	B	A
3	14019809	14078685	58877	Bin0765	A	B	A	A	A	A	A	A	B	A	A	A	A	A	A	A	A	A	A	A	A	A	A	A	A	A	A	A	B	A	A	A	A	A	A	B	B	A	B	A	A	B	A	B	A
3	14078686	14081980	3295	Bin0766	A	B	A	A	A	A	A	A	B	A	A	A	A	A	A	A	A	A	A	A	A	A	A	A	A	A	A	A	B	A	A	A	A	A	A	B	B	A	B	A	A	B	A	B	A
3	14081981	14195306	113326	Bin0767	A	B	A	A	A	B	A	A	B	A	A	A	A	A	A	A	A	A	A	A	A	A	A	A	A	A	A	A	B	A	A	A	A	A	A	B	B	A	B	A	A	B	A	B	A
3	14195307	14254570	59264	Bin0768	A	B	A	A	A	B	A	A	B	A	A	A	A	A	A	A	A	A	A	A	A	A	A	A	A	A	A	A	B	A	A	A	A	A	A	B	B	A	B	A	A	B	A	B	A
3	14254571	14255724	1154	Bin0769	A	B	A	A	A	B	A	A	B	A	A	A	A	A	A	A	A	A	A	A	A	A	A	A	A	A	A	A	B	A	A	A	A	A	A	B	B	A	B	A	A	B	A	B	A
3	14255725	14258405	2681	Bin0770	A	B	A	A	A	B	A	A	B	A	A	A	A	A	A	A	A	A	A	A	A	A	A	A	A	A	A	A	B	A	A	A	A	A	A	B	B	A	B	A	A	B	A	B	A
3	14258406	14312850	54445	Bin0771	A	B	A	A	A	B	A	A	B	A	A	A	A	A	A	A	A	A	A	A	A	A	A	A	A	A	A	A	B	A	A	A	A	A	A	B	A	A	B	A	A	B	A	B	A
3	14312851	14349222	36372	Bin0772	A	B	A	A	A	B	A	A	B	A	A	A	A	A	A	A	A	A	A	A	A	A	A	A	A	A	A	A	B	A	A	A	A	A	A	B	A	A	B	A	A	B	A	B	A
3	14349223	14534836	185614	Bin0773	A	B	A	A	A	B	A	A	B	A	A	A	A	A	A	A	A	A	A	A	A	A	A	A	A	A	A	A	B	A	A	A	A	A	A	B	A	A	B	A	A	B	A	B	A
3	14534837	14613777	78941	Bin0774	A	B	A	A	A	A	A	A	B	A	A	A	A	A	A	A	A	A	A	A	A	A	A	A	A	A	A	A	B	A	A	A	A	A	A	B	A	A	B	A	A	B	A	B	A
3	14613778	14616049	2272	Bin0775	A	B	A	A	A	A	A	A	B	A	A	A	A	A	A	A	A	A	A	A	A	A	A	A	A	A	A	A	B	A	A	A	A	A	A	B	B	A	B	A	A	B	A	B	A
3	14616050	14634635	18586	Bin0776	A	B	A	A	A	A	A	A	B	A	A	A	A	A	A	A	A	A	A	A	A	A	A	A	A	A	A	A	B	A	A	A	A	A	A	B	B	A	B	A	A	B	A	B	A
3	14634636	14725772	91137	Bin0777	A	B	A	A	A	A	A	A	B	A	A	A	A	A	A	A	A	A	A	A	A	A	A	A	A	A	A	A	B	A	A	A	A	A	A	B	B	A	B	A	A	B	A	B	A
3	14725773	14782488	56716	Bin0778	A	B	A	A	A	A	A	A	B	A	A	A	A	A	A	A	A	A	A	A	A	A	A	A	A	A	A	A	B	A	A	A	A	A	A	B	B	A	B	A	A	B	A	B	A
3	14782489	14824595	42107	Bin0779	A	B	A	A	A	A	A	A	B	A	A	A	A	A	A	A	A	A	A	A	A	A	A	A	A	A	A	A	B	A	A	A	A	A	A	B	B	A	B	A	A	B	A	B	A
3	14824596	14827022	2427	Bin0780	A	B	A	A	A	A	A	A	B	A	A	A	A	A	A	A	A	A	A	A	A	A	A	A	A	A	A	A	B	A	A	A	A	A	A	B	B	A	B	A	A	B	A	B	A
3	14827023	15041211	214189	Bin0781	A	B	A	A	A	A	A	A	B	A	A	A	A	A	A	A	A	A	A	A	A	A	A	A	A	A	A	A	B	A	A	A	A	A	A	B	B	A	B	A	A	B	A	B	A
3	15041212	15260732	219521	Bin0782	A	B	A	A	A	A	A	A	B	A	A	A	A	A	A	A	A	A	A	A	A	A	A	A	A	A	A	A	B	A	A	A	A	A	A	B	B	A	B	A	A	B	A	B	A
3	15260733	15260915	183	Bin0783	A	B	A	A	A	A	A	A	B	A	A	A	A	A	A	A	B	A	A	A	A	A	A	A	A	A	A	A	B	A	A	A	A	A	A	B	B	A	B	A	A	B	A	B	A
3	15260916	15266757	5842	Bin0784	A	B	A	A	A	B	A	A	B	A	A	A	A	A	A	A	B	A	A	A	A	A	A	A	A	A	A	A	B	A	A	A	A	A	A	B	B	A	B	A	A	B	A	B	A
3	15266758	15269264	2507	Bin0785	A	B	A	A	A	B	A	A	B	A	A	A	A	A	A	A	B	A	A	A	A	A	A	A	A	A	A	A	B	A	A	A	A	A	A	B	B	A	B	A	A	B	A	B	A
3	15269265	15271987	2723	Bin0786	A	B	A	A	A	B	A	A	B	A	A	A	A	A	A	A	B	A	A	A	A	A	A	A	A	A	A	A	B	A	A	A	A	A	A	B	B	A	B	A	A	B	A	B	A
3	15271988	15274502	2515	Bin0787	A	B	A	A	A	B	A	A	B	A	A	A	A	A	A	A	B	A	A	A	A	A	A	A	A	A	A	A	B	A	A	A	A	A	A	B	B	A	B	A	A	B	A	B	A
3	15274503	15511012	236510	Bin0788	A	B	A	A	A	B	A	A	B	A	A	A	A	A	A	A	B	A	A	A	A	A	A	A	A	A	A	A	B	A	A	A	A	A	A	B	B	A	B	A	A	B	A	B	A
3	15511013	16243708	732696	Bin0789	A	B	A	A	A	B	A	A	B	A	A	A	A	A	A	A	B	A	A	A	A	A	A	A	A	A	A	A	B	A	A	A	A	A	A	B	B	A	B	A	A	B	A	B	A
3	16243709	16342308	98600	Bin0790	A	B	A	A	A	B	A	A	B	A	A	A	A	A	A	A	B	A	A	A	A	A	A	A	A	A	A	A	B	A	A	A	A	A	A	B	B	A	B	A	A	B	A	B	A
3	16342309	16454523	112215	Bin0791	A	B	A	A	A	B	A	A	B	A	A	A	A	A	A	A	B	A	A	A	A	A	A	A	A	A	A	A	B	A	A	A	A	A	A	B	B	A	B	A	A	B	A	B	A
3	16454524	17115095	660572	Bin0792	A	B	A	A	A	B	A	A	B	A	A	A	A	A	A	A	B	A	A	A	A	A	A	A	A	A	A	A	B	A	A	A	A	A	A	B	B	A	B	A	A	B	A	B	A
3	17115096	17405708	290613	Bin0793	A	B	A	A	A	B	A	A	B	A	A	A	A	A	A	A	B	A	A	A	A	A	A	A	A	A	A	A	B	A	A	A	A	A	A	B	B	A	B	A	A	B	A	B	A
3	17405709	17605806	200098	Bin0794	A	B	A	A	A	B	A	A	A	A	A	A	A	A	A	A	B	A	A	A	A	A	A	A	A	A	A	A	B	A	A	A	A	A	A	B	B	A	B	A	A	B	A	B	A
3	17605807	18487270	881464	Bin0795	A	B	A	A	A	B	A	A	A	A	A	A	A	A	A	A	B	A	A	A	A	A	A	A	A	A	A	A	B	A	A	A	A	A	A	B	B	A	B	A	A	B	A	B	A
3	18487271	18708364	221094	Bin0796	A	B	A	A	A	B	A	A	A	A	A	A	A	A	A	A	B	A	A	A	A	A	A	A	A	A	A	A	B	A	A	A	A	A	A	B	B	A	B	A	A	B	A	B	A
3	18708365	18935548	227184	Bin0797	A	B	A	A	A	B	A	A	A	A	A	A	A	A	A	A	B	A	A	A	A	A	A	A	A	A	A	A	B	A	A	A	A	A	A	B	B	A	B	A	A	B	A	B	A
3	18935549	19900623	965075	Bin0798	A	A	A	A	A	B	A	A	A	A	A	A	A	A	A	A	B	A	A	A	A	A	A	A	A	A	A	A	B	A	A	A	A	A	A	B	B	A	B	A	A	B	A	B	A
3	19900624	20787287	886664	Bin0799	A	A	A	A	A	B	A	A	A	A	A	A	A	A	A	A	B	A	A	A	A	A	A	A	A	A	A	A	B	A	A	A	A	A	A	B	B	A	B	A	A	B	A	B	A
3	20787288	22603788	1816501	Bin0800	A	A	A	A	A	B	A	A	A	A	A	A	A	A	A	A	B	A	A	A	A	A	A	A	A	A	A	A	B	A	A	A	A	A	A	B	B	A	B	A	A	B	A	B	A
3	22603789	22604934	1146	Bin0801	A	A	A	A	A	B	A	A	A	A	A	A	A	A	A	A	B	A	A	A	A	A	A	A	A	A	A	A	B	A	A	A	A	A	A	B	B	A	B	A	A	B	A	B	A
3	22604935	27236070	4631136	Bin0802	A	A	A	A	A	B	A	A	A	A	A	A	A	A	A	A	B	A	A	A	A	A	A	A	A	A	A	A	B	A	A	A	A	A	A	B	B	A	B	A	A	B	A	B	A
3	27236071	29440321	2204251	Bin0803	A	A	A	A	A	B	A	A	A	A	A	A	A	A	A	A	B	A	A	A	A	A	A	A	A	A	A	A	B	A	A	A	A	A	A	B	B	A	B	A	A	B	A	B	A
3	29440322	34050485	4610164	Bin0804	A	A	A	A	A	B	A	A	A	A	A	A	A	A	A	A	B	A	A	A	A	A	A	A	A	A	A	A	B	A	A	A	A	A	A	B	B	A	B	A	A	B	A	B	A
3	34050486	34132016	81531	Bin0805	A	A	A	A	A	B	A	A	A	A	A	A	A	A	A	A	B	A	A	A	A	A	A	A	A	A	A	A	B	A	A	A	A	A	A	B	B	A	B	A	A	B	A	B	A
3	34132017	34499440	367424	Bin0806	A	A	A	A	A	B	A	A	A	A	A	A	A	A	A	A	B	A	A	A	A	A	A	A	A	A	A	A	B	A	A	A	A	A	A	B	B	A	B	A	A	B	A	B	A
3	34499441	38281324	3781884	Bin0807	A	A	A	A	A	B	A	A	A	A	A	A	A	A	A	A	B	A	A	A	A	A	A	A	A	A	A	A	B	A	A	A	A	A	A	B	B	A	B	A	A	B	A	B	A
3	38281325	38287877	6553	Bin0808	A	A	A	A	A	B	A	A	A	A	A	A	A	A	A	A	B	A	A	A	A	A	A	A	A	A	B	A	B	A	A	A	A	A	A	B	B	A	B	A	A	B	A	B	A
3	38287878	38843968	556091	Bin0809	A	A	A	A	A	B	A	A	A	A	A	A	A	A	A	A	B	A	A	A	A	A	A	A	A	A	B	A	B	A	A	A	A	A	A	B	B	A	B	B	A	B	A	B	A
3	38843969	38865488	21520	Bin0810	A	A	A	A	A	B	A	A	A	A	A	A	A	A	A	A	B	A	A	A	A	A	A	A	A	A	B	A	B	A	A	A	A	A	A	B	B	A	B	B	A	B	A	B	A
3	38865489	38875962	10474	Bin0811	A	A	A	A	A	B	B	A	A	A	A	A	A	A	A	A	B	A	A	A	A	A	A	A	A	A	B	A	B	A	A	A	A	A	A	B	B	A	B	B	A	B	A	B	A
3	38875963	38979888	103926	Bin0812	A	A	A	A	A	B	B	A	A	A	A	A	A	A	A	A	B	A	A	A	A	A	A	A	A	A	B	A	B	A	A	A	A	A	A	B	B	A	B	B	A	B	A	B	A
3	38979889	39391898	412010	Bin0813	A	A	A	A	A	B	B	A	A	A	A	A	A	A	A	A	B	A	A	A	A	A	A	A	A	A	B	A	B	A	A	A	A	A	A	B	B	A	B	B	A	B	A	B	A
3	39391899	39392422	524	Bin0814	A	A	A	A	A	B	B	A	A	A	A	A	A	A	A	A	B	A	A	A	A	A	A	A	A	A	B	A	B	A	A	A	A	A	A	B	B	A	B	B	A	B	A	B	A
3	39392423	39446657	54235	Bin0815	A	A	A	A	A	B	B	A	A	A	A	A	A	A	A	A	B	A	A	A	A	A	A	A	A	A	B	A	B	A	A	A	A	A	A	B	B	A	B	B	A	B	A	B	A
3	39446658	39446796	139	Bin0816	A	B	A	A	A	B	B	A	A	A	A	A	A	A	A	A	B	A	A	A	A	A	A	A	A	A	B	A	B	A	A	A	A	A	A	B	B	A	B	B	A	B	A	B	A
3	39446797	39447689	893	Bin0817	A	B	A	A	A	B	B	A	A	A	A	A	A	A	A	A	B	A	A	A	A	A	A	A	A	A	B	B	B	A	A	A	A	A	A	B	B	A	B	B	A	B	A	B	A
3	39447690	39650542	202853	Bin0818	A	B	A	A	A	B	B	A	A	A	A	A	A	A	A	A	B	A	A	A	A	A	A	A	A	A	B	B	B	A	A	A	A	A	A	B	B	A	B	B	A	B	A	B	A
3	39650543	39666791	16249	Bin0819	A	B	A	A	A	B	B	A	A	A	A	A	A	A	A	A	B	A	A	A	A	A	A	A	A	A	B	B	B	A	A	A	A	A	A	B	B	A	B	B	A	B	A	B	A
3	39666792	39667757	966	Bin0820	A	B	A	A	A	A	B	A	A	A	A	A	A	A	A	A	B	A	A	A	A	A	A	A	A	A	B	B	B	A	A	A	A	A	A	B	B	A	B	B	A	B	A	B	A
3	39667758	39668002	245	Bin0821	A	B	A	A	A	A	B	A	A	A	A	A	A	A	A	A	A	A	A	A	A	A	A	A	A	A	B	B	B	A	A	A	A	A	A	B	B	A	B	B	A	B	A	B	A
3	39668003	39689097	21095	Bin0822	A	B	A	A	A	A	B	A	A	A	A	A	A	A	A	A	A	A	A	A	A	A	A	A	A	A	B	B	B	A	A	A	A	A	A	B	B	A	B	B	A	B	A	B	A
3	39689098	39689296	199	Bin0823	A	B	A	A	A	A	B	A	A	A	A	A	A	A	A	A	A	A	A	A	A	A	A	A	A	A	B	B	B	A	A	A	A	A	A	B	B	A	B	B	A	B	A	B	A
3	39689297	39722211	32915	Bin0824	A	B	A	A	A	A	B	A	A	A	A	A	A	A	A	A	A	A	A	A	A	A	A	A	A	A	B	B	B	A	A	A	A	A	A	A	B	A	B	B	A	B	A	B	A
3	39722212	40272889	550678	Bin0825	A	B	A	A	A	A	B	A	A	A	A	A	A	A	A	A	A	A	A	A	A	A	A	A	A	A	B	B	B	A	A	A	A	A	A	A	B	A	B	B	A	B	A	B	A
3	40272890	40389159	116270	Bin0826	A	B	A	A	A	A	B	A	A	A	B	A	A	A	A	A	A	A	A	A	A	A	A	A	A	A	B	B	B	A	A	A	A	A	A	A	B	A	B	B	A	B	A	B	A
3	40389160	40398497	9338	Bin0827	A	B	A	A	A	A	B	A	A	A	B	A	A	A	A	A	A	A	A	A	A	A	A	A	A	A	B	B	B	A	A	A	A	A	A	A	B	A	B	B	A	B	A	B	A
3	40398498	40400657	2160	Bin0828	A	A	A	A	A	A	B	A	A	A	B	A	A	A	A	A	A	A	A	A	A	A	A	A	A	A	B	B	B	A	A	A	A	A	A	A	B	A	B	B	A	B	A	B	A
3	40400658	40411080	10423	Bin0829	A	A	A	A	A	A	A	A	A	A	B	A	A	A	A	A	A	A	A	A	A	A	A	A	A	A	B	B	B	A	A	A	A	A	A	A	B	A	B	B	A	B	A	B	A
3	40411081	40415145	4065	Bin0830	A	A	A	A	A	A	A	A	A	A	B	A	A	A	A	A	A	A	A	A	A	A	A	A	A	A	B	A	B	A	A	A	A	A	A	A	B	A	B	B	A	B	A	B	A
3	40415146	40429123	13978	Bin0831	A	A	A	A	A	A	A	A	A	A	B	A	A	A	A	A	A	A	A	A	A	A	A	A	A	A	B	A	B	A	A	A	A	A	A	A	B	A	B	B	A	B	A	B	A
3	40429124	40429943	820	Bin0832	A	A	A	A	A	A	A	A	A	A	B	A	A	A	A	A	A	A	A	A	A	A	A	A	A	A	B	A	B	A	A	A	A	A	A	A	B	A	B	B	A	B	A	B	A
3	40429944	40429958	15	Bin0833	A	A	A	A	A	A	A	A	A	A	B	A	A	A	A	A	A	A	A	A	A	A	A	A	A	A	B	A	B	A	A	A	A	A	A	A	B	A	B	B	A	A	A	B	A
3	40429959	40431494	1536	Bin0834	A	A	A	A	A	A	A	A	A	A	B	A	A	A	A	A	A	A	A	A	A	A	A	A	A	A	B	A	B	A	A	A	A	A	A	A	B	A	B	B	A	A	A	B	A
3	40431495	40432445	951	Bin0835	A	A	A	A	A	A	A	A	A	A	B	A	A	A	A	A	A	A	A	A	A	A	A	A	A	A	B	A	B	A	A	A	A	A	A	A	B	A	B	B	A	A	A	B	A
3	40432446	40707815	275370	Bin0836	A	A	A	A	A	A	A	A	A	A	B	A	A	A	A	A	A	A	A	A	A	A	A	A	A	A	B	A	A	A	A	A	A	A	A	A	B	A	B	B	A	A	A	B	A
3	40707816	40768150	60335	Bin0837	A	A	A	A	A	A	A	A	A	A	B	A	A	A	A	A	A	A	A	A	A	A	A	A	A	A	B	A	A	A	A	A	A	A	A	A	B	A	B	B	A	A	A	B	B
3	40768151	41037826	269676	Bin0838	A	A	A	A	A	A	A	A	A	A	B	A	A	A	A	A	A	A	A	A	A	A	A	A	A	A	B	A	A	A	A	A	A	A	A	A	B	A	B	B	A	A	A	B	B
3	41037827	41445881	408055	Bin0839	A	A	A	A	A	A	A	A	A	A	B	A	A	A	A	A	A	A	A	A	A	A	A	A	A	A	B	A	A	A	A	A	A	A	A	A	B	A	B	B	A	A	A	B	B
3	41445882	41609447	163566	Bin0840	A	A	A	A	A	A	A	A	A	A	B	A	A	B	A	A	A	A	A	A	A	A	A	A	A	A	B	A	A	A	A	A	A	A	A	A	B	A	B	B	A	A	A	B	B
3	41609448	41658425	48978	Bin0841	A	A	A	A	A	A	A	A	A	A	B	A	A	B	A	A	A	A	A	A	A	A	A	A	A	A	B	A	A	A	A	A	A	A	A	A	B	A	B	B	A	A	A	B	B
3	41658426	41959459	301034	Bin0842	A	A	A	A	A	A	A	A	A	A	B	A	A	B	A	A	A	A	A	A	A	A	A	A	A	A	B	A	A	A	A	A	A	A	A	A	B	B	B	B	A	A	A	B	B
3	41959460	41959610	151	Bin0843	A	A	A	A	A	A	A	A	A	A	B	A	A	B	A	A	A	A	A	A	A	A	A	A	A	A	B	A	A	A	A	A	A	A	A	A	B	B	B	B	A	A	A	B	B
3	41959611	42008442	48832	Bin0844	A	A	A	A	A	A	A	A	A	A	B	A	A	B	A	A	A	A	A	A	A	A	A	A	A	A	B	A	A	A	A	A	A	A	A	A	B	B	B	B	A	A	A	B	B
3	42008443	42009025	583	Bin0845	A	A	A	A	A	A	A	A	A	A	B	A	A	B	A	A	A	A	A	A	A	A	A	A	A	A	B	A	A	A	A	A	A	B	A	A	B	B	B	B	A	A	A	B	B
3	42009026	42009072	47	Bin0846	A	A	A	A	A	A	A	A	A	A	B	A	A	B	A	A	A	A	A	A	A	A	A	A	A	A	B	A	A	A	A	A	A	B	A	A	B	B	B	B	A	A	A	B	B
3	42009073	42009119	47	Bin0847	A	A	A	A	A	A	A	A	A	A	B	A	A	B	A	A	A	A	A	A	A	A	A	A	A	A	B	A	A	A	A	A	A	B	A	A	B	B	B	B	A	A	A	B	B
3	42009120	42049302	40183	Bin0848	A	A	A	A	A	A	A	A	A	A	B	A	A	B	A	A	A	A	A	A	A	A	A	A	A	A	B	A	A	A	A	A	A	B	A	A	B	B	B	B	A	A	A	B	B
3	42049303	42053207	3905	Bin0849	A	A	A	A	A	A	A	A	A	A	B	A	A	B	A	A	A	A	A	A	A	A	A	A	A	A	B	A	A	A	A	A	A	B	A	A	B	B	B	B	A	A	A	B	B
3	42053208	42053283	76	Bin0850	A	A	A	A	A	A	A	A	A	A	B	A	A	B	A	A	A	A	A	A	A	A	A	A	A	A	B	A	A	A	A	A	B	B	A	A	B	B	B	B	A	A	A	B	B
3	42053284	42053420	137	Bin0851	A	A	A	A	A	A	A	A	A	A	B	A	A	B	A	A	A	A	A	A	A	A	A	A	A	A	B	A	A	A	A	A	B	B	A	A	B	B	B	B	A	A	A	B	B
3	42053421	42056366	2946	Bin0852	A	A	A	A	A	A	A	A	A	A	B	A	A	B	A	A	A	A	A	A	A	A	A	A	A	A	B	A	A	A	A	A	B	B	A	A	B	B	B	B	A	A	A	B	B
3	42056367	42058661	2295	Bin0853	A	B	A	A	A	A	A	A	A	A	B	A	A	B	A	A	A	A	A	A	A	A	A	A	A	A	B	A	A	A	A	A	B	B	A	A	B	B	B	B	A	A	A	B	B
3	42058662	42058776	115	Bin0854	A	B	A	A	A	A	A	A	A	A	B	A	A	B	A	A	A	A	A	A	A	A	A	A	A	A	B	A	A	A	A	A	B	B	A	A	B	B	B	B	A	A	A	B	B
3	42058777	42087140	28364	Bin0855	A	B	A	A	A	A	A	A	A	A	B	A	A	B	A	A	A	A	A	A	A	A	A	A	A	A	B	A	A	A	A	A	B	B	A	A	B	B	B	B	B	A	A	B	B
3	42087141	42296129	208989	Bin0856	A	B	A	A	A	A	A	A	A	A	B	A	A	B	A	A	A	A	A	A	A	A	A	A	A	A	B	A	A	A	A	A	B	B	A	A	B	B	B	B	B	A	A	B	B
3	42296130	42305099	8970	Bin0857	A	B	A	A	A	A	A	A	B	A	B	A	A	B	A	A	A	A	A	A	A	A	A	A	A	A	B	A	A	A	A	A	B	B	A	A	B	B	B	B	B	A	A	B	B
3	42305100	42305111	12	Bin0858	A	B	A	A	A	A	A	A	B	A	B	A	A	B	A	A	A	A	A	B	A	A	A	A	A	A	B	A	A	A	A	A	B	B	A	A	B	B	B	B	B	A	A	B	B
3	42305112	42305114	3	Bin0859	A	B	A	A	A	A	A	A	B	A	B	A	A	B	A	A	A	A	A	B	A	A	A	A	A	A	B	A	A	A	A	A	B	B	A	A	B	B	B	B	B	A	A	B	B
3	42305115	42305122	8	Bin0860	A	B	A	A	A	A	A	A	B	A	B	A	A	B	A	A	A	A	A	B	A	A	A	A	A	A	B	A	A	A	A	A	B	B	A	A	B	B	B	B	B	A	A	B	B
3	42305123	42418165	113043	Bin0861	A	B	A	A	A	A	A	A	B	A	B	A	A	B	A	A	A	A	A	B	A	A	A	A	A	A	B	A	A	A	A	A	B	B	A	A	B	B	B	B	B	A	A	B	B
3	42418166	42418182	17	Bin0862	A	B	A	A	A	A	A	A	B	A	B	A	A	B	A	A	A	A	A	B	A	A	A	A	A	A	B	A	A	A	A	A	B	B	A	A	B	B	B	B	B	A	A	B	B
3	42418183	42458162	39980	Bin0863	A	B	A	A	A	A	A	A	B	A	B	A	A	B	A	A	A	A	A	B	A	A	A	A	A	A	B	A	B	A	A	A	B	B	A	A	B	B	B	B	B	A	A	B	B
3	42458163	42460614	2452	Bin0864	A	B	A	A	A	A	A	A	B	A	B	A	A	B	A	A	A	A	A	B	A	A	A	A	A	A	B	A	B	A	A	A	B	B	A	A	B	B	B	B	B	A	A	B	B
3	42460615	42479154	18540	Bin0865	A	B	A	A	A	A	A	A	B	A	B	A	A	B	A	A	A	A	A	B	A	A	A	A	A	A	B	A	B	A	A	A	B	B	A	A	B	B	B	B	B	A	A	B	B
3	42479155	42535515	56361	Bin0866	A	B	A	A	A	A	A	A	B	A	B	A	B	B	A	A	A	A	A	B	A	A	A	A	A	A	B	A	B	A	A	A	B	B	A	A	B	B	B	B	B	A	A	B	B
3	42535516	42535698	183	Bin0867	A	B	A	A	A	A	A	A	B	A	B	A	B	B	A	A	A	A	A	B	A	A	A	A	A	A	B	A	B	A	A	A	B	B	A	A	B	B	B	B	B	A	A	B	B
3	42535699	42536043	345	Bin0868	A	B	A	A	A	A	A	A	B	A	B	A	B	B	A	A	A	A	A	B	A	A	A	A	A	A	B	A	B	A	A	A	B	B	A	A	B	B	B	B	B	A	A	B	B
3	42536044	42539245	3202	Bin0869	A	B	A	A	A	A	A	A	B	A	B	A	B	B	A	A	A	A	A	B	A	A	A	A	A	A	B	A	B	A	A	A	B	B	A	A	B	B	B	B	B	A	A	B	B
3	42539246	42541042	1797	Bin0870	A	B	A	A	A	A	A	A	B	A	B	A	B	B	A	A	A	A	A	B	A	A	A	A	A	A	B	A	B	A	A	A	B	B	A	A	B	B	B	B	B	A	A	B	B
3	42541043	42643781	102739	Bin0871	A	B	A	A	B	A	A	A	B	A	B	A	B	B	A	A	A	A	A	B	A	A	A	A	A	A	B	A	B	A	A	A	B	B	A	A	B	B	B	B	B	A	A	B	B
3	42643782	42643795	14	Bin0872	A	B	A	A	B	A	A	A	B	A	B	A	B	B	A	A	A	A	A	B	A	A	A	A	A	A	B	A	B	A	A	A	B	B	A	A	B	B	B	B	B	A	A	B	B
3	42643796	42643802	7	Bin0873	A	B	A	A	B	A	A	A	B	A	B	A	B	B	A	A	A	A	A	B	A	A	A	A	A	A	B	A	B	A	A	A	B	B	A	A	B	B	B	B	B	A	A	B	B
3	42643803	42643923	121	Bin0874	A	B	A	A	B	A	A	A	B	A	B	A	B	B	A	A	A	A	A	B	A	A	A	A	A	A	B	A	B	A	A	A	B	B	A	A	B	B	B	B	B	A	A	B	B
3	42643924	42643956	33	Bin0875	A	B	A	A	B	A	A	A	B	A	B	A	B	B	A	A	A	A	A	B	A	A	A	A	A	A	B	A	B	A	A	A	B	B	A	A	B	B	B	B	B	A	A	B	B
3	42643957	42667084	23128	Bin0876	A	B	A	A	B	A	A	A	B	A	B	A	B	B	A	A	A	A	A	B	A	A	A	A	A	A	B	A	B	A	A	A	B	B	A	A	B	B	B	B	B	A	A	B	B
3	42667085	42673796	6712	Bin0877	A	B	A	A	B	A	A	A	B	A	B	A	B	B	A	A	A	A	A	B	A	A	A	A	A	A	B	A	B	A	A	A	B	B	A	A	B	B	B	B	B	A	A	B	B
3	42673797	42804470	130674	Bin0878	A	B	A	A	B	A	A	A	B	A	B	A	B	B	A	A	A	A	A	B	A	A	A	A	A	A	B	A	B	A	A	A	B	B	A	A	B	B	B	B	B	A	A	B	B
3	42804471	42809005	4535	Bin0879	A	B	A	A	B	A	A	A	B	A	B	A	B	B	A	A	A	A	A	B	A	A	A	A	A	A	B	A	B	A	A	A	B	B	A	A	B	B	B	B	B	A	A	B	B
3	42809006	42879206	70201	Bin0880	A	B	A	A	B	A	A	A	B	A	B	A	B	B	A	A	A	A	A	B	A	A	A	A	A	A	B	A	B	A	A	A	B	B	A	A	B	B	B	B	B	A	A	B	B
3	42879207	42897772	18566	Bin0881	A	B	A	A	B	A	A	A	B	A	B	A	B	B	A	A	A	A	A	B	A	A	A	A	A	A	B	A	B	A	A	A	B	B	A	A	B	B	B	B	B	A	A	B	B
3	42897773	42906442	8670	Bin0882	A	B	A	A	B	A	A	A	B	A	B	A	B	B	A	A	A	A	A	B	A	A	A	A	A	A	B	A	B	A	A	A	B	B	A	A	B	B	B	B	B	A	A	B	B
3	42906443	42906467	25	Bin0883	A	B	A	A	B	A	A	A	B	A	B	A	B	B	A	A	A	A	A	B	A	A	A	A	A	A	B	A	B	A	A	A	B	B	A	A	B	B	B	B	B	A	A	B	B
3	42906468	42906553	86	Bin0884	A	B	A	A	B	A	A	A	B	A	B	A	B	B	A	A	A	A	A	B	A	A	A	A	A	A	B	A	B	A	A	A	B	B	A	A	B	B	B	B	B	B	A	B	B
3	42906554	42907258	705	Bin0885	A	B	A	A	B	A	A	A	B	A	B	A	B	B	A	A	A	A	A	B	B	A	A	A	A	A	B	A	B	A	A	A	B	B	A	A	B	B	B	B	B	B	A	B	B
3	42907259	42907288	30	Bin0886	A	B	A	A	B	A	A	A	B	A	B	A	B	B	B	A	A	A	A	B	B	A	A	A	A	A	B	A	B	A	A	A	B	B	A	A	B	B	B	B	B	B	A	B	B
3	42907289	42909274	1986	Bin0887	A	B	A	A	B	A	A	A	B	B	B	A	B	B	B	A	A	A	A	B	B	A	A	A	A	A	B	A	B	A	A	A	B	B	A	A	B	B	B	B	B	B	A	B	B
3	42909275	42909277	3	Bin0888	A	B	A	A	B	A	A	A	B	B	B	A	B	B	B	A	A	A	A	B	B	A	A	A	A	A	B	A	B	A	A	A	B	B	A	A	B	B	B	B	B	B	A	B	B
3	42909278	42909279	2	Bin0889	A	B	A	A	B	A	A	A	B	B	B	A	B	B	B	A	A	A	A	B	B	A	A	A	A	A	B	A	B	A	A	A	B	B	A	A	B	B	B	B	B	B	A	B	B
3	42909280	42912028	2749	Bin0890	A	B	A	A	B	A	A	A	B	B	B	A	B	B	B	A	A	A	A	B	B	A	A	A	A	A	B	A	B	A	A	A	B	B	A	A	B	B	B	B	B	B	A	B	B
3	42912029	42917086	5058	Bin0891	A	B	A	A	B	A	A	A	B	B	B	A	B	B	B	A	A	A	A	B	B	A	A	A	A	A	B	A	B	A	A	A	B	B	A	A	B	B	B	B	B	B	A	B	B
3	42917087	42917172	86	Bin0892	A	B	A	A	B	A	A	A	B	B	B	A	B	B	B	A	A	A	A	B	B	A	A	A	A	A	B	A	B	A	A	A	B	B	A	A	B	B	B	B	B	B	A	B	B
3	42917173	42917299	127	Bin0893	A	B	A	A	B	A	A	A	B	B	B	A	B	B	B	A	A	A	A	B	B	A	A	A	A	A	B	A	B	A	A	A	B	B	A	A	B	B	B	B	B	B	A	B	B
3	42917300	42917495	196	Bin0894	A	B	A	A	B	A	A	A	B	B	B	A	B	B	B	A	A	A	A	B	B	A	A	A	A	A	B	A	B	A	A	A	B	B	A	A	B	B	B	B	B	B	A	B	B
3	42917496	42917919	424	Bin0895	A	B	A	A	B	A	A	A	B	B	B	A	B	B	B	A	A	A	A	B	B	A	A	A	A	A	B	A	B	A	A	A	B	B	A	A	B	B	B	B	B	B	A	B	B
3	42917920	42918361	442	Bin0896	A	B	A	A	B	A	A	A	B	B	B	A	B	B	B	A	A	A	A	B	B	A	B	A	A	B	B	A	B	A	A	A	B	B	A	A	B	B	B	B	B	B	A	B	B
3	42918362	42918755	394	Bin0897	A	B	A	A	B	A	A	A	B	B	B	A	B	B	B	A	A	A	A	B	B	A	B	A	A	B	B	A	B	A	A	A	B	B	B	A	B	B	B	B	B	B	A	B	B
3	42918756	42918789	34	Bin0898	A	B	A	A	B	A	A	A	B	B	B	A	B	B	B	A	A	A	A	B	B	A	B	A	A	B	B	A	B	A	A	A	B	B	B	A	B	B	B	B	B	B	A	B	B
3	42918790	42926169	7380	Bin0899	A	B	A	A	B	A	A	A	B	B	B	A	B	B	B	A	A	A	A	B	B	A	B	A	A	B	B	A	B	A	A	A	B	B	B	A	B	B	B	B	B	B	A	B	B
3	42926170	42931361	5192	Bin0900	A	B	A	A	B	A	A	A	B	B	B	A	B	B	B	A	A	A	A	B	B	A	B	A	A	B	B	A	B	A	A	A	B	B	B	A	B	B	B	B	B	B	A	B	B
3	42931362	42931377	16	Bin0901	A	B	A	A	B	A	A	A	B	B	B	A	B	B	B	A	A	A	A	B	B	A	B	A	A	B	B	A	B	A	A	A	B	B	B	A	B	B	B	B	B	B	A	B	B
3	42931378	42931387	10	Bin0902	A	B	A	A	B	A	A	A	B	B	B	A	B	B	B	A	A	A	A	B	B	A	B	A	A	B	B	A	B	A	A	A	B	B	B	A	B	B	B	B	B	B	A	B	B
3	42931388	42931443	56	Bin0903	A	B	A	A	B	A	A	A	B	B	B	A	B	B	B	A	A	A	A	B	B	A	B	A	A	B	B	A	B	A	A	A	B	B	B	A	B	B	B	B	B	B	A	B	B
3	42931444	42947357	15914	Bin0904	A	B	A	A	B	A	A	A	B	B	B	A	B	B	B	A	A	A	A	B	B	A	B	A	A	B	B	A	B	A	A	A	B	B	B	A	B	B	B	B	B	B	A	B	B
3	42947358	42948427	1070	Bin0905	A	B	A	A	B	A	A	A	B	B	B	A	B	B	B	A	A	A	A	B	B	A	B	A	A	B	B	A	B	A	A	A	B	B	B	A	B	B	B	B	B	B	A	B	B
3	42948428	42954827	6400	Bin0906	A	B	A	A	B	A	A	A	B	B	B	A	B	B	B	A	A	A	A	B	B	A	B	A	B	B	B	A	B	A	A	A	B	B	B	A	B	B	B	B	B	B	A	B	B
3	42954828	42955026	199	Bin0907	A	B	A	A	B	A	A	A	B	B	B	A	B	B	B	A	A	A	A	B	B	B	B	A	B	B	B	A	B	A	A	A	B	B	B	A	B	B	B	B	B	B	A	B	B
3	42955027	42956137	1111	Bin0908	A	B	A	A	B	A	A	A	B	B	B	A	B	B	B	A	A	A	A	B	B	B	B	A	B	B	B	A	B	A	A	A	B	B	B	A	B	B	B	B	B	B	A	B	B
3	42956138	42956251	114	Bin0909	A	B	A	A	B	A	A	A	B	B	B	A	B	B	B	A	A	A	A	B	B	B	B	A	B	B	B	A	B	A	A	A	B	B	B	A	B	B	B	B	B	B	A	B	B
3	42956252	42956410	159	Bin0910	A	B	A	A	B	A	A	A	B	B	B	A	B	B	B	A	A	A	A	B	B	B	B	A	B	B	B	A	B	A	B	A	B	B	B	A	B	B	B	B	B	B	A	B	B
3	42956411	42959472	3062	Bin0911	A	B	A	A	B	A	A	A	B	B	B	A	B	B	B	A	A	A	A	B	B	B	B	A	B	B	B	A	B	A	B	A	B	B	B	A	B	B	B	B	B	B	A	B	B
3	42959473	42992001	32529	Bin0912	B	B	A	A	B	A	A	A	B	B	B	A	B	B	B	A	A	A	A	B	B	B	B	A	B	B	B	A	B	A	B	A	B	B	B	A	B	B	B	B	B	B	A	B	B
3	42992002	43009300	17299	Bin0913	B	B	A	A	B	A	A	A	B	B	B	A	B	B	B	A	A	A	A	B	B	B	B	A	B	B	B	A	B	A	B	A	B	B	B	A	B	B	B	B	B	B	A	B	B
3	43009301	43102816	93516	Bin0914	B	B	A	A	B	A	A	A	B	B	B	A	B	B	B	A	A	A	A	B	B	B	B	A	B	B	B	A	B	A	B	A	B	B	B	A	B	B	B	B	B	B	A	B	B
3	43102817	43103886	1070	Bin0915	B	B	A	A	B	A	A	A	B	B	B	A	B	B	B	A	A	A	A	A	B	B	B	A	B	B	B	A	B	A	B	A	B	B	B	A	B	B	B	B	B	B	A	B	B
3	43103887	43103889	3	Bin0916	B	B	A	A	B	A	A	A	B	B	B	A	A	B	B	A	A	A	A	A	B	B	B	A	B	B	B	A	B	A	B	A	B	B	B	A	B	B	B	B	B	B	A	B	B
3	43103890	43109816	5927	Bin0917	B	B	A	A	B	A	A	A	B	B	B	A	A	B	B	A	A	A	A	A	B	B	B	A	B	B	B	A	B	A	B	A	B	B	B	A	B	B	B	B	B	B	A	B	B
3	43109817	43111949	2133	Bin0918	B	B	A	A	B	A	A	A	B	B	B	A	A	B	B	A	A	A	A	A	B	B	B	A	B	B	B	A	B	A	B	A	B	B	B	A	B	B	B	B	B	B	A	B	B
3	43111950	43111970	21	Bin0919	B	B	A	A	B	A	A	A	B	B	B	A	A	B	B	A	A	A	A	A	B	B	B	A	B	B	B	A	B	A	B	A	B	B	B	A	B	B	B	B	B	B	A	B	B
3	43111971	43112038	68	Bin0920	B	B	A	A	B	A	A	A	B	B	B	A	A	B	B	A	A	A	A	A	B	B	B	A	B	B	B	A	B	A	B	A	B	B	B	A	B	B	B	B	B	B	A	B	B
3	43112039	43117043	5005	Bin0921	B	B	A	A	B	A	A	A	B	B	B	A	A	B	B	A	A	A	A	A	B	B	B	A	B	B	B	A	B	A	B	A	B	B	B	A	B	B	B	B	B	B	A	B	B
3	43117044	43117415	372	Bin0922	B	B	A	A	B	A	A	A	B	B	B	A	A	B	B	A	A	A	A	A	B	B	B	A	B	B	B	A	B	A	B	A	B	B	B	A	B	B	B	B	B	B	A	B	B
3	43117416	43117423	8	Bin0923	B	B	A	A	B	A	A	A	B	B	B	A	A	B	B	A	A	A	B	A	B	B	B	A	B	B	B	A	B	A	B	A	B	B	B	A	B	B	B	B	B	B	A	B	B
3	43117424	43125761	8338	Bin0924	B	B	A	A	B	A	A	A	B	B	B	A	A	B	B	A	A	A	B	A	B	B	B	A	B	B	B	A	B	A	B	A	B	B	B	A	B	B	B	B	B	B	A	B	B
3	43125762	43149404	23643	Bin0925	B	B	A	A	B	A	A	A	B	B	B	A	A	B	B	A	A	A	B	A	B	B	B	A	B	B	B	A	B	A	B	A	B	B	B	A	B	B	B	B	B	B	A	B	B
3	43149405	43149878	474	Bin0926	B	B	A	A	B	A	B	A	B	B	B	A	A	B	B	A	A	A	B	A	B	B	B	A	B	B	B	A	B	A	B	A	B	B	B	A	B	B	B	B	B	B	A	B	B
3	43149879	43158477	8599	Bin0927	B	B	A	A	B	A	B	A	B	B	B	A	A	B	B	A	A	A	B	A	B	B	B	B	B	B	B	A	B	A	B	A	B	B	B	A	B	B	B	B	B	B	A	B	B
3	43158478	43197441	38964	Bin0928	B	B	A	A	B	A	B	A	B	B	B	A	A	B	B	A	A	A	B	A	B	B	B	B	B	B	B	A	B	A	B	A	B	B	B	A	B	B	B	B	B	B	A	B	B
3	43197442	43197621	180	Bin0929	B	A	A	A	B	A	B	A	B	B	B	A	A	B	B	A	A	A	B	A	B	B	B	B	B	B	B	A	B	A	B	A	B	B	B	A	B	B	B	B	B	B	A	B	B
3	43197622	43200117	2496	Bin0930	B	A	A	A	B	A	B	A	B	B	B	A	A	B	B	A	A	A	B	A	B	B	B	B	B	B	B	A	B	A	B	A	B	B	B	A	B	B	B	B	B	B	A	B	B
3	43200118	43200127	10	Bin0931	B	A	A	A	B	A	B	A	B	B	B	A	A	B	B	A	A	A	B	A	B	B	B	B	B	B	B	B	B	A	B	A	B	B	B	A	B	B	B	B	B	B	A	B	B
3	43200128	43204363	4236	Bin0932	B	A	A	A	B	A	B	A	B	B	B	A	A	B	B	A	A	A	B	A	B	B	B	B	B	B	B	B	B	A	B	A	B	B	B	A	B	B	B	B	B	B	A	B	B
3	43204364	43206050	1687	Bin0933	B	A	A	A	B	A	B	A	B	B	B	A	A	B	B	A	A	A	B	A	B	B	B	B	B	B	B	B	B	A	B	A	B	B	B	A	A	B	B	B	B	B	A	B	B
3	43206051	43258834	52784	Bin0934	B	A	A	A	B	A	B	A	B	B	A	A	A	B	B	A	A	A	B	A	B	B	B	B	B	B	B	B	B	A	B	A	B	B	B	A	A	B	B	B	B	B	A	B	B
3	43258835	43262179	3345	Bin0935	B	A	A	A	B	A	B	A	B	B	A	A	A	B	B	A	A	A	B	A	B	B	B	B	B	B	B	B	A	A	B	A	B	B	B	A	A	B	B	B	B	B	A	B	B
3	43262180	43267774	5595	Bin0936	B	A	A	A	B	A	B	A	B	B	A	A	A	B	B	A	A	A	B	A	B	B	B	B	B	B	B	B	A	A	B	A	B	B	B	A	A	B	B	B	B	B	A	B	B
3	43267775	43272731	4957	Bin0937	B	A	A	A	B	A	B	A	B	B	A	A	A	B	B	A	A	A	B	A	B	B	B	B	B	B	B	B	A	A	B	A	B	B	B	A	A	B	B	B	B	B	A	B	B
3	43272732	43273032	301	Bin0938	B	A	A	A	B	A	B	A	B	B	A	A	A	B	B	A	A	A	B	A	B	B	B	B	B	B	B	B	A	A	B	A	B	B	B	A	A	B	B	B	B	B	A	B	B
3	43273033	43280209	7177	Bin0939	B	A	A	A	B	A	B	A	B	B	A	A	A	B	B	A	A	A	B	A	B	B	B	B	B	B	B	B	A	A	B	A	B	B	B	A	A	B	B	B	B	B	A	B	B
3	43280210	43316542	36333	Bin0940	B	A	A	A	B	A	B	A	B	B	A	A	A	B	B	A	A	A	B	A	B	B	B	B	B	B	B	B	A	A	B	A	B	B	B	A	A	B	B	B	B	B	A	B	B
3	43316543	43319201	2659	Bin0941	B	A	A	A	B	A	B	A	B	B	A	A	A	B	A	A	A	A	B	A	B	B	B	B	B	B	B	B	A	A	B	A	B	B	B	A	A	B	B	B	B	B	A	B	B
3	43319202	43319451	250	Bin0942	B	A	A	A	B	A	B	A	B	B	A	A	A	B	A	A	A	A	B	A	B	B	B	B	B	B	B	B	A	A	B	A	B	B	B	A	A	B	B	B	B	B	A	B	B
3	43319452	43337111	17660	Bin0943	B	A	A	A	B	A	B	A	B	B	A	A	A	B	A	A	A	A	B	A	B	B	B	B	B	B	B	B	A	A	B	A	B	B	B	A	A	B	B	B	B	B	A	B	B
3	43337112	43352794	15683	Bin0944	B	A	A	A	B	A	B	A	B	B	A	A	A	B	A	A	A	A	B	A	B	B	B	B	B	B	B	B	A	A	B	A	B	B	B	A	A	B	B	B	B	A	A	B	B
3	43352795	43352796	2	Bin0945	B	A	A	A	B	A	B	A	B	B	A	A	A	B	A	A	A	A	B	A	B	B	B	B	B	B	B	B	A	A	B	A	B	B	B	A	A	B	B	B	B	A	A	B	B
3	43352797	43352955	159	Bin0946	B	A	A	A	B	A	B	A	B	A	A	A	A	B	A	A	A	A	B	A	B	B	B	B	B	B	B	A	A	A	B	A	B	B	B	A	A	B	B	B	B	A	A	B	B
3	43352956	43352959	4	Bin0947	B	A	A	A	B	A	B	A	B	A	A	A	A	B	A	A	A	A	B	A	B	B	B	B	B	B	B	A	A	A	B	A	B	B	B	A	A	B	B	B	B	A	A	B	B
3	43352960	43357109	4150	Bin0948	B	A	A	A	B	A	B	A	B	A	A	A	A	B	A	A	A	A	B	A	B	B	B	A	B	B	B	A	A	A	B	A	B	B	B	A	A	B	B	B	B	A	A	B	B
3	43357110	43357265	156	Bin0949	B	A	A	A	B	A	B	A	B	A	A	A	A	B	A	A	A	A	B	A	B	B	B	A	B	B	B	A	A	A	B	A	B	B	B	A	A	B	B	B	B	A	A	B	B
3	43357266	43357299	34	Bin0950	B	A	A	A	B	A	B	A	B	A	A	A	A	B	A	A	A	A	B	A	B	B	A	A	B	B	B	A	A	A	B	A	B	B	B	A	A	B	B	B	B	A	A	B	B
3	43357300	43363465	6166	Bin0951	B	A	A	A	B	A	B	A	B	A	A	A	A	B	A	A	A	A	B	A	B	B	A	A	B	B	B	A	A	A	B	A	B	B	B	A	A	B	B	B	B	A	A	B	B
3	43363466	43363624	159	Bin0952	B	A	A	A	B	A	B	A	B	A	A	A	A	B	A	A	A	A	A	A	B	B	A	A	B	B	B	A	A	A	B	A	B	B	B	A	A	B	B	A	B	A	A	B	B
3	43363625	43363630	6	Bin0953	B	A	A	A	B	A	B	A	B	A	A	A	A	B	A	A	A	A	A	A	B	B	A	A	B	B	B	A	A	A	B	A	B	B	B	A	A	B	B	A	B	A	A	A	B
3	43363631	43363702	72	Bin0954	B	A	A	A	B	A	B	A	B	A	A	A	A	B	A	A	A	A	A	A	B	B	A	A	B	B	B	A	A	A	B	A	B	B	B	A	A	B	B	A	B	A	A	A	B
3	43363703	43363717	15	Bin0955	B	A	A	A	B	A	B	A	B	A	A	A	A	B	A	A	A	A	A	A	B	B	A	A	B	B	B	A	A	A	B	A	B	B	A	A	A	B	B	A	B	A	A	A	B
3	43363718	43366038	2321	Bin0956	B	A	A	A	B	A	B	A	B	A	A	A	A	B	A	A	A	A	A	A	B	B	A	A	B	B	B	A	A	A	B	A	B	B	A	A	A	B	B	A	B	A	A	A	B
3	43366039	43370884	4846	Bin0957	B	A	A	A	B	A	B	A	B	A	A	A	A	B	A	A	A	A	A	A	B	B	A	A	B	B	B	A	A	A	B	A	B	B	A	A	A	B	B	A	B	A	A	A	B
3	43370885	43373078	2194	Bin0958	B	A	A	A	B	A	B	A	B	A	A	A	A	B	A	A	A	A	A	A	B	B	A	A	B	A	B	A	A	A	B	A	B	B	A	A	A	B	B	A	B	A	A	A	A
3	43373079	43373525	447	Bin0959	B	A	A	A	A	A	B	A	B	A	A	A	A	B	A	A	A	A	A	A	B	B	A	A	B	A	B	A	A	A	B	A	B	B	A	A	A	B	B	A	B	A	A	A	A
3	43373526	43373555	30	Bin0960	B	A	A	A	A	A	B	A	B	A	A	A	A	B	A	A	A	A	A	A	B	B	A	A	B	A	B	A	A	A	B	A	B	B	A	A	A	B	B	A	B	A	A	A	A
3	43373556	43374397	842	Bin0961	B	A	A	A	A	A	B	A	B	A	A	A	A	B	A	A	A	A	A	A	A	B	A	A	B	A	B	A	A	A	B	A	B	B	A	A	A	B	B	A	B	A	A	A	A
3	43374398	43384769	10372	Bin0962	A	A	A	A	A	A	B	A	B	A	A	A	A	B	A	A	A	A	A	A	A	B	A	A	B	A	B	A	A	A	B	A	B	B	A	A	A	B	B	A	B	A	A	A	A
3	43384770	43387795	3026	Bin0963	A	A	A	A	A	A	B	A	B	A	A	A	A	B	A	A	A	A	A	A	A	B	A	A	B	A	B	A	A	A	B	A	A	B	A	A	A	B	B	A	B	A	A	A	A
3	43387796	43387797	2	Bin0964	A	A	A	A	A	A	B	A	B	A	A	A	A	B	A	A	A	A	A	A	A	B	A	A	B	A	B	A	A	A	B	A	A	B	A	A	A	B	B	A	B	A	A	A	A
3	43387798	43417443	29646	Bin0965	A	A	A	A	A	A	B	A	B	A	A	A	A	A	A	A	A	A	A	A	A	B	A	A	B	A	B	A	A	A	B	A	A	B	A	A	A	B	B	A	B	A	A	A	A
3	43417444	43417446	3	Bin0966	A	A	A	A	A	A	B	A	B	A	A	A	A	A	A	A	A	A	A	A	A	B	A	A	B	A	B	A	A	A	B	A	A	B	A	A	A	B	B	A	B	A	A	A	A
3	43417447	43417450	4	Bin0967	A	A	A	A	A	A	B	A	B	A	A	A	A	A	A	A	A	A	A	A	A	B	A	A	B	A	B	A	A	A	B	A	A	B	A	A	A	B	B	A	B	A	A	A	A
3	43417451	43417581	131	Bin0968	A	A	A	A	A	A	B	A	B	A	A	A	A	A	A	A	A	A	A	A	A	B	A	A	B	A	B	A	A	A	B	A	A	B	A	A	A	B	B	A	B	A	A	A	A
3	43417582	43418086	505	Bin0969	A	A	A	A	A	A	B	A	B	A	A	A	A	A	A	A	A	A	A	A	A	B	A	A	B	A	B	A	A	A	B	A	A	B	A	A	A	B	B	A	B	A	A	A	A
3	43418087	43418134	48	Bin0970	A	A	A	A	A	A	B	A	B	A	A	A	A	A	A	A	A	A	A	A	A	B	A	A	B	A	B	A	A	A	B	A	A	B	A	A	A	B	B	A	B	A	A	A	A
3	43418135	43420739	2605	Bin0971	A	A	A	A	A	A	B	A	B	A	A	A	A	A	A	A	A	A	A	A	A	B	A	A	B	A	B	A	A	A	B	A	A	B	A	A	A	B	B	A	B	A	A	A	A
3	43420740	43801445	380706	Bin0972	A	A	A	A	A	A	B	A	B	A	A	A	A	A	A	A	A	A	A	A	A	B	A	A	B	A	B	A	A	A	B	A	A	B	A	A	A	B	B	A	B	A	A	A	A
3	43801446	43848183	46738	Bin0973	A	A	A	A	A	A	B	A	B	A	A	A	A	A	A	A	A	A	A	A	A	B	A	A	B	A	B	A	A	A	B	A	A	B	A	A	A	B	B	A	B	A	A	A	A
3	43848184	43849305	1122	Bin0974	A	A	A	A	A	A	A	A	B	A	A	A	A	A	A	A	A	A	A	A	A	B	A	A	B	A	B	A	A	A	B	A	A	B	A	A	A	B	B	A	B	A	A	A	A
3	43849306	43877069	27764	Bin0975	A	A	A	A	A	A	A	A	B	A	A	A	A	A	A	A	A	A	A	A	A	B	A	A	B	A	B	A	A	A	B	A	A	B	A	A	A	B	B	A	B	A	A	A	A
3	43877070	43929790	52721	Bin0976	A	A	A	A	A	A	A	A	B	A	A	A	A	A	A	A	A	A	A	A	A	B	A	A	B	A	B	A	A	A	B	A	A	B	A	A	A	B	B	A	B	A	A	A	A
3	43929791	44037387	107597	Bin0977	A	A	A	A	A	A	A	A	B	A	A	A	A	A	A	A	A	A	A	A	A	B	A	A	B	A	B	A	A	A	B	A	A	B	A	A	A	B	B	A	B	A	A	A	A
3	44037388	44040208	2821	Bin0978	A	A	A	A	A	A	A	A	B	A	A	A	A	A	A	A	A	A	A	A	A	B	A	A	B	A	B	A	A	A	B	A	A	B	A	A	A	B	B	A	B	A	A	A	A
3	44040209	44091948	51740	Bin0979	A	A	A	A	A	A	A	A	B	A	A	A	A	A	A	A	A	A	A	A	A	B	A	A	B	A	B	A	A	A	B	A	A	B	A	B	A	B	B	A	B	A	A	A	A
3	44091949	44103686	11738	Bin0980	A	A	A	A	A	A	A	A	B	A	A	A	A	A	A	A	A	A	A	A	A	B	A	A	B	A	B	A	A	A	B	A	A	B	A	B	A	B	B	A	B	A	A	A	A
3	44103687	44255229	151543	Bin0981	A	A	A	A	A	B	A	A	B	A	A	A	A	A	A	A	A	A	A	A	A	B	A	A	B	A	B	A	A	A	B	A	A	B	A	B	A	B	B	A	B	A	A	A	A
3	44255230	44289403	34174	Bin0982	A	A	A	A	A	B	A	A	B	A	A	A	A	A	A	A	B	A	A	A	A	B	A	A	B	A	B	A	A	A	B	A	A	B	A	B	A	B	B	A	B	A	A	A	A
3	44289404	44294840	5437	Bin0983	A	A	A	A	A	B	A	A	B	A	A	A	A	A	A	A	B	A	A	A	A	B	A	A	B	A	B	A	A	A	B	A	A	B	A	B	A	B	B	A	B	A	A	A	A
3	44294841	44295690	850	Bin0984	A	A	A	A	A	B	A	A	B	A	A	A	A	A	A	A	B	A	A	A	A	B	A	A	B	A	B	A	A	A	B	A	A	B	A	B	A	B	B	A	B	A	A	A	A
3	44295691	44298707	3017	Bin0985	A	A	A	A	A	B	A	A	B	A	A	A	A	A	A	A	B	A	A	A	A	B	A	A	B	A	B	A	A	A	B	A	A	B	A	B	A	B	B	A	B	A	A	A	A
3	44298708	44299545	838	Bin0986	A	A	A	A	B	B	A	A	B	A	A	A	A	A	A	A	B	A	A	A	A	B	A	A	B	A	B	A	A	A	B	A	A	B	A	B	A	B	B	A	B	A	A	A	A
3	44299546	44299660	115	Bin0987	A	A	A	A	B	B	A	A	B	A	A	A	A	A	A	A	B	A	A	A	A	B	A	A	B	A	B	A	A	A	B	A	A	B	A	B	A	B	B	A	B	A	A	A	A
3	44299661	44299690	30	Bin0988	A	A	A	A	B	B	A	A	B	A	A	A	A	A	A	A	B	A	A	A	A	B	A	A	B	A	B	A	A	A	B	A	A	B	A	B	A	B	B	A	B	A	A	A	A
3	44299691	44299698	8	Bin0989	A	A	A	A	B	B	A	A	B	A	A	A	A	A	A	A	B	A	A	A	A	B	A	A	B	A	B	A	A	A	B	A	A	B	A	B	A	B	B	A	B	A	A	A	A
3	44299699	44299710	12	Bin0990	A	A	A	A	B	B	A	A	B	A	A	A	A	A	A	A	B	A	A	A	A	B	A	A	B	A	B	A	A	A	B	A	A	B	A	B	A	B	B	A	B	A	A	A	A
3	44299711	44299722	12	Bin0991	A	A	A	A	B	B	A	A	B	A	A	A	A	A	A	A	B	A	A	A	A	B	A	A	B	A	B	A	A	B	B	A	A	B	A	B	A	B	B	A	B	A	A	A	A
3	44299723	44309000	9278	Bin0992	A	A	A	A	B	B	A	A	B	A	A	A	A	A	A	A	B	A	A	A	A	B	A	A	B	A	B	A	A	B	B	A	A	B	A	B	A	B	B	A	B	A	A	A	A
3	44309001	44312206	3206	Bin0993	A	A	A	A	B	B	A	A	B	A	A	A	A	A	A	A	B	A	A	A	A	B	A	A	B	A	B	A	A	B	B	A	A	B	A	B	A	B	B	A	B	A	A	A	A
3	44312207	44313041	835	Bin0994	A	A	A	A	B	B	A	A	B	A	A	A	A	A	A	A	B	A	A	A	A	B	A	A	B	A	B	A	A	B	B	A	A	B	A	B	A	B	B	A	B	A	B	A	A
3	44313042	44316307	3266	Bin0995	A	A	A	A	B	B	A	B	B	A	A	A	A	A	A	A	B	A	B	A	A	B	A	A	B	A	B	A	A	B	B	A	A	B	A	B	A	B	B	A	B	A	B	A	A
3	44316308	44321008	4701	Bin0996	A	A	A	A	B	B	A	B	B	A	A	A	A	A	A	A	B	A	B	A	A	B	A	A	B	A	B	A	A	B	B	A	A	B	A	B	A	B	B	A	B	A	B	A	A
3	44321009	44321010	2	Bin0997	A	A	A	A	B	B	A	B	B	A	A	A	A	A	A	A	B	A	B	A	A	B	A	A	B	A	B	A	A	B	B	A	A	B	B	B	A	B	B	A	B	A	B	A	A
3	44321011	44321012	2	Bin0998	A	A	A	A	B	B	A	B	B	A	A	A	A	A	A	A	B	A	B	A	A	B	A	A	B	A	B	A	A	B	B	A	A	B	B	B	A	B	B	A	B	A	B	A	A
3	44321013	44321026	14	Bin0999	A	A	A	A	B	B	A	B	B	A	A	B	A	A	A	A	B	B	B	A	A	B	A	A	B	A	B	A	A	B	B	A	A	B	B	B	A	B	B	A	B	A	B	A	A
3	44321027	44326449	5423	Bin1000	A	A	A	A	B	B	A	B	B	A	A	B	A	A	A	A	B	B	B	A	A	B	A	A	B	A	B	A	A	B	B	A	A	B	B	B	A	B	B	A	B	A	B	A	A
3	44326450	44326907	458	Bin1001	B	A	A	A	B	B	A	B	B	B	A	B	A	A	A	A	B	B	B	A	A	B	A	A	B	A	B	A	A	B	B	A	A	B	B	B	A	B	B	A	B	A	B	A	A
3	44326908	44328362	1455	Bin1002	B	A	A	A	B	B	A	B	B	B	A	B	A	A	A	A	B	B	B	A	A	B	A	A	B	A	B	A	A	B	B	A	A	B	B	B	A	B	B	A	B	A	B	A	A
3	44328363	44328492	130	Bin1003	B	A	A	A	B	B	A	B	B	B	A	B	A	A	A	A	B	B	B	A	A	B	A	A	B	A	B	A	A	B	B	A	A	B	B	B	A	B	B	A	B	A	B	A	A
3	44328493	44329955	1463	Bin1004	B	A	A	A	B	B	A	B	B	B	A	B	A	A	A	A	B	B	B	A	A	B	A	B	B	A	B	A	A	B	B	A	A	B	B	B	A	B	B	A	B	A	B	A	A
3	44329956	44329969	14	Bin1005	B	A	A	A	B	B	A	B	B	B	A	B	B	A	A	A	B	B	B	A	A	B	A	B	B	A	B	A	A	B	B	A	A	B	B	B	A	B	B	A	B	A	B	A	A
3	44329970	44332052	2083	Bin1006	B	A	A	B	B	B	A	B	B	B	A	B	B	A	A	A	B	B	B	A	A	B	A	B	B	A	B	A	B	B	B	A	A	B	B	B	A	B	B	A	B	A	B	A	A
3	44332053	44335492	3440	Bin1007	B	A	A	B	B	B	A	B	B	B	A	B	B	A	A	A	B	B	B	A	A	B	A	B	B	A	B	B	B	B	B	A	A	B	B	B	A	B	B	A	B	A	B	A	B
3	44335493	44340326	4834	Bin1008	B	A	B	B	B	B	A	B	B	B	A	B	B	A	A	A	B	B	B	A	A	B	A	B	B	A	B	B	B	B	B	A	A	B	B	B	A	B	B	A	B	A	B	A	B
3	44340327	44342637	2311	Bin1009	B	A	B	B	B	B	A	B	B	B	A	B	B	A	A	A	B	B	B	A	A	B	A	B	B	A	B	B	B	B	B	A	A	B	B	B	A	B	B	A	B	A	B	A	B
3	44342638	44342652	15	Bin1010	B	A	B	B	B	B	A	B	B	B	A	B	B	A	A	A	B	B	B	A	B	B	A	B	B	B	B	B	B	B	B	A	A	B	B	B	A	B	B	A	B	A	B	A	B
3	44342653	44342655	3	Bin1011	B	A	B	B	B	B	A	B	B	B	A	B	B	A	A	A	B	B	B	A	B	B	A	B	B	B	B	B	B	B	B	A	A	B	B	B	B	B	B	A	B	A	B	B	B
3	44342656	44342673	18	Bin1012	B	A	B	B	B	B	A	B	B	B	A	B	B	A	B	A	B	B	B	A	B	B	A	B	B	B	B	B	B	B	B	A	A	B	B	B	B	B	B	A	B	A	B	B	B
3	44342674	44342766	93	Bin1013	B	A	B	B	B	B	A	B	B	B	A	B	B	A	B	A	B	B	B	A	B	B	A	B	B	B	B	B	B	B	B	A	A	B	B	B	B	B	B	A	B	A	B	B	B
3	44342767	44344278	1512	Bin1014	B	A	B	B	B	B	B	B	B	B	A	B	B	A	B	A	B	B	B	A	B	B	A	B	B	B	B	B	B	B	B	A	A	B	B	B	B	B	B	A	B	A	B	B	B
3	44344279	44419643	75365	Bin1015	B	A	B	B	B	B	B	B	B	B	A	B	B	A	B	A	B	B	B	A	B	B	A	B	B	B	B	B	B	B	B	A	A	B	B	B	B	B	B	A	B	A	B	B	B
3	44419644	44419771	128	Bin1016	B	A	B	B	B	B	B	B	B	B	A	B	B	A	B	A	B	B	B	A	B	B	A	B	B	B	B	B	B	B	B	A	A	B	B	B	B	B	B	A	B	B	B	B	B
3	44419772	44419811	40	Bin1017	B	A	B	B	B	B	B	B	B	B	A	B	B	A	B	A	B	B	B	A	B	B	A	B	B	B	B	B	B	B	B	A	A	B	B	B	B	B	B	A	B	B	B	B	B
3	44419812	44421860	2049	Bin1018	B	A	B	B	B	B	B	B	B	B	A	B	B	A	B	A	B	B	B	A	B	B	A	B	B	B	B	B	B	B	B	A	A	B	B	B	B	B	B	A	B	B	B	B	B
3	44421861	44430045	8185	Bin1019	B	A	B	B	B	B	B	B	B	B	A	B	B	A	B	A	B	B	B	A	B	B	A	B	B	B	B	B	B	B	B	A	A	B	B	B	B	B	B	A	B	B	B	B	B
3	44430046	44637694	207649	Bin1020	B	A	B	B	B	B	B	B	B	B	A	B	B	A	B	A	B	B	B	A	B	B	A	B	B	B	B	B	B	B	B	A	A	B	B	B	B	B	B	A	B	B	B	B	B
3	44637695	44638907	1213	Bin1021	B	A	B	B	B	B	B	B	B	B	A	B	B	A	B	A	B	B	B	A	B	B	A	B	B	B	B	B	B	B	B	A	A	B	B	B	B	B	B	A	B	B	B	B	B
3	44638908	44648483	9576	Bin1022	B	A	B	B	B	B	B	B	B	B	A	B	B	A	B	A	B	B	B	A	B	B	B	B	B	B	B	B	B	B	B	A	A	B	B	B	B	B	B	A	B	B	B	B	B
3	44648484	44885605	237122	Bin1023	B	A	B	B	B	B	B	B	B	B	A	B	B	A	B	A	B	B	B	A	B	B	B	B	B	B	B	B	B	B	B	A	A	B	B	B	B	B	B	A	B	B	B	B	B
3	44885606	44891692	6087	Bin1024	B	A	B	B	B	B	B	B	B	B	A	B	B	A	B	A	B	B	B	A	B	B	B	B	B	B	B	B	B	B	B	A	A	B	B	B	B	B	B	A	B	B	B	B	B
3	44891693	44892631	939	Bin1025	B	A	B	B	B	B	B	B	B	B	A	B	B	A	B	A	B	B	B	A	B	B	B	B	B	B	B	B	B	B	B	A	A	B	B	B	B	B	B	A	B	B	B	B	B
3	44892632	44974060	81429	Bin1026	B	A	B	B	B	B	B	B	B	B	A	B	B	A	B	A	B	B	B	A	B	B	B	B	B	B	B	B	B	B	B	A	A	B	B	B	B	B	B	A	B	B	B	B	B
3	44974061	45094187	120127	Bin1027	B	A	B	B	B	B	B	B	B	B	A	B	B	A	B	A	B	B	B	A	B	B	B	B	B	B	B	B	B	B	B	A	A	B	B	B	B	B	B	A	B	B	B	B	B
3	45094188	45094227	40	Bin1028	B	A	B	B	B	B	B	B	B	B	A	B	B	A	B	A	B	B	B	A	B	B	B	B	B	B	B	B	B	B	B	A	A	B	B	B	B	B	B	A	B	B	B	B	B
3	45094228	45094267	40	Bin1029	B	A	B	B	B	B	B	B	B	B	A	B	B	A	B	A	B	B	B	A	B	B	B	B	B	B	B	B	B	B	B	A	A	B	B	B	B	B	B	A	B	B	A	B	B
3	45094268	45094355	88	Bin1030	B	A	B	B	B	B	B	B	B	B	A	B	B	A	B	A	B	B	B	A	B	B	B	B	B	B	B	A	B	B	B	A	A	B	B	B	B	B	B	A	B	B	A	B	B
3	45094356	45094517	162	Bin1031	B	A	B	B	B	B	B	A	B	B	A	B	B	A	B	A	B	B	B	A	B	B	B	B	B	B	B	A	B	B	B	A	A	B	B	B	B	B	B	A	B	B	A	B	B
3	45094518	45094557	40	Bin1032	B	A	B	B	B	B	B	A	B	B	A	B	B	A	B	A	B	B	B	A	B	B	B	B	B	B	B	A	B	A	B	A	A	B	B	B	B	B	B	A	B	B	A	B	B
3	45094558	45094823	266	Bin1033	B	A	B	B	B	B	B	A	B	B	A	B	B	A	B	A	B	B	B	A	B	B	B	B	B	B	B	A	B	A	B	A	A	B	B	B	B	B	B	A	B	B	A	B	B
3	45094824	45094855	32	Bin1034	B	A	B	B	B	B	B	A	B	B	A	B	B	A	B	A	B	B	B	A	B	B	B	B	B	B	B	A	B	A	B	A	A	B	B	B	B	B	B	A	B	B	A	B	B
3	45094856	45094858	3	Bin1035	B	A	B	B	B	B	B	A	B	B	A	B	A	A	B	A	B	B	B	A	B	B	B	B	B	B	B	A	B	A	B	A	A	B	B	B	B	B	B	A	B	B	A	B	B
3	45094859	45094908	50	Bin1036	B	A	B	B	B	B	B	A	B	B	A	B	A	A	B	A	B	B	B	A	B	B	B	B	B	B	B	A	B	A	B	A	A	B	B	B	B	B	B	A	B	B	A	B	B
3	45094909	45094956	48	Bin1037	B	A	B	B	B	B	B	A	B	B	A	B	A	A	B	A	B	B	B	A	B	B	B	B	B	B	B	A	B	A	B	A	A	B	B	B	B	B	B	A	B	B	A	B	B
3	45094957	45094969	13	Bin1038	A	A	B	B	B	B	B	A	B	B	A	B	A	A	B	A	B	B	B	A	B	B	B	B	B	B	B	A	B	A	B	A	A	B	B	B	B	B	B	A	B	B	A	B	B
3	45094970	45094987	18	Bin1039	A	A	B	B	B	B	B	A	B	B	A	B	A	A	B	A	B	B	B	A	B	B	B	B	B	B	B	A	B	A	B	A	A	B	B	B	B	B	B	A	B	B	A	B	B
3	45094988	45095016	29	Bin1040	A	A	B	B	B	B	B	A	B	B	A	B	A	A	B	A	B	B	B	A	B	B	B	B	B	B	B	A	B	A	B	A	A	B	B	B	B	B	B	A	B	B	A	B	B
3	45095017	45095052	36	Bin1041	A	A	B	B	B	B	B	A	B	B	A	B	A	A	B	A	B	B	B	A	B	B	B	B	B	B	B	A	B	A	B	A	A	B	B	B	B	B	B	A	B	B	A	B	B
3	45095053	45097007	1955	Bin1042	A	A	B	B	B	B	B	A	B	B	A	B	A	A	B	A	B	B	B	A	B	B	B	B	B	B	B	A	B	A	B	A	A	B	B	B	B	B	B	A	B	B	A	B	B
3	45097008	45097563	556	Bin1043	A	A	B	B	B	B	B	A	B	B	A	B	A	A	B	A	B	B	B	A	B	B	B	B	B	B	B	A	B	A	B	A	A	B	B	B	B	B	B	A	B	B	A	B	B
3	45097564	45097592	29	Bin1044	A	A	B	B	B	B	B	A	B	B	A	B	A	A	B	A	B	B	B	A	B	B	B	B	B	B	B	A	B	A	B	A	A	B	B	B	B	B	B	A	B	B	A	B	A
3	45097593	45097673	81	Bin1045	A	A	B	B	B	B	B	A	B	B	A	B	A	A	B	A	B	B	B	A	B	B	B	B	B	B	B	A	B	A	B	A	A	B	B	B	B	B	B	A	B	B	A	B	A
3	45097674	45097742	69	Bin1046	A	A	B	B	B	B	B	A	B	B	A	B	A	A	B	A	B	A	B	A	B	B	B	B	B	B	B	A	B	A	B	A	A	B	B	B	B	B	B	A	B	B	A	B	A
3	45097743	45098370	628	Bin1047	A	A	B	B	B	B	B	A	B	B	A	B	A	A	B	A	B	A	B	A	B	B	B	B	B	A	B	A	B	A	B	A	A	B	B	B	B	B	B	A	B	B	A	B	A
3	45098371	45101611	3241	Bin1048	A	A	B	B	B	A	B	A	B	B	A	B	A	A	B	A	B	A	B	A	B	B	B	B	B	A	B	A	B	A	B	A	A	B	B	B	B	B	B	A	B	B	A	B	A
3	45101612	45227705	126094	Bin1049	A	A	B	B	B	A	B	A	B	B	A	B	A	A	B	A	B	A	B	A	B	B	B	B	B	A	B	A	B	A	B	A	A	B	B	B	B	B	B	A	B	B	A	B	A
3	45227706	45245791	18086	Bin1050	A	A	B	B	B	A	B	A	B	B	A	B	A	A	B	A	B	A	B	A	B	B	B	B	B	A	B	A	B	A	B	A	A	B	B	B	B	B	B	A	B	B	A	B	A
3	45245792	45247498	1707	Bin1051	A	A	B	B	B	A	B	A	B	B	A	B	A	A	B	A	B	A	B	A	B	B	B	B	B	A	B	A	B	A	B	A	A	B	B	B	B	B	B	A	B	B	A	B	A
3	45247499	45251940	4442	Bin1052	A	A	B	B	B	A	B	A	B	B	A	B	A	A	B	A	B	A	B	A	B	B	B	B	B	A	B	A	B	A	B	A	A	B	B	B	B	B	B	A	B	B	A	B	A
3	45251941	45252094	154	Bin1053	A	A	B	B	B	A	B	A	B	B	A	B	A	A	B	A	B	A	B	A	B	B	B	B	B	A	B	A	B	A	B	A	A	B	B	B	B	B	B	A	B	B	A	B	A
3	45252095	45252397	303	Bin1054	A	A	B	B	B	A	B	A	B	B	A	B	A	A	B	A	B	A	B	A	B	B	B	B	B	A	B	A	B	A	B	A	A	B	B	B	B	B	B	A	B	B	A	B	A
3	45252398	45252481	84	Bin1055	A	A	B	B	B	A	B	A	B	B	A	B	A	A	B	A	B	A	B	A	B	B	B	B	B	A	B	A	B	A	B	A	A	B	B	B	B	B	B	A	B	B	A	B	A
3	45252482	45252504	23	Bin1056	A	A	B	B	B	A	B	A	B	B	A	B	A	A	B	A	B	A	B	A	B	B	B	B	B	A	B	A	B	A	B	A	A	B	B	B	B	B	B	A	B	B	A	B	A
3	45252505	45252527	23	Bin1057	A	A	B	B	B	A	B	A	B	B	A	B	A	A	B	A	B	A	B	A	B	B	B	B	B	A	B	A	B	A	B	A	A	B	B	B	B	B	B	A	B	B	A	B	A
3	45252528	45252674	147	Bin1058	A	A	B	B	B	A	B	A	B	A	A	B	A	A	B	A	B	A	B	A	B	B	B	B	B	A	B	A	B	A	B	A	A	B	B	B	B	B	B	A	B	B	A	B	A
3	45252675	45253172	498	Bin1059	A	A	B	B	B	A	B	A	B	A	A	B	A	A	B	A	B	A	B	A	B	B	B	B	B	A	B	A	A	A	B	A	A	B	B	B	B	B	B	A	B	B	A	A	A
3	45253173	45254096	924	Bin1060	A	A	B	B	B	A	B	A	B	A	A	B	A	A	B	A	B	A	B	A	B	B	B	B	B	A	B	A	A	A	B	A	A	B	B	A	B	B	B	A	B	B	A	A	A
3	45254097	45254100	4	Bin1061	A	A	B	B	B	A	B	A	B	A	A	B	A	A	A	A	A	A	B	A	B	B	B	A	B	A	B	A	A	A	B	A	A	B	B	A	B	B	B	A	B	B	A	A	A
3	45254101	45256872	2772	Bin1062	A	A	B	B	B	A	B	A	B	A	A	B	A	A	A	A	A	A	B	A	B	B	B	A	B	A	B	A	A	A	B	A	A	B	B	A	A	B	B	A	B	A	A	A	A
3	45256873	45257008	136	Bin1063	A	A	B	B	A	A	B	A	B	A	A	B	A	A	A	A	A	A	B	A	B	B	B	A	B	A	B	A	A	A	B	A	A	B	B	A	A	B	B	A	B	A	A	A	A
3	45257009	45257165	157	Bin1064	A	A	B	B	A	A	A	A	B	A	A	B	A	A	A	A	A	A	B	A	B	B	B	A	B	A	B	A	A	A	B	A	A	B	B	A	A	B	B	A	B	A	A	A	A
3	45257166	45260557	3392	Bin1065	A	A	B	A	A	A	A	A	B	A	A	B	A	A	A	A	A	A	B	A	B	B	B	A	B	A	B	A	A	A	B	A	A	B	B	A	A	B	B	A	B	A	A	A	A
3	45260558	45260922	365	Bin1066	A	A	B	A	A	A	A	A	B	A	A	B	A	A	A	A	A	A	B	A	B	B	B	A	B	A	B	A	A	A	B	A	A	B	B	A	A	B	B	A	B	A	A	A	A
3	45260923	45260943	21	Bin1067	A	A	B	A	A	A	A	A	B	A	A	B	A	A	A	A	A	A	A	A	B	B	B	A	B	A	B	A	A	A	B	A	A	B	B	A	A	B	B	A	B	A	A	A	A
3	45260944	45265396	4453	Bin1068	A	A	B	A	A	A	A	A	B	A	A	B	A	A	A	A	A	A	A	A	B	B	B	A	B	A	B	A	A	A	B	A	A	B	B	A	A	B	B	A	B	A	A	A	A
3	45265397	45315109	49713	Bin1069	A	A	B	A	A	A	A	A	B	A	A	B	A	A	A	A	A	A	A	A	B	B	B	A	B	A	B	A	A	A	B	A	A	B	B	A	A	B	B	A	B	A	A	A	A
3	45315110	45315483	374	Bin1070	A	A	B	A	A	A	A	A	B	A	A	B	A	A	A	A	A	A	A	A	B	B	B	A	B	A	B	A	A	A	B	A	A	B	B	A	A	B	B	A	B	A	A	A	A
3	45315484	45317168	1685	Bin1071	A	A	B	A	A	A	A	A	B	A	A	B	A	A	A	A	A	A	A	A	A	B	B	A	B	A	B	A	A	A	B	A	A	B	B	A	A	B	B	A	B	A	A	A	A
3	45317169	45317180	12	Bin1072	A	A	B	A	A	A	A	A	B	A	A	B	A	A	A	A	A	A	A	A	A	B	B	A	B	A	B	A	A	A	B	A	A	B	B	A	A	B	B	A	B	A	A	A	A
3	45317181	45317264	84	Bin1073	A	A	B	A	A	A	A	A	B	A	A	B	A	A	A	A	A	A	A	A	A	B	B	A	B	A	B	A	A	A	B	A	A	B	B	A	A	B	B	A	B	A	A	A	A
3	45317265	45317544	280	Bin1074	A	A	B	A	A	A	A	A	B	A	A	B	A	A	A	A	A	A	A	A	A	B	B	A	B	A	B	A	A	A	B	A	A	B	B	A	A	B	B	A	B	A	A	A	A
3	45317545	45329538	11994	Bin1075	A	A	B	A	A	A	A	A	B	A	A	B	A	A	A	A	A	A	A	A	A	B	B	A	B	A	B	A	A	A	B	A	A	B	A	A	A	B	B	A	B	A	A	A	A
3	45329539	45439645	110107	Bin1076	A	A	B	A	A	A	A	A	B	A	A	B	A	A	A	A	A	A	A	A	A	B	B	A	B	A	B	A	A	A	B	A	A	B	A	A	A	B	B	A	B	A	A	A	A
3	45439646	45526317	86672	Bin1077	A	A	B	A	A	A	A	A	B	A	A	B	A	A	A	A	A	A	A	A	A	B	B	A	B	A	B	A	A	A	B	A	A	B	A	A	A	B	B	A	B	A	A	A	A
3	45526318	45541298	14981	Bin1078	A	A	B	A	A	A	A	A	B	A	A	B	A	A	A	A	A	A	A	A	A	B	B	A	B	A	B	A	A	A	B	A	A	B	A	A	A	B	B	A	B	A	A	A	A
3	45541299	45543054	1756	Bin1079	A	A	B	A	A	A	A	A	B	A	A	B	A	A	A	A	A	A	A	A	A	B	B	A	B	A	B	A	A	A	B	A	A	B	A	A	A	B	B	A	B	A	A	A	A
3	45543055	45572863	29809	Bin1080	A	A	B	A	A	A	A	A	B	A	A	B	A	A	A	A	A	A	A	A	A	B	A	A	B	A	B	A	A	A	B	A	A	B	A	A	A	B	B	A	B	A	A	A	A
3	45572864	45926394	353531	Bin1081	A	A	B	A	A	A	A	A	B	A	A	B	A	A	A	A	A	A	A	A	A	B	A	A	B	A	B	A	A	A	B	A	A	B	A	A	A	B	B	A	B	A	A	A	A
3	45926395	45928517	2123	Bin1082	A	A	B	A	A	B	A	A	B	A	A	B	A	A	A	A	A	A	A	A	A	B	A	A	B	A	B	A	A	A	B	A	A	B	A	A	A	B	B	A	B	A	A	A	A
3	45928518	46002133	73616	Bin1083	A	A	B	A	A	B	A	A	B	A	A	B	A	A	A	A	A	A	A	A	A	B	A	A	B	A	B	A	A	A	B	A	A	B	A	A	A	B	B	A	B	A	A	A	A
3	46002134	46008771	6638	Bin1084	A	A	B	A	A	B	A	A	B	A	A	B	A	A	A	A	A	A	A	A	A	B	A	A	B	A	B	A	A	A	B	A	A	B	A	A	A	B	B	A	B	A	A	A	A
3	46008772	46088702	79931	Bin1085	A	A	B	A	A	B	A	A	B	A	A	B	A	A	A	A	A	A	A	A	A	B	A	A	B	A	B	A	A	A	B	A	A	B	A	A	A	B	B	A	B	A	A	A	A
3	46088703	46255934	167232	Bin1086	A	A	B	A	A	B	A	A	B	A	A	B	A	A	A	A	B	A	A	A	A	B	A	A	B	A	B	A	A	A	B	A	A	B	A	A	A	B	B	A	B	A	A	A	A
3	46255935	46256132	198	Bin1087	A	A	B	A	A	B	A	A	B	A	A	B	A	A	A	A	B	A	A	A	A	B	A	A	B	A	B	A	A	A	B	A	A	B	A	A	A	B	B	A	B	A	A	A	A
3	46256133	46262536	6404	Bin1088	A	A	B	A	A	B	A	A	B	A	A	B	A	A	A	A	B	A	A	A	A	B	A	A	B	A	B	A	A	A	B	A	A	B	A	A	A	B	B	A	B	A	A	A	A
3	46262537	46263257	721	Bin1089	A	A	B	A	A	B	A	A	B	A	A	B	A	A	A	A	B	A	A	A	A	B	A	A	B	A	B	A	A	A	B	A	A	B	A	A	A	B	B	A	B	A	A	A	A
3	46263258	46384996	121739	Bin1090	A	A	A	A	A	B	A	A	B	A	A	B	A	A	A	A	B	A	A	A	A	B	A	A	B	A	B	A	A	A	B	A	A	B	A	A	A	B	B	A	B	A	A	A	A
3	46384997	46385009	13	Bin1091	A	A	A	A	A	B	A	A	B	A	A	B	A	A	A	A	B	A	A	A	A	B	A	A	B	A	B	A	A	A	B	A	A	B	A	A	A	B	B	A	B	A	A	A	A
3	46385010	46413266	28257	Bin1092	A	A	A	A	A	B	A	A	B	A	A	B	A	A	A	A	B	A	A	A	A	B	A	A	B	A	B	A	A	A	B	A	A	B	A	A	A	B	B	A	B	A	A	A	A
3	46413267	46461422	48156	Bin1093	A	A	A	A	A	B	A	A	B	A	A	B	A	A	A	A	B	A	A	A	A	B	A	A	B	A	B	A	A	A	B	A	A	B	A	B	A	B	B	A	B	A	A	A	A
3	46461423	46461436	14	Bin1094	A	A	A	A	A	B	A	A	B	A	A	B	A	A	A	A	B	A	A	A	A	B	A	A	B	A	B	A	A	A	B	A	A	B	A	B	A	B	B	A	B	A	A	A	A
3	46461437	46488724	27288	Bin1095	A	A	A	A	A	B	A	A	B	A	A	B	A	A	A	A	B	A	A	A	A	B	A	A	B	A	B	A	A	A	A	A	A	B	A	B	A	B	B	A	B	A	A	A	A
3	46488725	46488728	4	Bin1096	A	A	A	A	A	B	A	A	B	A	A	B	A	A	A	A	B	A	A	A	A	B	A	A	B	A	B	A	A	A	A	A	A	B	A	B	A	B	B	A	B	A	A	A	A
3	46488729	46489253	525	Bin1097	A	A	A	A	A	B	A	A	B	A	A	B	A	A	A	A	B	A	A	A	A	B	A	A	B	A	B	A	A	A	A	A	A	B	A	B	A	B	B	A	B	A	A	A	A
3	46489254	46531722	42469	Bin1098	A	A	A	A	A	B	A	A	B	A	A	B	A	A	A	A	B	A	A	A	A	B	A	A	B	A	B	A	A	A	A	A	A	B	A	B	A	B	B	A	B	A	A	A	A
3	46531723	46582746	51024	Bin1099	A	A	A	A	A	B	A	A	B	A	A	B	A	A	A	A	B	A	A	A	A	B	A	A	B	A	B	A	A	A	A	A	A	B	A	B	A	B	B	A	B	B	A	A	A
3	46582747	46599898	17152	Bin1100	A	A	A	A	A	B	A	A	B	A	A	B	A	A	A	A	B	A	A	A	A	B	A	A	B	A	B	A	A	A	A	A	A	B	A	B	A	B	B	A	B	B	A	A	A
3	46599899	46697588	97690	Bin1101	A	A	A	A	A	B	A	A	B	A	A	B	A	A	A	A	B	A	A	A	A	B	A	A	B	A	B	A	A	A	A	A	A	B	A	B	A	B	B	A	B	B	A	A	A
3	46697589	46873109	175521	Bin1102	A	A	A	A	A	B	A	A	B	A	A	B	A	A	A	A	B	A	A	A	A	B	A	A	B	A	B	A	A	A	A	A	A	B	A	B	A	B	B	A	B	B	A	A	A
3	46873110	46921078	47969	Bin1103	A	A	A	A	A	B	A	A	B	A	A	B	A	A	A	A	B	A	A	A	A	B	A	A	B	A	B	A	A	A	A	A	A	B	A	B	A	B	B	A	B	B	A	B	A
3	46921079	46921929	851	Bin1104	A	A	A	A	A	B	A	A	B	A	A	B	A	A	A	A	B	A	A	A	A	B	A	A	B	A	B	A	A	A	A	A	A	B	A	B	A	B	B	A	B	B	A	B	A
3	46921930	46923352	1423	Bin1105	A	A	A	A	A	B	A	A	B	A	A	B	A	A	A	A	B	A	A	A	A	B	A	A	B	A	B	A	A	A	A	A	A	B	A	B	A	B	B	A	B	B	A	B	A
3	46923353	46923761	409	Bin1106	A	A	A	A	A	B	A	A	B	A	A	B	A	A	A	A	B	A	A	A	A	B	A	A	B	A	B	A	A	A	A	A	A	B	A	B	A	B	B	A	B	B	A	B	A
3	46923762	46961993	38232	Bin1107	A	A	A	A	A	B	A	A	B	A	A	B	A	A	A	A	B	A	A	A	A	B	A	A	B	A	B	A	A	A	A	A	A	B	A	B	A	B	B	A	B	B	A	B	A
3	46961994	47003855	41862	Bin1108	A	A	A	A	A	B	A	A	B	A	A	B	A	A	A	A	B	A	A	A	A	B	A	A	B	A	B	A	A	A	A	A	A	B	A	B	A	B	B	A	B	B	A	B	A
3	47003856	47072310	68455	Bin1109	A	A	A	A	A	B	A	A	B	A	A	B	A	A	A	A	B	A	A	A	A	B	A	A	B	A	B	A	A	A	A	A	A	B	A	B	A	B	B	A	B	B	A	B	A
3	47072311	47074085	1775	Bin1110	A	A	A	A	A	B	A	A	B	A	A	B	A	A	A	A	B	A	A	A	A	B	A	A	B	A	B	A	A	A	A	A	A	B	A	B	A	B	B	A	B	B	A	B	A
3	47074086	47078839	4754	Bin1111	A	A	A	A	A	B	A	A	B	A	A	B	A	A	A	A	B	A	A	A	A	B	A	A	B	A	B	A	A	A	A	A	A	B	A	B	A	B	B	A	B	B	A	B	A
3	47078840	47081824	2985	Bin1112	A	A	A	A	A	B	A	A	B	A	A	B	A	A	A	A	B	A	A	A	A	B	A	A	B	A	B	A	A	A	A	A	A	B	A	B	A	B	B	A	B	B	A	B	A
3	47081825	47081884	60	Bin1113	A	A	A	A	A	B	A	A	B	A	A	B	A	A	A	A	B	A	A	A	A	B	A	A	B	A	B	A	A	A	A	A	A	B	A	B	A	B	B	A	B	B	A	B	A
3	47081885	47083471	1587	Bin1114	A	A	A	A	A	B	A	A	B	A	A	B	A	A	A	A	B	A	A	A	A	B	A	A	B	A	B	A	A	A	A	A	A	B	A	B	A	B	B	A	B	B	A	B	A
3	47083472	47177963	94492	Bin1115	A	A	A	A	A	B	A	A	B	A	A	B	A	A	A	A	B	A	A	A	A	B	A	A	B	A	B	A	A	A	A	A	A	B	A	B	A	B	B	A	B	B	A	B	A
3	47177964	47272373	94410	Bin1116	A	A	A	A	A	B	A	A	B	A	A	B	A	A	A	A	B	A	A	A	A	B	A	A	B	A	B	A	A	A	A	A	A	B	A	B	A	B	B	A	B	B	A	B	A
3	47272374	47273339	966	Bin1117	A	A	A	A	A	B	A	A	B	A	A	B	A	A	A	A	A	A	A	A	A	B	A	A	B	A	B	A	A	A	A	A	A	B	A	B	A	B	B	A	B	B	A	B	A
3	47273340	47314344	41005	Bin1118	A	A	A	A	A	B	A	A	B	A	A	B	A	A	A	A	A	A	A	A	A	B	A	A	B	A	B	A	A	A	A	A	A	B	A	B	A	B	B	A	B	B	A	B	A
3	47314345	47401697	87353	Bin1119	A	A	A	A	A	A	A	A	B	A	A	B	A	A	A	A	A	A	A	A	A	B	A	A	B	A	B	A	A	A	A	A	A	B	A	B	A	B	B	A	B	B	A	B	A
3	47401698	47413462	11765	Bin1120	A	A	A	A	A	A	A	A	B	A	A	B	A	A	A	A	A	A	A	A	A	B	A	A	B	A	B	A	A	A	A	A	A	B	A	B	A	B	B	A	B	B	A	B	A
3	47413463	47423996	10534	Bin1121	A	A	A	A	A	A	A	A	B	A	A	B	A	A	A	A	A	A	A	A	A	B	A	A	B	A	B	A	A	A	A	A	A	B	A	B	A	B	B	A	B	B	A	B	A
3	47423997	47491489	67493	Bin1122	A	A	A	A	A	A	A	A	B	A	A	B	A	A	A	A	A	A	A	A	A	B	A	A	B	A	B	A	A	A	A	A	A	B	A	B	A	B	B	A	B	B	A	B	A
3	47491490	47523821	32332	Bin1123	A	A	A	A	A	A	A	A	B	A	A	B	A	A	A	A	A	A	A	A	A	B	A	A	B	A	B	A	A	A	A	A	A	B	A	A	A	B	B	A	B	B	A	B	A
3	47523822	47552441	28620	Bin1124	A	A	A	A	A	A	A	A	B	A	A	B	A	A	A	A	A	A	A	A	A	B	A	A	B	A	B	A	A	A	A	A	A	B	A	A	A	B	B	A	B	B	A	B	A
3	47552442	47610884	58443	Bin1125	A	A	A	A	A	A	A	A	B	A	A	B	A	A	A	A	A	A	A	A	A	B	A	A	B	A	B	A	A	A	A	A	A	B	A	A	A	B	B	A	B	B	A	B	A
3	47610885	47649430	38546	Bin1126	A	A	A	A	A	A	A	A	B	A	A	B	A	A	A	A	A	A	A	A	A	B	A	A	B	A	B	A	A	A	A	A	A	B	A	A	A	B	B	A	B	B	A	B	A
3	47649431	47650867	1437	Bin1127	A	A	A	A	A	A	A	A	B	A	A	B	A	A	A	A	A	A	A	A	A	B	A	A	B	A	B	A	A	A	A	A	A	B	A	A	A	B	B	A	B	B	A	B	A
3	47650868	47715167	64300	Bin1128	A	A	A	B	A	A	A	A	B	A	A	B	A	A	A	A	A	A	A	A	A	B	A	A	B	A	B	A	A	A	A	A	A	B	A	A	A	B	B	A	B	B	A	B	A
3	47715168	47736061	20894	Bin1129	A	A	A	B	A	A	A	A	B	A	A	B	A	A	A	A	A	A	A	A	A	B	A	A	B	A	B	A	A	A	A	A	A	B	A	A	A	B	B	A	B	B	A	A	A
3	47736062	48064537	328476	Bin1130	A	A	A	B	A	A	A	A	B	A	A	B	A	A	A	A	A	A	A	A	A	B	A	A	B	A	B	A	A	A	A	A	A	B	A	A	A	B	B	A	B	B	A	A	A
3	48064538	48145626	81089	Bin1131	A	A	A	B	A	A	A	A	B	A	A	B	A	A	A	A	A	A	A	A	A	B	A	A	B	A	B	A	A	A	A	A	A	B	A	A	A	B	B	A	B	B	A	A	A
3	48145627	48196990	51364	Bin1132	A	A	A	B	A	A	A	A	B	A	A	B	A	A	A	A	A	A	A	A	A	B	A	A	B	A	B	A	A	A	A	A	A	B	A	A	A	B	B	A	B	B	A	A	A
3	48196991	48197505	515	Bin1133	A	A	A	B	A	A	A	A	B	A	A	B	A	A	A	A	A	A	A	A	A	B	A	A	B	A	B	A	A	A	A	A	A	B	A	A	A	B	B	A	B	B	A	A	A
3	48197506	48330425	132920	Bin1134	A	A	A	B	A	A	A	A	B	A	A	B	A	A	A	A	A	A	A	A	A	B	A	A	B	A	B	A	A	A	A	A	A	B	A	B	A	B	B	A	B	B	A	A	A
3	48330426	48478741	148316	Bin1135	A	A	A	B	A	A	A	A	B	A	A	B	A	A	A	A	A	A	A	A	A	B	A	A	B	A	B	A	A	A	A	A	A	B	A	B	A	B	B	A	B	B	A	A	A
3	48478742	48494419	15678	Bin1136	A	A	A	B	A	A	A	A	B	A	A	A	A	A	A	A	A	A	A	A	A	B	A	A	B	A	B	A	A	A	A	A	A	B	A	B	A	B	B	A	B	B	A	A	A
3	48494420	48501977	7558	Bin1137	A	A	A	B	A	A	A	A	B	A	A	A	A	A	A	A	A	A	A	A	A	B	A	A	B	A	B	A	A	A	A	A	A	B	A	B	A	A	B	A	B	B	A	A	A
3	48501978	48535488	33511	Bin1138	A	A	A	B	A	A	A	A	B	A	A	A	A	A	A	A	A	A	A	A	A	B	A	A	B	A	B	A	A	A	A	A	A	B	A	B	A	A	B	A	B	B	A	A	A
3	48535489	48537763	2275	Bin1139	A	A	A	B	A	A	A	A	B	A	A	A	A	A	A	A	A	A	A	A	A	B	A	A	B	A	B	A	A	A	A	A	A	B	A	B	A	A	B	A	B	B	A	A	A
3	48537764	48538321	558	Bin1140	A	A	A	B	A	A	A	A	B	A	A	A	A	A	A	A	A	A	A	A	A	B	A	A	B	A	B	A	A	A	A	A	A	B	A	B	A	A	B	A	B	B	A	A	A
3	48538322	48571796	33475	Bin1141	A	A	A	B	A	A	A	A	B	A	A	A	A	A	A	A	A	A	A	A	A	B	A	A	B	A	B	A	A	A	A	A	A	B	A	B	A	A	B	A	B	B	A	A	A
3	48571797	48579033	7237	Bin1142	A	A	A	B	A	A	A	A	B	A	A	A	A	A	A	A	A	A	A	A	A	B	A	A	B	A	B	A	A	A	A	A	A	B	A	B	A	A	B	A	B	A	A	A	A
3	48579034	48602876	23843	Bin1143	A	A	A	B	A	A	A	A	B	A	A	A	A	A	A	A	A	A	A	A	A	B	A	A	B	A	B	A	A	A	A	A	A	B	A	B	A	A	B	A	B	A	A	A	A
3	48602877	48665673	62797	Bin1144	A	A	A	B	A	A	A	A	B	A	A	A	A	A	A	A	A	A	A	A	A	B	A	A	B	A	B	A	A	A	A	A	A	B	A	A	A	A	B	A	B	A	A	A	A
3	48665674	48685140	19467	Bin1145	A	A	A	B	A	A	A	A	B	A	A	A	A	A	A	A	A	A	A	A	A	B	A	A	B	A	B	A	A	A	A	A	A	B	A	A	A	A	B	A	B	A	A	A	A
3	48685141	48685939	799	Bin1146	A	A	A	B	A	A	A	A	B	A	A	A	A	A	A	A	A	A	A	A	A	B	A	A	B	A	B	A	A	A	A	A	A	B	A	A	A	A	B	A	B	A	A	A	A
3	48685940	48732256	46317	Bin1147	A	A	A	B	A	A	A	A	B	A	A	A	A	A	A	A	A	A	A	A	A	B	A	A	B	A	B	A	A	A	A	A	A	B	A	A	A	A	B	A	B	A	A	A	A
3	48732257	48841059	108803	Bin1148	A	A	A	B	A	A	A	A	B	A	A	A	A	A	A	A	A	A	A	A	A	B	A	A	B	A	B	A	A	A	A	A	A	B	A	A	A	A	B	A	B	A	A	A	A
3	48841060	48865786	24727	Bin1149	A	A	A	B	A	A	A	A	B	A	A	A	A	A	A	A	A	A	A	A	A	B	A	A	B	A	B	A	A	A	A	A	A	B	A	A	A	A	B	A	B	A	A	A	A
3	48865787	48942945	77159	Bin1150	A	A	A	B	A	A	A	A	B	A	A	A	A	A	A	A	A	A	A	A	A	B	A	A	B	A	B	A	A	A	A	A	A	B	A	A	A	A	B	A	B	A	A	A	A
3	48942946	49140694	197749	Bin1151	A	A	A	B	A	A	A	A	B	A	A	A	A	A	A	A	A	A	A	A	A	B	A	A	B	A	B	A	A	A	A	A	A	B	A	A	A	A	B	A	A	A	A	A	A
3	49140695	49218551	77857	Bin1152	A	A	A	B	A	A	A	A	B	A	A	A	A	A	A	A	A	A	A	A	A	B	A	A	B	A	B	A	A	A	A	A	A	B	A	A	A	A	B	A	A	A	A	A	A
3	49218552	49221692	3141	Bin1153	A	A	A	B	A	A	A	A	B	A	A	A	A	A	A	A	A	A	A	A	A	B	A	A	B	A	B	A	A	A	A	A	A	B	A	A	A	A	B	A	A	A	A	A	A
3	49221693	49221981	289	Bin1154	A	A	A	B	A	A	A	A	B	A	A	A	A	A	A	A	A	A	A	A	A	B	A	A	B	A	B	A	A	A	A	A	A	B	A	A	A	A	B	A	A	A	A	A	A
3	49221982	49222976	995	Bin1155	A	A	A	B	A	A	A	A	B	A	A	B	A	A	A	A	A	A	A	A	A	B	A	A	B	A	B	A	A	A	A	A	A	B	A	A	A	A	B	A	A	A	A	A	A
3	49222977	49265140	42164	Bin1156	A	A	B	B	A	A	A	A	B	A	A	B	A	A	A	A	A	A	A	A	A	B	A	A	B	A	B	A	A	A	A	A	A	B	A	A	A	A	B	A	A	A	A	A	A
3	49265141	49276819	11679	Bin1157	A	A	B	B	A	A	A	A	B	A	A	B	A	A	A	A	A	A	A	A	A	B	A	A	B	A	B	A	A	A	A	A	A	B	A	B	A	A	B	A	A	A	A	A	A
3	49276820	49276846	27	Bin1158	A	A	B	B	A	A	A	A	B	A	A	B	A	A	A	A	A	A	A	A	A	B	A	A	B	A	B	A	A	A	A	A	A	B	A	B	A	A	B	A	A	B	A	A	A
3	49276847	49278258	1412	Bin1159	A	A	B	B	A	A	A	A	B	A	A	B	A	A	A	A	A	A	A	A	A	B	A	A	B	A	B	A	A	A	A	A	A	B	A	B	A	A	B	A	A	B	A	A	A
3	49278259	49300850	22592	Bin1160	A	A	B	B	A	A	A	A	B	A	A	B	A	A	A	A	A	A	A	A	A	B	A	A	B	A	B	A	A	A	A	A	A	B	A	B	A	A	B	A	A	B	A	A	A
3	49300851	49302013	1163	Bin1161	A	A	B	B	A	A	A	A	B	A	A	B	A	A	A	A	A	A	A	A	A	B	A	A	B	A	B	A	A	A	A	A	A	B	A	B	A	A	B	A	A	B	A	A	A
3	49302014	49304834	2821	Bin1162	A	A	B	B	A	A	A	A	B	A	A	B	A	A	A	A	A	A	A	A	A	B	A	A	B	A	B	A	A	A	A	A	A	B	A	B	A	A	B	A	A	B	A	A	A
3	49304835	49305041	207	Bin1163	A	A	B	B	A	A	A	A	B	A	A	B	A	A	A	A	A	A	A	A	A	B	A	A	B	A	B	A	A	A	A	A	A	B	A	B	A	A	B	A	A	B	A	B	A
3	49305042	49306017	976	Bin1164	A	A	B	B	A	A	A	A	B	A	A	B	A	A	A	A	A	A	A	A	A	B	A	A	B	A	B	A	A	A	A	A	A	B	A	B	A	A	B	A	A	B	A	B	A
3	49306018	49306137	120	Bin1165	A	A	B	B	A	A	A	A	B	A	A	B	A	A	A	A	A	A	A	A	A	B	A	A	B	A	B	A	A	A	A	A	A	B	A	B	A	A	B	A	A	B	A	B	A
3	49306138	49306594	457	Bin1166	A	A	B	B	A	B	A	A	B	A	A	B	A	A	A	A	A	A	A	A	A	B	A	A	B	A	B	A	A	A	A	A	A	B	A	B	A	A	B	A	A	B	A	B	A
3	49306595	49421129	114535	Bin1167	A	A	B	B	A	B	A	A	B	A	A	B	A	A	A	A	A	A	A	A	A	B	A	A	B	A	B	A	A	A	A	A	A	B	A	B	A	A	B	A	A	B	A	B	A
3	49421130	49434762	13633	Bin1168	A	A	B	B	A	B	A	A	B	A	A	B	A	A	A	A	A	A	A	A	A	B	A	A	B	A	B	A	A	A	A	A	A	B	A	B	A	A	B	A	A	B	A	B	A
3	49434763	49573305	138543	Bin1169	A	A	B	B	A	B	A	A	B	A	A	B	A	A	A	A	A	A	A	A	A	B	A	A	B	A	B	A	A	A	A	A	A	A	A	B	A	A	B	A	A	B	A	B	A
3	49573306	49691764	118459	Bin1170	A	A	B	B	A	B	A	A	B	A	A	B	A	A	A	A	A	A	A	A	A	B	A	A	B	A	B	A	A	A	A	A	A	A	A	B	A	A	B	A	A	B	A	B	A
3	49691765	49724450	32686	Bin1171	A	A	B	B	A	B	A	A	B	A	A	B	A	A	A	A	A	A	A	A	A	B	A	A	B	A	B	A	A	A	A	A	A	A	A	B	A	A	B	A	A	B	A	A	A
3	49724451	49931686	207236	Bin1172	A	A	B	B	A	B	A	A	B	A	A	B	A	A	A	A	A	A	A	A	A	B	A	A	B	A	B	A	A	A	A	A	A	A	A	B	A	A	B	A	A	B	A	A	A
3	49931687	49988628	56942	Bin1173	A	A	B	B	A	B	A	A	B	A	A	B	A	A	A	A	A	A	A	A	A	B	A	A	B	A	B	A	A	A	A	A	A	A	A	B	A	A	B	A	A	B	A	A	A
3	49988629	50139319	150691	Bin1174	A	A	B	B	A	B	A	A	B	A	A	B	A	A	A	A	A	A	A	A	A	B	A	A	B	A	B	A	A	A	A	A	A	A	A	B	A	A	B	A	A	B	A	A	A
3	50139320	50140054	735	Bin1175	A	A	B	B	A	B	A	A	B	A	A	A	A	A	A	A	A	A	A	A	A	B	A	A	B	A	B	A	A	A	A	A	A	A	A	B	A	A	B	A	A	B	A	A	A
3	50140055	50140227	173	Bin1176	A	A	B	B	A	B	A	A	B	A	A	A	A	A	A	A	A	A	A	A	A	B	A	A	B	A	B	A	A	A	A	A	A	A	A	B	A	A	B	A	A	B	A	A	A
3	50140228	50140612	385	Bin1177	A	A	A	B	A	B	A	A	B	A	A	A	A	A	A	A	A	A	A	A	A	B	A	A	B	A	B	A	A	A	A	A	A	A	A	B	A	A	B	A	A	B	A	A	A
3	50140613	50652501	511889	Bin1178	A	A	A	B	A	B	A	A	B	A	A	A	A	A	A	A	A	A	A	A	A	A	A	A	B	A	B	A	A	A	A	A	A	A	A	B	A	A	B	A	A	B	A	A	A
4	1	305929	305929	Bin1179	A	A	A	A	A	A	A	A	A	A	A	A	A	A	A	A	A	A	A	A	A	A	A	A	A	A	A	A	A	A	A	A	A	A	A	B	A	A	A	A	A	A	A	A	A
4	305930	412057	106128	Bin1180	A	A	A	A	A	A	A	A	A	A	A	A	A	A	A	A	A	A	A	A	A	A	A	A	A	A	A	A	A	A	A	A	A	A	A	B	A	A	A	A	A	A	A	A	A
4	412058	422750	10693	Bin1181	A	A	A	A	A	B	A	A	A	A	A	A	A	A	A	A	A	A	A	A	A	A	A	A	A	A	A	A	A	A	A	A	A	A	A	B	A	A	A	A	A	A	A	A	A
4	422751	425510	2760	Bin1182	A	A	A	A	A	B	A	A	A	A	A	A	A	A	A	A	A	A	A	A	A	A	A	A	A	A	A	A	A	A	A	A	A	A	A	B	A	A	A	A	A	A	A	A	A
4	425511	432058	6548	Bin1183	A	A	A	A	A	B	A	A	A	A	A	A	A	A	A	A	A	A	A	A	A	A	A	A	A	A	A	A	A	A	A	A	A	A	A	B	A	A	A	A	A	B	A	A	A
4	432059	468888	36830	Bin1184	A	A	A	A	A	B	A	A	A	A	A	A	A	A	A	A	A	A	A	A	A	A	A	A	A	A	A	A	A	A	A	A	A	A	A	B	A	A	A	A	A	B	A	A	A
4	468889	512582	43694	Bin1185	A	A	A	A	A	B	A	A	A	A	A	A	A	A	A	A	A	A	A	A	A	A	A	A	A	A	A	A	A	A	A	A	A	A	A	B	A	A	A	A	A	B	A	B	A
4	512583	572256	59674	Bin1186	A	A	A	A	A	B	A	A	A	A	A	A	A	A	A	A	A	A	A	A	A	A	A	A	A	A	A	A	A	A	A	A	A	A	A	B	A	A	A	A	A	B	A	B	A
4	572257	588858	16602	Bin1187	A	A	A	A	A	B	A	A	A	A	A	A	A	A	A	A	A	A	A	A	A	A	A	A	A	A	A	A	A	A	A	A	A	A	A	A	A	A	A	A	A	B	A	B	A
4	588859	610735	21877	Bin1188	A	A	A	A	A	B	A	A	A	A	A	A	A	A	A	A	A	A	A	A	A	A	A	A	A	A	A	A	A	A	A	A	A	A	A	A	A	A	A	A	A	B	A	A	A
4	610736	823568	212833	Bin1189	A	A	A	A	A	B	A	A	A	A	A	A	A	A	A	A	A	A	A	A	A	A	A	A	A	A	A	A	A	A	A	A	A	A	A	A	A	A	A	A	A	A	A	A	A
4	823569	889662	66094	Bin1190	A	A	A	A	A	B	A	A	A	A	A	A	A	A	A	A	A	A	A	A	A	A	A	A	A	A	A	A	A	A	A	A	A	A	A	A	A	A	A	A	A	A	A	A	A
4	889663	1014418	124756	Bin1191	A	A	A	A	A	B	A	A	A	A	A	A	A	A	A	A	A	A	A	A	A	A	A	A	A	A	A	A	A	A	A	A	A	A	A	A	A	A	A	A	A	A	A	A	A
4	1014419	1071298	56880	Bin1192	A	A	A	A	A	B	A	A	A	A	A	A	A	A	A	A	A	A	A	A	A	A	A	A	A	A	A	A	A	A	A	A	A	A	A	A	A	A	A	A	A	A	A	A	A
4	1071299	1125974	54676	Bin1193	A	A	A	A	A	B	A	A	A	A	A	A	A	A	A	A	A	A	A	A	A	A	A	A	A	A	A	A	A	A	A	A	A	A	A	A	A	A	A	A	A	A	A	A	A
4	1125975	1254111	128137	Bin1194	A	A	A	A	A	B	A	A	A	A	A	A	A	A	A	A	A	A	A	A	A	A	A	A	A	A	A	A	A	A	A	A	A	A	A	A	A	A	A	A	A	A	A	A	A
4	1254112	1275711	21600	Bin1195	A	A	A	A	A	B	A	A	A	A	A	A	A	A	A	A	A	A	A	A	A	A	A	A	A	A	A	A	A	A	A	A	A	A	A	A	A	A	A	A	A	A	A	A	A
4	1275712	1282757	7046	Bin1196	A	A	A	A	A	B	A	A	A	A	A	A	A	A	A	A	A	A	A	A	A	A	A	A	A	A	A	A	A	A	A	A	A	A	A	A	A	A	A	A	A	A	A	A	A
4	1282758	2572366	1289609	Bin1197	A	A	A	A	A	B	A	A	A	A	A	A	A	A	A	A	A	A	A	A	A	A	A	A	A	A	A	A	A	A	A	A	A	A	A	A	A	A	A	A	A	A	A	A	A
4	2572367	4829852	2257486	Bin1198	A	A	A	A	A	A	A	A	A	A	A	A	A	A	A	A	A	A	A	A	A	A	A	A	A	A	A	A	A	A	A	A	A	A	A	A	A	A	A	A	A	A	A	A	A
4	4829853	4884589	54737	Bin1199	A	A	A	A	A	A	A	A	A	A	A	A	A	A	A	A	A	A	A	A	A	A	A	A	A	A	A	A	A	A	A	A	A	A	A	A	A	A	A	A	A	A	A	A	A
4	4884590	30172029	25287440	Bin1200	A	A	A	A	A	A	A	A	A	A	A	A	A	A	A	A	A	A	A	A	A	A	A	A	A	A	A	A	A	A	A	A	A	A	A	A	A	A	A	A	A	A	A	A	A
4	30172030	33334299	3162270	Bin1201	A	A	A	A	A	A	A	A	A	A	A	A	A	A	A	A	A	A	A	A	A	A	A	A	A	A	A	A	A	A	A	A	A	A	A	A	A	A	A	A	A	A	A	A	A
4	33334300	33510264	175965	Bin1202	A	A	A	A	A	A	A	A	A	A	A	A	A	A	A	A	A	A	A	A	A	A	A	A	A	A	A	A	A	A	A	A	A	A	A	A	A	A	A	A	A	A	A	A	A
4	33510265	33618477	108213	Bin1203	A	A	A	A	A	A	A	A	A	A	A	A	A	A	A	A	A	A	A	A	A	A	A	A	A	A	A	A	A	A	A	A	A	A	A	A	A	A	A	A	A	A	A	A	A
4	33618478	33618493	16	Bin1204	A	A	A	A	A	A	A	A	A	A	A	A	A	A	A	A	A	A	A	A	A	A	A	A	A	A	A	A	A	A	A	A	A	A	A	A	A	A	A	A	A	A	A	A	A
4	33618494	33622962	4469	Bin1205	A	A	A	A	A	A	A	A	A	A	A	A	B	A	A	A	A	A	A	A	A	A	A	A	A	A	A	A	A	A	A	A	A	A	A	A	A	A	A	A	A	A	A	A	A
4	33622963	33632356	9394	Bin1206	B	A	A	A	A	A	A	A	A	A	A	A	B	A	A	A	A	A	A	A	A	A	A	A	A	A	A	A	A	A	A	A	A	A	A	A	A	A	A	A	A	A	A	A	A
4	33632357	33645127	12771	Bin1207	B	A	A	A	A	A	A	A	A	A	A	A	B	A	A	A	A	A	A	A	A	A	A	A	A	A	A	A	A	A	A	A	A	A	A	A	A	A	A	A	A	A	A	A	A
4	33645128	33650961	5834	Bin1208	B	A	A	A	A	A	A	A	A	A	A	A	B	A	A	A	A	A	A	A	A	B	A	A	A	A	A	A	A	A	A	A	A	A	A	A	A	A	A	A	A	A	A	A	A
4	33650962	33650973	12	Bin1209	B	A	A	A	A	A	A	A	A	A	A	A	B	A	A	A	A	A	A	A	A	B	A	A	A	A	A	A	A	A	A	A	A	A	A	A	A	A	A	A	A	A	A	A	A
4	33650974	33777043	126070	Bin1210	B	A	A	A	A	A	A	A	A	A	A	A	B	A	A	A	A	A	A	A	A	B	A	A	A	A	A	A	A	A	A	A	A	A	A	A	A	A	A	A	A	A	A	A	A
4	33777044	33809680	32637	Bin1211	B	A	A	A	A	A	A	A	A	A	A	A	B	A	A	A	A	A	A	A	A	B	A	A	A	A	A	A	A	A	A	A	A	A	A	A	A	A	A	A	A	A	A	A	A
4	33809681	33809725	45	Bin1212	B	A	A	A	A	A	A	A	A	A	A	A	B	A	A	A	A	A	A	A	A	B	A	A	A	A	A	A	A	A	A	A	A	A	A	A	A	A	A	A	A	A	A	A	A
4	33809726	33810525	800	Bin1213	B	A	A	A	A	A	A	A	A	A	A	A	B	A	A	A	A	A	A	A	A	B	A	A	A	A	A	B	A	A	A	A	A	A	A	A	A	A	A	A	A	A	A	A	A
4	33810526	33811384	859	Bin1214	B	A	A	A	A	A	A	A	A	A	A	A	B	A	A	A	B	A	A	A	A	B	A	A	A	A	A	B	A	A	A	A	A	A	A	A	A	A	A	A	A	A	A	A	A
4	33811385	33811402	18	Bin1215	B	A	A	A	A	A	A	A	A	A	A	A	B	A	A	A	B	A	A	A	A	B	A	A	A	A	A	B	A	A	A	A	A	A	A	A	A	A	A	A	A	A	A	A	A
4	33811403	33828106	16704	Bin1216	B	A	A	A	A	A	A	A	A	A	A	A	B	A	A	A	B	A	A	A	A	B	A	A	A	A	A	B	A	A	A	A	A	A	A	A	A	A	A	A	A	A	A	A	A
4	33828107	33905353	77247	Bin1217	B	A	A	A	A	A	A	A	A	A	A	A	B	A	A	A	B	A	A	A	A	B	A	A	A	A	A	B	A	A	A	A	A	A	A	A	A	A	A	A	A	A	B	A	A
4	33905354	33905414	61	Bin1218	B	A	A	A	A	A	A	A	A	A	A	A	B	A	A	A	B	A	A	A	A	B	A	A	A	A	A	B	A	A	A	A	A	A	A	A	A	A	A	A	A	A	B	A	A
4	33905415	33905425	11	Bin1219	B	A	A	A	A	A	A	A	A	A	A	A	B	A	A	A	B	A	A	A	A	B	A	A	A	A	A	B	A	A	A	A	A	A	A	A	A	A	A	A	A	A	B	A	A
4	33905426	33906195	770	Bin1220	B	A	A	A	A	A	A	A	A	A	A	A	B	A	A	A	B	B	A	A	A	B	A	A	A	A	A	B	A	A	A	A	A	A	A	A	A	A	A	A	A	A	B	A	A
4	33906196	33906399	204	Bin1221	B	A	A	A	A	A	A	A	A	A	A	A	B	A	A	A	B	B	A	A	A	B	A	A	A	A	A	B	A	A	A	A	A	A	A	A	A	A	A	A	A	A	B	A	A
4	33906400	33909467	3068	Bin1222	B	A	A	A	A	A	A	A	A	A	A	A	B	A	A	A	B	B	A	A	A	B	A	A	A	A	A	B	A	A	A	A	A	A	A	A	A	A	A	A	A	A	B	A	A
4	33909468	33923645	14178	Bin1223	B	A	A	A	A	A	B	A	A	A	A	A	B	A	A	A	B	B	A	A	A	B	A	A	A	A	A	B	A	A	A	A	A	A	A	A	A	A	A	A	A	A	B	A	A
4	33923646	34243466	319821	Bin1224	B	A	A	A	A	A	B	A	A	A	A	A	B	A	A	A	B	B	A	A	A	B	A	A	A	A	A	B	A	A	A	A	A	A	B	A	A	A	A	A	A	A	B	A	A
4	34243467	34243505	39	Bin1225	B	A	A	A	A	A	B	A	A	A	A	A	B	A	A	A	B	B	A	A	A	B	A	A	A	A	A	A	A	A	A	A	A	A	B	A	A	A	A	A	A	A	B	A	A
4	34243506	34243519	14	Bin1226	B	A	A	A	A	A	B	A	A	A	A	A	B	A	A	A	B	B	A	A	A	B	A	A	A	A	A	A	A	A	A	A	A	A	B	A	A	A	A	A	A	A	B	A	A
4	34243520	34261623	18104	Bin1227	B	A	A	A	A	A	B	A	A	A	A	A	B	A	A	A	B	B	A	A	A	B	A	A	A	A	A	A	A	A	A	A	A	A	B	A	A	A	A	A	A	A	B	A	A
4	34261624	34265899	4276	Bin1228	B	A	A	A	A	A	B	A	A	A	A	A	B	A	A	A	B	B	A	A	A	B	A	A	A	A	A	A	A	A	A	A	A	A	B	A	A	A	A	A	A	A	B	A	A
4	34265900	34265934	35	Bin1229	B	A	A	A	A	A	B	A	A	A	A	A	B	A	A	A	B	B	A	A	A	A	A	A	A	A	A	A	A	A	A	A	A	A	B	A	A	A	A	A	A	A	B	A	A
4	34265935	34274166	8232	Bin1230	B	A	A	A	A	A	B	A	A	A	A	A	B	A	A	A	B	B	A	A	A	A	A	A	A	A	A	A	A	A	A	A	A	A	B	A	A	A	A	A	A	A	B	A	A
4	34274167	34274468	302	Bin1231	B	A	A	A	A	A	B	A	A	A	A	A	B	A	A	A	B	B	A	A	A	A	A	A	A	A	A	A	A	A	A	A	A	A	B	A	A	A	A	A	A	A	B	A	A
4	34274469	34274566	98	Bin1232	B	A	A	A	A	A	B	A	A	A	A	A	B	A	A	A	B	B	A	A	A	A	A	A	A	A	A	A	A	A	A	A	A	A	B	A	A	A	A	A	A	A	B	A	A
4	34274567	34274653	87	Bin1233	A	A	A	A	A	A	B	A	A	A	A	A	B	A	A	A	B	B	A	A	A	A	A	A	A	A	A	A	A	A	A	A	A	A	B	A	A	A	A	A	A	A	B	A	A
4	34274654	34309840	35187	Bin1234	A	A	A	A	A	A	B	A	A	A	A	A	B	A	A	A	B	B	A	A	A	A	A	A	A	A	A	A	A	A	A	A	A	A	B	A	A	A	A	A	A	A	B	A	A
4	34309841	34711925	402085	Bin1235	A	A	A	A	A	A	B	A	A	A	A	A	B	A	A	A	B	B	A	A	A	A	A	A	A	A	A	A	A	A	A	A	A	A	B	A	A	A	A	A	A	A	B	A	A
4	34711926	34711941	16	Bin1236	A	A	A	A	A	A	B	A	A	A	A	A	B	A	A	A	B	B	A	A	A	A	A	A	A	A	A	A	A	A	A	A	A	A	B	A	A	A	A	A	A	A	B	A	A
4	34711942	34917539	205598	Bin1237	A	A	A	A	A	A	B	A	A	A	A	A	B	A	A	A	B	B	A	A	A	A	A	A	A	A	A	A	A	A	A	A	A	A	B	A	A	A	A	A	A	A	B	A	A
4	34917540	34917597	58	Bin1238	A	A	A	A	A	A	B	A	A	A	A	A	B	A	A	A	B	B	A	A	A	A	A	A	A	A	A	A	A	A	A	A	A	A	B	A	A	A	A	A	A	A	B	A	A
4	34917598	34939331	21734	Bin1239	A	A	A	A	A	A	B	A	A	A	A	A	B	A	A	A	B	B	A	A	A	A	A	A	A	A	A	A	A	A	A	A	A	A	B	A	A	A	A	A	A	A	B	A	A
4	34939332	35008827	69496	Bin1240	A	A	A	A	A	A	B	A	A	A	A	A	B	A	A	A	B	B	A	A	A	A	A	A	A	A	A	A	A	A	A	A	A	A	B	A	A	A	A	A	A	A	B	A	A
4	35008828	35118307	109480	Bin1241	A	A	A	A	A	A	B	A	A	A	A	A	B	A	A	A	B	B	A	A	A	A	A	A	A	A	A	A	A	A	A	A	A	A	B	A	A	A	A	A	A	A	B	A	A
4	35118308	35118457	150	Bin1242	A	A	A	A	A	A	B	A	A	A	A	A	B	A	A	A	A	B	A	A	A	A	A	A	A	A	A	A	A	A	A	A	A	A	B	A	A	A	A	A	A	A	B	A	A
4	35118458	35121887	3430	Bin1243	A	A	A	A	A	A	B	A	A	A	A	A	B	A	A	A	A	B	A	A	A	A	A	A	A	A	A	A	A	A	A	A	A	A	B	A	A	A	A	A	A	A	B	A	A
4	35121888	35122783	896	Bin1244	A	A	A	A	A	A	B	A	A	A	A	A	B	A	A	A	A	B	A	A	A	A	A	A	A	A	A	A	A	A	A	A	A	A	B	A	A	A	A	A	A	A	B	A	A
4	35122784	35123804	1021	Bin1245	A	A	A	A	A	A	B	A	A	A	A	A	B	A	A	A	A	B	A	A	A	A	A	A	A	A	A	A	A	A	A	A	A	A	B	A	A	A	A	A	A	A	A	A	A
4	35123805	35125981	2177	Bin1246	A	A	A	A	A	A	B	A	A	A	A	A	A	A	A	A	A	B	A	A	A	A	A	A	A	A	A	A	A	A	A	A	A	A	B	A	A	A	A	A	A	A	A	A	A
4	35125982	35992732	866751	Bin1247	A	A	A	A	A	A	B	A	A	A	A	A	A	A	A	A	A	A	A	A	A	A	A	A	A	A	A	A	A	A	A	A	A	A	B	A	A	A	A	A	A	A	A	A	A
4	35992733	38559910	2567178	Bin1248	A	A	A	A	A	A	B	A	A	A	A	A	A	A	A	A	A	A	A	A	A	A	A	A	A	A	A	A	A	A	A	A	A	A	B	A	A	A	A	A	A	A	A	A	A
4	38559911	38756017	196107	Bin1249	A	A	A	A	A	A	B	A	A	A	A	A	A	A	A	A	A	A	A	A	A	A	A	A	A	A	A	A	A	A	A	A	A	A	B	A	A	A	A	A	A	A	A	A	A
4	38756018	38789481	33464	Bin1250	A	A	A	A	A	A	B	A	A	A	A	A	A	A	A	A	A	A	A	A	A	A	A	A	A	A	A	A	A	A	A	A	A	A	B	A	A	A	A	A	A	A	A	A	A
4	38789482	38789492	11	Bin1251	A	A	A	A	A	A	B	A	A	A	A	A	A	A	A	A	A	A	A	A	A	A	A	A	A	A	A	A	A	A	A	A	A	A	B	A	A	A	A	A	A	A	A	A	A
4	38789493	38825127	35635	Bin1252	A	A	A	A	A	A	B	A	A	A	A	A	A	A	A	A	A	A	A	A	A	A	A	A	A	A	A	A	A	A	A	A	A	A	B	A	A	A	A	A	A	A	A	A	A
4	38825128	38829053	3926	Bin1253	A	A	A	A	A	A	B	A	A	A	A	A	A	A	A	A	A	A	A	A	A	A	A	A	A	A	A	A	A	A	A	A	A	A	B	A	A	A	A	A	A	A	A	A	A
4	38829054	38833545	4492	Bin1254	A	A	A	A	A	A	B	A	A	A	A	A	A	A	A	A	A	A	A	A	A	A	A	A	A	A	A	A	A	A	A	A	A	A	B	A	A	A	A	A	A	A	A	A	A
4	38833546	38866686	33141	Bin1255	A	A	A	A	A	A	B	A	A	A	A	B	A	A	A	A	A	A	A	A	A	A	A	A	A	A	A	A	A	A	A	A	A	A	B	A	A	A	A	A	A	A	A	A	A
4	38866687	38894257	27571	Bin1256	A	A	A	A	A	A	B	A	A	A	A	B	A	A	A	A	A	A	A	A	A	A	A	A	A	A	A	A	A	A	A	A	A	A	B	A	A	A	A	A	A	A	A	A	A
4	38894258	38914179	19922	Bin1257	A	A	A	A	A	A	B	A	A	A	A	B	A	A	A	A	A	A	A	A	A	A	A	A	A	A	A	A	A	A	A	A	A	A	B	A	A	A	A	A	A	A	A	A	A
4	38914180	38939056	24877	Bin1258	A	A	A	A	A	A	B	A	A	A	A	B	A	A	A	A	A	A	A	A	A	A	A	A	A	A	A	A	A	A	A	A	A	A	B	A	A	A	A	A	A	A	A	A	A
4	38939057	38969588	30532	Bin1259	A	A	A	A	A	A	B	A	A	A	A	B	A	A	A	A	A	A	A	A	A	A	A	A	A	A	A	A	A	A	A	A	A	A	B	A	A	A	A	A	A	A	A	A	A
4	38969589	39123511	153923	Bin1260	A	A	A	A	A	A	B	A	A	A	A	B	A	A	A	A	A	A	A	A	A	A	A	A	A	A	A	A	A	A	A	A	A	A	B	A	A	A	A	A	A	A	A	A	A
4	39123512	39123824	313	Bin1261	A	A	A	A	A	A	B	A	A	A	B	B	A	A	A	A	A	A	A	A	A	A	A	A	A	A	A	A	A	A	A	A	A	A	B	A	A	A	A	A	A	A	A	A	A
4	39123825	39123837	13	Bin1262	A	A	A	A	A	A	B	A	A	A	B	B	A	A	A	A	A	A	A	A	A	A	A	A	A	A	A	A	A	A	A	A	A	A	B	A	A	A	A	A	A	A	A	A	A
4	39123838	39177236	53399	Bin1263	A	A	A	A	A	A	B	A	A	A	B	B	A	A	A	A	A	A	A	A	A	A	A	A	A	A	A	A	A	A	A	A	A	A	B	A	A	A	A	A	A	A	A	A	A
4	39177237	39361009	183773	Bin1264	A	A	A	A	A	A	B	A	A	A	B	B	A	A	A	A	A	A	A	A	A	A	A	A	A	A	A	A	A	A	A	A	A	A	B	A	A	A	A	A	A	A	A	A	A
4	39361010	39381522	20513	Bin1265	A	A	A	A	A	A	B	A	A	A	B	B	A	A	A	A	A	A	A	A	A	A	A	A	A	A	A	A	A	A	A	A	A	A	B	A	A	A	A	A	A	A	A	A	A
4	39381523	39529163	147641	Bin1266	A	A	A	A	A	A	B	A	A	A	B	B	A	A	A	A	A	A	A	A	A	A	A	A	A	A	A	A	A	A	A	A	A	A	B	A	A	A	A	A	A	A	A	A	A
4	39529164	39529186	23	Bin1267	A	A	A	A	A	A	B	A	A	A	B	B	A	A	A	A	A	A	A	A	A	A	A	A	A	A	A	A	A	A	A	A	A	A	B	A	A	A	A	A	A	A	A	A	A
4	39529187	39557749	28563	Bin1268	A	A	A	A	A	A	B	A	A	A	B	B	A	A	A	A	A	A	A	A	A	A	A	A	A	A	A	A	A	A	A	A	A	A	B	B	A	A	A	A	A	A	A	A	A
4	39557750	39562287	4538	Bin1269	A	A	A	A	A	A	B	B	A	A	B	B	A	A	A	A	A	A	A	A	A	A	A	A	A	A	A	A	A	A	A	A	A	A	B	B	A	A	A	A	A	A	A	A	A
4	39562288	39577560	15273	Bin1270	A	A	A	A	A	A	B	B	A	A	B	B	A	A	A	A	A	A	A	A	A	A	A	A	A	A	A	A	A	A	A	A	B	A	B	B	A	A	A	A	A	A	A	A	A
4	39577561	39577669	109	Bin1271	A	A	A	A	A	A	B	B	A	A	B	B	A	A	A	A	A	A	A	A	A	A	A	A	A	A	A	A	A	A	A	B	B	A	B	B	A	A	A	A	A	A	A	A	A
4	39577670	39578114	445	Bin1272	A	A	A	A	A	A	B	B	A	A	B	B	A	A	A	A	A	A	A	A	A	A	A	A	A	A	A	A	A	A	A	B	B	A	B	B	A	A	A	A	A	A	A	A	A
4	39578115	39598893	20779	Bin1273	A	A	A	A	A	A	B	B	A	A	B	B	A	A	A	A	A	A	A	A	A	A	A	A	A	A	A	A	A	A	A	B	B	A	B	B	A	A	A	A	A	A	A	A	A
4	39598894	39599164	271	Bin1274	A	A	A	A	A	A	B	B	A	A	B	B	A	A	A	A	A	A	A	A	A	A	A	A	A	A	A	A	A	A	A	B	B	A	B	B	A	A	A	A	A	A	A	A	A
4	39599165	39612154	12990	Bin1275	A	A	A	A	A	A	B	B	A	A	B	B	A	A	A	A	A	A	A	A	A	A	A	A	A	A	A	A	A	A	A	B	B	A	B	B	A	A	A	A	A	A	A	A	A
4	39612155	39675004	62850	Bin1276	A	A	A	A	A	A	B	B	A	A	B	B	A	A	A	A	B	A	A	A	A	A	A	A	A	A	A	A	A	A	A	B	B	A	B	B	A	A	A	A	A	A	A	A	A
4	39675005	39683796	8792	Bin1277	A	A	A	A	A	A	B	B	A	A	B	B	A	A	A	A	B	A	A	A	A	A	A	A	A	A	A	A	A	A	A	B	B	A	B	B	A	A	A	A	A	A	A	A	A
4	39683797	39704834	21038	Bin1278	A	A	A	A	A	A	B	B	A	A	B	B	A	A	A	A	B	A	A	A	A	A	A	A	A	A	A	A	A	A	A	B	B	A	B	B	A	A	A	A	A	A	A	A	A
4	39704835	39705018	184	Bin1279	A	A	A	A	A	A	B	B	A	A	B	B	A	A	A	A	B	A	A	A	A	A	A	A	A	A	A	A	A	A	A	B	B	A	B	B	A	A	A	A	A	A	A	A	A
4	39705019	39707223	2205	Bin1280	A	A	A	A	A	A	B	B	A	A	B	B	A	A	A	A	B	A	A	A	A	A	A	B	A	A	A	A	A	A	A	B	B	A	B	B	A	B	A	A	A	A	A	A	A
4	39707224	39712668	5445	Bin1281	A	A	A	A	A	A	B	B	A	A	B	B	A	A	A	A	B	A	A	A	A	A	A	B	A	A	A	A	A	A	A	B	B	A	B	B	A	B	A	A	A	A	A	A	A
4	39712669	39712827	159	Bin1282	A	A	A	A	A	A	B	B	A	A	B	B	A	A	A	A	B	A	B	A	A	A	A	B	A	A	A	A	A	A	A	B	B	A	B	B	A	B	A	A	A	A	A	A	A
4	39712828	39723130	10303	Bin1283	A	A	B	A	A	A	B	B	A	A	B	B	A	A	A	A	B	A	B	A	A	A	A	B	A	A	A	A	A	A	A	B	B	A	B	B	A	B	A	A	A	A	A	A	A
4	39723131	39734703	11573	Bin1284	A	A	B	A	A	A	B	B	A	A	B	B	A	A	A	A	B	A	B	A	A	A	A	B	A	A	A	A	A	A	A	B	B	A	B	B	A	B	A	A	A	A	A	A	A
4	39734704	39758132	23429	Bin1285	A	A	B	A	A	A	B	B	A	A	B	B	A	A	A	A	B	A	B	A	A	A	A	B	A	A	B	A	A	A	A	B	B	A	B	B	A	B	A	A	A	A	A	A	A
4	39758133	39779165	21033	Bin1286	A	A	B	A	A	A	B	B	A	A	B	B	A	A	A	A	B	A	B	A	A	A	A	B	A	A	B	A	A	A	A	B	B	A	B	B	B	B	A	A	A	A	A	A	A
4	39779166	39779186	21	Bin1287	A	A	B	A	A	A	B	B	A	A	B	B	A	A	A	A	B	A	B	A	A	A	A	B	A	A	B	A	A	A	A	B	B	A	B	B	B	B	A	A	A	A	A	A	A
4	39779187	39779198	12	Bin1288	A	A	B	A	A	A	B	B	A	A	B	B	A	A	A	A	B	A	B	B	A	A	A	B	A	A	B	A	A	A	A	B	B	A	B	B	B	B	A	A	A	A	A	A	A
4	39779199	39779212	14	Bin1289	A	A	B	A	A	A	B	B	A	A	B	B	A	A	A	A	B	A	B	B	A	A	A	B	A	A	B	A	A	A	A	B	B	A	B	B	B	B	A	A	A	A	A	A	A
4	39779213	39779432	220	Bin1290	A	A	B	A	A	A	B	B	A	A	B	B	A	A	A	A	B	A	B	B	A	A	A	B	A	A	B	A	A	A	A	B	B	A	B	B	B	B	A	A	A	B	A	A	A
4	39779433	39779471	39	Bin1291	A	A	B	A	A	A	B	B	A	A	B	B	A	A	A	A	B	A	B	B	A	A	A	B	A	A	B	A	A	A	A	B	B	A	B	B	B	B	A	A	A	B	A	A	A
4	39779472	39783595	4124	Bin1292	A	A	B	A	A	A	B	B	A	A	B	B	A	A	A	A	B	A	B	B	A	A	A	B	A	A	B	A	A	A	A	B	B	A	B	B	B	B	A	A	A	B	A	A	A
4	39783596	39807757	24162	Bin1293	A	A	B	A	A	A	B	B	A	B	B	B	A	A	A	A	B	A	B	B	A	A	A	B	A	A	B	A	A	A	A	B	B	A	B	B	B	B	A	A	A	B	A	A	A
4	39807758	39808168	411	Bin1294	A	A	B	A	A	A	B	B	A	B	B	B	A	A	A	A	B	A	B	B	A	A	A	B	A	A	B	A	A	A	A	B	B	A	B	B	B	B	A	A	A	B	A	A	A
4	39808169	39810207	2039	Bin1295	A	A	B	A	A	A	B	B	A	B	B	B	A	A	A	A	B	A	B	B	A	A	A	B	A	A	B	A	A	A	A	B	B	A	B	B	B	B	A	A	A	B	A	A	A
4	39810208	39828221	18014	Bin1296	A	A	B	A	A	A	B	B	A	B	B	B	A	A	A	A	B	A	B	B	A	A	A	B	A	A	B	A	A	A	A	B	B	A	B	B	B	B	A	A	A	B	A	A	A
4	39828222	39829126	905	Bin1297	A	A	B	A	A	A	B	B	A	B	B	B	A	A	A	A	B	A	B	B	A	A	A	B	A	A	B	A	A	A	A	B	B	A	B	B	B	B	A	A	A	B	A	A	A
4	39829127	39829129	3	Bin1298	A	A	B	A	A	A	B	B	A	B	B	B	A	A	A	A	B	A	B	B	A	A	A	B	A	A	B	A	A	A	A	B	B	A	B	B	B	B	A	A	A	B	A	A	A
4	39829130	39830903	1774	Bin1299	A	A	B	A	A	A	B	B	A	B	B	B	A	A	A	A	B	A	B	B	A	A	A	B	A	A	B	A	A	A	A	B	B	B	B	B	B	B	A	A	A	B	A	A	A
4	39830904	39834861	3958	Bin1300	A	A	B	A	A	A	B	B	A	B	B	B	A	A	A	A	B	A	B	B	A	A	A	B	A	A	B	B	A	A	A	B	B	B	B	B	B	B	A	A	A	B	A	A	A
4	39834862	39835795	934	Bin1301	A	A	B	A	A	A	B	B	A	B	B	B	A	A	A	A	B	A	B	B	A	A	A	B	A	A	B	B	A	A	A	B	B	B	B	B	B	B	A	A	A	B	A	A	A
4	39835796	39835824	29	Bin1302	A	A	B	A	A	A	B	B	A	B	B	B	A	A	B	A	B	A	B	B	A	A	A	B	A	A	B	B	A	A	A	B	B	B	B	B	B	B	A	A	A	B	A	A	A
4	39835825	39835837	13	Bin1303	A	A	B	A	A	A	B	B	A	B	B	B	A	A	B	A	B	A	B	B	A	A	A	B	A	A	B	B	A	A	A	B	B	B	B	B	B	B	A	A	A	B	A	A	A
4	39835838	39835848	11	Bin1304	A	A	B	A	A	A	B	B	A	B	B	B	B	A	B	A	B	A	B	B	A	A	A	B	A	A	B	B	A	A	A	B	B	B	B	B	B	B	A	A	A	B	A	A	A
4	39835849	39837198	1350	Bin1305	A	A	B	A	A	A	B	B	A	B	B	B	B	A	B	A	B	A	B	B	A	A	A	B	A	A	B	B	A	A	A	B	B	B	B	B	B	B	A	A	A	B	A	A	A
4	39837199	39837210	12	Bin1306	A	A	B	A	A	A	B	B	A	B	B	B	B	A	B	A	B	A	B	B	A	A	A	B	A	A	B	B	A	A	A	B	B	B	B	B	B	B	A	A	A	B	A	A	A
4	39837211	39838315	1105	Bin1307	A	A	B	A	A	A	B	B	A	B	B	B	B	A	B	A	B	B	B	B	A	A	A	B	A	B	B	B	A	A	A	B	B	B	B	B	B	B	A	A	A	B	A	A	A
4	39838316	39839121	806	Bin1308	A	A	B	A	A	A	B	B	A	B	B	B	B	A	B	A	B	B	B	B	A	A	A	B	A	B	B	B	A	A	A	B	B	B	B	B	B	B	A	A	A	B	A	A	A
4	39839122	39839301	180	Bin1309	A	A	B	A	A	A	B	B	A	B	B	B	B	A	B	A	B	B	B	B	A	A	A	B	A	B	B	B	A	A	A	B	B	B	B	B	B	B	A	A	A	B	A	A	A
4	39839302	39839304	3	Bin1310	A	A	B	A	A	A	B	B	B	B	B	B	B	A	B	A	B	B	B	B	A	A	A	B	A	B	B	B	A	A	A	B	B	B	B	B	B	B	A	A	A	B	A	A	A
4	39839305	39841124	1820	Bin1311	A	A	B	A	A	A	B	B	B	B	B	B	B	A	B	A	B	B	B	B	A	A	A	B	A	B	B	B	A	A	A	B	B	B	B	B	B	B	A	A	A	B	A	A	A
4	39841125	39843556	2432	Bin1312	A	A	B	B	A	A	B	B	B	B	B	B	B	A	B	A	B	B	B	B	A	A	A	B	A	B	B	B	A	A	A	B	B	B	B	B	B	B	A	A	A	B	A	A	A
4	39843557	39870494	26938	Bin1313	A	A	B	B	A	B	B	B	B	B	B	B	B	A	B	A	B	B	B	B	A	A	A	B	A	B	B	B	A	A	A	B	B	B	B	B	B	B	A	A	A	B	A	A	A
4	39870495	39870784	290	Bin1314	A	A	B	B	A	B	B	B	B	B	B	B	B	A	B	A	B	B	B	B	A	A	A	B	A	B	B	B	A	A	A	B	B	B	B	B	B	B	A	A	A	B	A	A	A
4	39870785	39870930	146	Bin1315	A	A	B	B	A	B	B	B	B	B	B	B	B	A	B	A	B	B	B	B	A	A	A	B	A	B	B	B	A	A	A	B	B	B	B	B	B	B	A	A	A	B	A	A	A
4	39870931	39871007	77	Bin1316	A	A	B	B	A	B	B	B	B	B	B	B	B	A	B	A	B	B	B	B	A	A	A	B	A	B	B	B	A	A	A	B	B	B	B	B	B	B	A	A	A	B	A	A	A
4	39871008	39883844	12837	Bin1317	A	A	B	B	A	B	B	B	B	B	B	B	B	A	B	A	B	B	B	B	A	A	A	B	A	B	B	B	A	A	A	B	B	B	B	B	B	B	A	A	B	B	A	A	A
4	39883845	39885809	1965	Bin1318	A	A	B	B	A	B	B	B	B	B	B	B	B	A	B	A	B	B	B	B	A	A	A	B	A	B	B	B	A	A	A	B	B	B	B	B	B	B	A	A	B	B	A	A	A
4	39885810	39914214	28405	Bin1319	A	A	B	B	A	B	B	B	B	B	B	B	B	A	B	A	B	B	B	B	A	A	A	B	A	B	B	B	A	A	A	B	B	B	B	B	B	B	A	A	B	B	A	A	A
4	39914215	39918421	4207	Bin1320	A	A	B	B	B	B	B	B	B	B	B	B	B	A	B	A	B	B	B	B	A	A	A	B	A	B	B	B	A	A	A	B	B	B	B	B	B	B	A	A	B	B	A	A	A
4	39918422	39931235	12814	Bin1321	A	A	B	B	B	B	B	B	B	B	B	B	B	A	B	A	B	B	B	B	A	A	A	B	A	B	B	B	A	A	A	B	B	B	B	B	B	B	A	B	B	B	A	A	A
4	39931236	40406836	475601	Bin1322	A	A	B	B	B	B	B	B	B	B	B	B	B	A	B	A	B	B	B	B	A	A	A	B	A	B	B	B	A	A	A	B	B	B	B	B	B	B	A	B	B	B	A	B	A
5	1	394789	394789	Bin1323	B	B	A	A	A	A	A	B	A	B	A	A	A	A	A	B	A	A	A	B	B	B	A	B	B	A	A	B	B	A	A	A	B	B	A	B	A	A	A	B	A	B	A	A	A
5	394790	873177	478388	Bin1324	B	B	A	A	A	A	A	B	A	B	A	A	A	A	A	B	A	A	A	B	B	B	A	B	B	A	A	B	B	A	A	A	B	B	A	B	A	A	A	B	A	B	A	A	A
5	873178	1002869	129692	Bin1325	B	B	A	A	A	A	A	B	A	B	A	A	A	A	A	B	A	A	A	B	B	B	A	B	B	A	A	B	B	A	A	A	B	B	A	B	A	A	A	B	A	B	A	A	A
5	1002870	1058259	55390	Bin1326	B	B	A	A	A	A	A	B	A	B	A	A	A	A	A	B	A	A	A	B	B	B	A	B	B	A	A	B	B	A	A	A	B	B	A	A	A	A	A	B	A	B	A	A	A
5	1058260	1513075	454816	Bin1327	B	B	A	A	A	A	A	B	A	B	A	A	A	A	A	B	A	A	A	B	B	B	A	B	B	A	A	B	B	A	A	A	B	B	A	A	A	A	A	B	A	B	A	A	A
5	1513076	1659499	146424	Bin1328	B	B	A	A	A	A	A	B	A	B	A	A	A	A	A	B	A	A	A	B	B	B	A	B	B	A	A	B	B	A	A	A	B	B	A	A	A	A	A	B	A	B	A	A	A
5	1659500	1680280	20781	Bin1329	B	B	A	A	A	A	A	B	A	B	A	A	A	A	A	B	A	A	A	B	B	B	A	B	B	A	A	B	A	A	A	A	B	B	A	A	A	A	A	B	A	B	A	A	A
5	1680281	1904695	224415	Bin1330	B	B	A	A	A	A	A	B	A	B	A	A	A	A	A	B	A	A	A	B	A	B	A	B	B	A	A	B	A	A	A	A	B	B	A	A	A	A	A	B	A	B	A	A	A
5	1904696	1904750	55	Bin1331	B	B	A	A	A	A	A	B	A	B	A	A	A	A	A	B	A	A	A	B	A	B	A	B	B	A	A	B	A	A	A	A	B	B	A	A	A	A	A	B	A	B	A	A	A
5	1904751	1918393	13643	Bin1332	B	B	A	A	A	A	A	B	A	B	A	A	A	A	A	B	A	A	A	B	A	B	A	B	B	A	A	B	A	A	A	A	B	B	A	A	A	A	A	B	A	B	A	A	A
5	1918394	1922100	3707	Bin1333	B	B	A	A	A	A	A	B	A	B	A	A	A	A	A	B	A	A	A	B	A	B	A	B	B	A	A	B	A	A	A	A	B	B	A	A	A	A	A	B	A	B	A	A	A
5	1922101	1929455	7355	Bin1334	B	B	A	A	A	A	A	B	A	B	A	A	A	A	A	B	A	A	A	B	A	B	A	B	B	A	A	B	A	A	A	A	B	B	A	A	A	A	A	B	A	B	A	A	A
5	1929456	1929913	458	Bin1335	B	B	A	A	A	A	A	B	A	B	A	A	A	A	A	B	A	A	A	B	A	B	A	B	B	A	A	B	A	A	A	A	B	B	A	A	A	A	A	B	A	B	A	A	A
5	1929914	1930054	141	Bin1336	B	B	A	A	A	A	A	B	A	B	A	A	A	A	A	B	A	A	A	B	A	B	A	B	B	A	A	B	A	A	A	A	B	B	A	A	A	A	A	B	A	B	A	A	A
5	1930055	1930151	97	Bin1337	B	B	A	A	A	A	A	B	A	B	A	A	A	A	A	B	A	A	A	B	A	B	A	B	B	A	A	B	A	A	A	A	B	B	A	A	A	A	A	B	A	A	A	A	A
5	1930152	1930725	574	Bin1338	B	B	A	A	A	A	A	B	A	B	A	A	A	A	A	B	A	A	A	B	A	B	A	B	B	A	A	B	A	A	A	A	B	B	A	A	A	A	A	B	A	A	A	A	A
5	1930726	1931001	276	Bin1339	B	B	A	A	A	A	A	B	A	B	A	A	A	A	A	B	A	A	A	B	A	B	A	A	B	A	A	B	A	A	A	A	B	B	A	A	A	A	A	B	A	A	A	A	A
5	1931002	1933995	2994	Bin1340	B	B	A	A	A	A	A	B	A	B	A	A	A	A	A	B	A	A	A	B	A	B	A	A	B	A	A	B	A	A	A	A	B	B	A	A	A	A	A	B	A	A	A	A	A
5	1933996	2208210	274215	Bin1341	B	B	A	A	A	A	A	B	A	B	A	A	A	A	A	B	A	A	A	B	A	B	A	A	B	A	A	B	A	A	A	A	B	B	A	A	A	A	A	B	A	A	A	A	A
5	2208211	2455985	247775	Bin1342	B	B	A	A	A	A	A	B	A	B	A	A	A	A	A	B	A	A	A	B	A	A	A	A	B	A	A	B	A	A	A	A	B	B	A	A	A	A	A	B	A	A	A	A	A
5	2455986	3337496	881511	Bin1343	B	B	A	A	A	A	A	B	A	B	A	A	A	A	A	B	A	A	A	B	A	A	A	A	B	A	A	B	A	A	A	A	B	B	A	A	A	A	A	B	A	A	A	A	A
5	3337497	3338172	676	Bin1344	B	B	A	A	A	A	A	B	A	B	A	A	A	A	A	B	A	A	A	B	A	A	A	A	B	A	A	B	A	A	A	A	B	B	A	A	A	A	A	B	A	A	A	A	A
5	3338173	3338305	133	Bin1345	B	B	A	A	A	A	A	B	A	B	A	A	A	A	A	B	A	A	A	B	A	A	A	A	B	A	A	B	A	A	A	A	B	B	A	A	A	A	A	B	A	A	A	A	A
5	3338306	3560153	221848	Bin1346	B	B	A	A	A	B	A	B	A	B	A	A	A	A	A	B	A	A	A	B	A	A	A	A	B	A	A	B	A	A	A	A	B	B	A	A	A	A	A	B	A	A	A	A	A
5	3560154	3742989	182836	Bin1347	B	B	A	A	A	B	A	B	A	B	A	A	A	A	A	B	B	A	A	B	A	A	A	A	B	A	A	B	A	A	A	A	B	B	A	A	A	A	A	B	A	A	A	A	A
5	3742990	3818088	75099	Bin1348	B	B	A	A	A	B	A	B	A	B	A	A	A	A	A	B	B	A	A	B	A	A	A	A	B	A	A	B	A	A	A	A	B	B	A	A	A	A	A	B	A	A	A	A	A
5	3818089	3915164	97076	Bin1349	B	B	A	A	A	B	A	B	A	B	A	A	A	A	A	B	B	A	A	B	A	A	A	A	B	A	A	B	A	A	A	A	B	B	A	B	A	A	A	B	A	A	A	A	A
5	3915165	3972797	57633	Bin1350	B	B	A	A	A	B	A	B	A	B	A	A	A	A	A	B	B	A	A	B	A	A	A	A	B	A	A	B	A	A	A	A	B	B	A	B	A	A	A	B	A	A	A	A	A
5	3972798	3973778	981	Bin1351	B	B	A	A	A	A	A	B	A	B	A	A	A	A	A	B	B	A	A	B	A	A	A	A	B	A	A	B	A	A	A	A	B	B	A	B	A	A	A	B	A	A	A	A	A
5	3973779	4013869	40091	Bin1352	B	B	A	A	A	A	A	B	A	B	A	A	A	A	A	B	A	A	A	B	A	A	A	A	B	A	A	B	A	A	A	A	B	B	A	B	A	A	A	B	A	A	A	A	A
5	4013870	4106590	92721	Bin1353	B	B	A	A	A	A	A	B	A	B	A	A	A	A	A	B	A	A	A	B	A	A	A	A	B	A	A	B	A	A	A	A	B	B	A	B	A	A	A	B	A	A	A	A	A
5	4106591	4109432	2842	Bin1354	B	B	A	A	A	A	A	B	A	B	A	A	A	A	A	B	A	A	A	B	A	A	A	A	B	A	A	B	A	A	A	A	B	B	A	B	A	A	A	B	A	A	A	A	A
5	4109433	4249173	139741	Bin1355	B	B	A	A	A	A	A	B	A	B	A	A	A	A	A	B	A	A	A	B	A	A	A	A	B	A	A	B	A	A	A	A	B	B	A	B	A	A	A	B	A	A	A	A	A
5	4249174	4262538	13365	Bin1356	B	B	A	A	A	A	A	B	A	B	A	A	A	A	A	B	A	A	A	B	A	A	A	A	B	A	A	B	A	A	A	A	B	B	A	B	A	A	A	B	A	A	A	A	A
5	4262539	4289307	26769	Bin1357	B	B	A	A	A	A	A	B	A	B	A	A	A	A	A	B	B	A	A	B	A	A	A	A	B	A	A	B	A	A	A	A	B	B	A	B	A	A	A	B	A	A	A	A	A
5	4289308	4310106	20799	Bin1358	B	B	A	A	A	B	A	B	A	B	A	A	A	A	A	B	B	A	A	B	A	A	A	A	B	A	A	B	A	A	A	A	B	B	A	B	A	A	A	B	A	A	A	A	A
5	4310107	4696081	385975	Bin1359	B	B	A	A	A	B	A	B	A	B	A	A	A	A	A	B	B	A	A	B	A	A	A	A	B	A	A	B	A	A	A	A	B	B	A	B	A	A	A	B	A	A	A	A	A
5	4696082	4696202	121	Bin1360	B	B	A	A	A	B	A	B	A	B	A	A	A	A	A	B	B	A	A	B	A	A	A	A	B	A	A	B	A	A	A	A	B	B	A	B	A	A	A	B	A	A	A	A	A
5	4696203	4697738	1536	Bin1361	B	B	A	A	A	B	A	A	A	B	A	A	A	A	A	B	B	A	A	B	A	A	A	A	B	A	A	B	A	A	A	A	B	B	A	B	A	A	A	B	A	A	A	A	A
5	4697739	4699471	1733	Bin1362	B	B	A	A	A	B	A	A	A	B	A	A	A	A	A	B	A	A	A	B	A	A	A	A	B	A	A	B	A	A	A	A	B	B	A	B	A	A	A	B	A	A	A	A	A
5	4699472	4699589	118	Bin1363	B	B	A	A	A	B	A	A	A	B	A	A	A	A	A	B	A	A	A	B	A	A	A	A	B	A	A	A	A	A	A	A	B	B	A	B	A	A	A	B	A	A	A	A	A
5	4699590	4699986	397	Bin1364	B	B	A	A	A	B	A	A	A	B	A	A	A	A	A	B	A	A	A	B	A	A	A	A	B	A	A	A	A	A	A	A	B	B	A	B	A	A	A	B	A	A	A	B	A
5	4699987	4927304	227318	Bin1365	B	B	A	A	A	B	A	A	A	B	A	A	A	A	A	B	A	A	A	A	A	A	A	A	B	A	A	A	A	A	A	A	B	B	A	B	A	A	A	B	A	A	A	B	A
5	4927305	5101485	174181	Bin1366	B	B	A	A	A	B	A	A	A	B	A	A	A	A	A	A	A	A	A	A	A	A	A	A	B	A	A	A	A	A	A	A	B	B	A	B	A	A	A	B	A	A	A	B	A
5	5101486	5206374	104889	Bin1367	B	B	A	A	A	B	A	A	A	B	A	A	A	A	A	A	A	A	A	A	A	A	A	A	B	A	A	A	A	A	A	A	B	B	A	B	A	A	A	B	A	A	A	B	A
5	5206375	5206482	108	Bin1368	B	A	A	A	A	B	A	A	A	B	A	A	A	A	A	A	A	A	A	A	A	A	A	A	B	A	A	A	A	A	A	A	B	B	A	B	A	A	A	B	A	A	A	B	A
5	5206483	5206792	310	Bin1369	B	A	A	A	A	B	A	A	A	B	A	A	A	A	A	A	A	A	A	A	A	A	A	A	B	A	A	A	A	A	A	A	B	A	A	B	A	A	A	B	A	A	A	B	A
5	5206793	5465482	258690	Bin1370	B	A	A	A	A	B	A	A	A	B	A	A	A	A	A	A	A	A	A	A	A	A	A	A	B	A	A	A	A	A	A	A	B	A	A	B	A	A	A	B	A	A	A	B	A
5	5465483	5468404	2922	Bin1371	B	A	A	A	A	B	A	A	A	B	A	A	A	A	A	A	A	A	A	A	A	A	A	A	B	A	A	A	A	A	A	A	B	A	A	B	A	A	A	B	A	A	A	B	A
5	5468405	5490160	21756	Bin1372	B	A	A	A	A	B	A	A	A	B	A	A	A	A	A	A	A	A	A	A	A	A	A	A	B	A	A	A	A	A	A	A	B	A	A	B	A	A	A	B	A	A	A	B	A
5	5490161	5490325	165	Bin1373	B	A	A	A	A	B	A	A	A	B	A	A	A	A	A	A	B	A	A	A	A	A	A	A	B	A	A	A	A	A	A	A	B	A	A	B	A	A	A	B	A	A	A	B	A
5	5490326	5497050	6725	Bin1374	B	A	A	A	A	B	A	A	A	B	A	A	A	A	A	A	B	A	A	A	A	A	A	A	B	A	A	A	A	A	A	A	B	A	A	B	A	A	A	B	A	B	A	B	A
5	5497051	5589373	92323	Bin1375	B	A	A	A	A	B	A	A	A	B	A	A	A	A	A	A	B	A	A	A	A	A	A	A	B	A	A	A	A	A	A	A	B	A	A	B	A	A	A	B	A	B	A	B	A
5	5589374	5589579	206	Bin1376	B	A	A	A	A	B	A	A	A	B	A	A	A	A	A	A	B	A	A	A	A	A	A	A	B	A	A	A	A	A	A	A	B	A	A	B	A	A	A	B	A	B	A	B	A
5	5589580	5655909	66330	Bin1377	B	A	A	A	A	B	A	A	A	B	A	A	A	A	A	A	B	A	A	A	A	A	A	A	B	A	A	A	A	A	A	A	B	A	A	B	A	A	A	B	A	B	A	B	A
5	5655910	5656933	1024	Bin1378	B	A	A	A	A	B	A	A	A	B	A	A	A	A	A	A	B	A	A	A	A	A	A	A	B	A	A	A	A	A	A	A	B	A	A	B	A	A	A	B	A	B	A	B	A
5	5656934	5660909	3976	Bin1379	B	A	A	A	A	B	A	A	A	B	A	A	A	A	A	A	B	A	A	A	A	A	A	A	B	A	A	A	A	A	A	A	B	A	A	B	A	A	B	B	A	B	A	B	A
5	5660910	5785409	124500	Bin1380	B	A	A	A	A	B	A	A	A	B	A	A	A	A	A	A	B	A	A	A	A	A	A	A	B	A	A	A	A	A	A	A	B	A	A	B	A	A	B	B	A	B	A	B	A
5	5785410	5787614	2205	Bin1381	B	A	A	A	A	B	A	A	A	B	A	A	A	A	A	A	B	A	A	A	A	A	A	A	B	A	A	A	A	A	A	A	B	A	A	B	A	A	B	B	A	B	A	B	A
5	5787615	5788263	649	Bin1382	B	A	A	A	A	B	A	A	A	B	A	A	A	A	A	A	B	A	A	A	A	A	A	A	B	A	A	A	A	A	A	A	B	A	A	B	A	A	B	B	A	B	A	B	A
5	5788264	6425269	637006	Bin1383	B	A	A	A	A	B	A	A	A	B	A	A	A	A	A	A	B	A	A	A	A	A	A	A	B	A	A	A	A	A	A	A	B	A	A	B	A	A	B	B	A	B	A	B	A
5	6425270	6547803	122534	Bin1384	B	A	A	A	A	B	A	A	A	B	A	A	A	A	A	A	B	A	A	A	A	A	A	A	B	A	A	A	A	A	A	A	B	A	A	B	A	A	B	B	A	B	A	B	A
5	6547804	6549746	1943	Bin1385	B	A	A	A	A	B	A	A	A	B	A	A	A	A	A	A	A	A	A	A	A	A	A	A	B	A	A	A	A	A	A	A	B	A	A	B	A	A	B	B	A	B	A	B	A
5	6549747	6550393	647	Bin1386	B	A	A	A	A	B	A	A	A	B	A	A	A	A	A	A	A	A	A	A	A	A	A	A	B	A	A	A	A	A	A	A	B	A	A	B	A	A	B	B	A	B	A	B	A
5	6550394	6553197	2804	Bin1387	B	A	A	A	A	B	A	A	A	B	A	A	A	A	A	A	A	A	A	A	A	A	A	A	B	A	A	A	A	A	A	A	B	A	A	B	A	A	B	B	A	B	A	B	A
5	6553198	6563583	10386	Bin1388	B	A	A	A	A	B	A	A	A	B	A	A	A	A	A	A	A	A	A	A	A	A	A	A	B	A	A	A	A	A	A	A	B	A	A	B	A	A	B	B	A	B	A	B	A
5	6563584	6678633	115050	Bin1389	B	A	A	A	A	B	A	A	A	B	A	A	A	A	A	A	A	A	A	A	A	A	A	A	B	A	A	A	A	A	A	A	B	A	A	B	A	A	B	B	A	B	A	B	A
5	6678634	6735548	56915	Bin1390	B	A	A	A	A	B	A	A	A	B	A	A	A	A	A	A	A	A	A	A	A	A	A	A	B	A	A	A	A	A	A	A	B	A	A	B	A	A	B	B	A	B	A	B	A
5	6735549	6742353	6805	Bin1391	B	A	A	A	A	B	A	A	A	B	A	A	A	A	A	A	A	A	A	A	A	A	A	A	B	A	A	A	A	A	A	A	B	A	A	B	A	A	B	B	A	B	A	B	A
5	6742354	6785105	42752	Bin1392	B	A	A	A	A	B	A	A	A	B	A	A	A	A	A	A	A	A	A	A	A	A	A	A	B	A	A	A	A	A	A	A	B	A	A	B	A	A	B	B	A	B	A	B	A
5	6785106	6791069	5964	Bin1393	B	A	A	A	A	B	A	A	A	B	A	A	A	A	A	A	A	A	A	A	A	A	A	A	B	A	A	A	A	A	A	A	B	A	A	B	A	A	B	B	A	B	A	B	A
5	6791070	6869181	78112	Bin1394	B	A	A	A	A	B	A	A	A	B	A	A	A	A	A	A	A	A	A	A	A	A	A	A	B	A	A	A	A	A	A	A	B	A	A	B	A	A	B	B	A	B	A	B	A
5	6869182	7142718	273537	Bin1395	B	A	A	A	A	B	A	A	A	B	A	A	A	A	A	A	B	A	A	A	A	A	A	A	B	A	A	A	A	A	A	A	B	A	A	B	A	A	B	B	A	B	A	B	A
5	7142719	7467360	324642	Bin1396	B	A	A	A	A	B	A	A	A	B	A	A	A	A	A	A	B	A	A	A	A	A	A	A	B	A	A	A	A	A	A	A	B	A	A	B	A	A	B	B	A	B	A	B	A
5	7467361	7631204	163844	Bin1397	B	A	A	A	A	B	A	A	A	B	A	A	A	A	A	A	B	A	A	A	A	A	A	A	B	A	A	A	A	A	A	A	B	A	A	B	A	A	B	B	A	B	A	B	A
5	7631205	7705315	74111	Bin1398	B	A	A	A	A	B	A	A	A	B	A	A	A	A	A	A	B	A	A	A	A	A	A	A	B	A	A	A	A	A	A	A	B	A	A	B	A	A	B	B	A	B	A	B	A
5	7705316	7764658	59343	Bin1399	B	A	A	A	A	B	A	A	A	B	A	A	A	A	A	A	B	A	A	A	A	A	A	A	B	A	A	A	A	A	A	A	B	A	A	B	A	A	B	B	A	B	A	B	A
5	7764659	7772630	7972	Bin1400	B	A	A	A	A	B	A	A	A	B	A	A	A	A	A	A	B	A	A	A	A	A	A	A	B	A	A	A	A	A	A	A	B	A	A	B	A	A	B	B	A	B	A	B	A
5	7772631	7952761	180131	Bin1401	B	A	A	A	A	B	A	A	A	B	A	A	A	A	A	A	B	A	A	A	A	A	A	A	B	A	A	A	A	A	A	A	B	A	A	B	A	A	B	B	A	B	A	B	A
5	7952762	7960039	7278	Bin1402	B	A	A	A	A	B	A	A	A	B	A	A	A	A	A	A	B	A	A	A	A	A	A	A	B	A	A	A	A	A	A	A	B	A	A	B	A	A	B	B	A	B	A	B	A
5	7960040	8052404	92365	Bin1403	B	A	A	A	A	B	A	A	A	B	A	A	A	A	A	A	B	A	A	A	A	A	A	A	B	A	A	A	A	A	A	A	B	A	A	B	A	A	B	B	A	B	A	B	A
5	8052405	8054276	1872	Bin1404	B	A	A	A	A	B	A	A	A	B	A	A	A	A	A	A	B	A	A	A	A	A	A	A	B	A	A	A	A	A	A	A	B	A	A	B	A	A	B	B	A	B	A	B	A
5	8054277	8203940	149664	Bin1405	B	A	A	A	A	B	A	A	A	B	A	A	A	A	A	A	B	A	A	A	A	A	A	A	B	A	A	A	A	A	A	A	B	A	A	B	A	A	B	B	A	B	A	B	A
5	8203941	8368625	164685	Bin1406	B	A	A	A	A	B	A	A	A	B	A	A	A	A	A	A	B	A	A	A	A	A	A	A	B	A	A	A	A	A	A	A	B	A	A	B	A	A	B	B	A	B	A	B	A
5	8368626	8384117	15492	Bin1407	B	A	A	A	A	B	A	A	A	B	A	A	A	A	A	A	B	A	A	A	A	A	A	A	B	A	A	A	A	A	A	A	B	A	A	B	A	A	B	B	A	B	A	B	A
5	8384118	8541618	157501	Bin1408	B	A	A	A	A	B	A	A	A	B	A	A	A	A	A	A	B	A	A	A	A	A	A	A	B	A	A	A	A	A	A	A	B	A	A	B	A	A	B	B	A	B	A	B	A
5	8541619	8579125	37507	Bin1409	B	A	A	A	A	B	A	A	A	B	A	A	A	A	A	A	B	A	A	A	A	A	A	A	B	A	A	A	A	A	A	A	B	A	A	B	A	A	B	B	A	B	A	B	A
5	8579126	8618249	39124	Bin1410	B	A	A	A	A	B	A	A	A	B	A	A	A	A	A	A	B	A	A	A	A	A	A	A	B	A	A	A	A	A	A	A	B	A	A	B	A	A	B	B	A	B	A	B	A
5	8618250	8755550	137301	Bin1411	B	A	A	A	A	B	A	A	A	B	A	A	A	A	A	A	A	A	A	A	A	A	A	A	B	A	A	A	A	A	A	A	B	A	A	B	A	A	B	B	A	B	A	B	A
5	8755551	8757342	1792	Bin1412	B	A	A	A	A	B	A	A	A	B	A	A	A	A	A	A	A	A	A	A	A	A	A	A	B	A	A	A	A	A	A	A	B	A	A	B	A	A	B	B	A	B	A	B	A
5	8757343	8944078	186736	Bin1413	B	A	A	A	A	B	A	A	A	B	A	A	A	A	A	A	A	A	A	A	A	A	A	A	B	A	A	A	A	A	A	A	B	A	A	B	A	A	B	B	A	B	A	B	A
5	8944079	9103889	159811	Bin1414	B	A	A	A	A	A	A	A	A	B	A	A	A	A	A	A	A	A	A	A	A	A	A	A	B	A	A	A	A	A	A	A	B	A	A	B	A	A	B	B	A	B	A	B	A
5	9103890	9202450	98561	Bin1415	B	A	A	A	A	A	A	A	A	B	A	A	A	A	A	A	A	A	A	A	A	A	A	A	B	A	A	A	A	A	A	A	B	A	A	B	A	A	B	B	A	B	A	B	A
5	9202451	9231676	29226	Bin1416	B	A	A	A	A	A	A	A	A	B	A	A	A	A	A	A	A	A	A	A	A	A	A	A	B	A	A	A	A	A	A	A	B	A	A	B	A	A	B	B	A	B	A	B	A
5	9231677	9231690	14	Bin1417	B	A	A	A	A	A	A	A	A	B	A	A	A	A	A	A	A	A	A	A	A	A	A	A	B	A	A	A	A	A	A	A	B	A	A	B	A	A	B	B	A	A	A	B	A
5	9231691	9311270	79580	Bin1418	B	A	A	A	A	A	A	A	A	B	A	A	A	A	A	A	A	A	A	A	A	A	A	A	B	A	A	A	A	A	A	A	B	A	A	B	A	A	B	B	A	A	A	B	A
5	9311271	9316849	5579	Bin1419	B	A	A	A	A	A	A	A	A	B	A	A	A	A	A	A	A	A	A	A	A	A	A	A	B	A	A	A	A	A	A	A	B	A	A	A	A	A	B	B	A	A	A	B	A
5	9316850	9451943	135094	Bin1420	B	A	A	A	A	A	A	A	A	B	A	A	A	A	A	A	A	A	A	A	A	A	A	A	B	A	A	A	A	A	A	A	B	A	A	A	A	A	B	B	A	A	A	B	A
5	9451944	9508178	56235	Bin1421	B	A	A	A	A	A	A	A	A	B	A	A	A	A	A	A	A	A	A	A	A	A	A	A	B	A	A	A	A	A	A	A	B	A	A	A	A	A	B	B	A	A	A	B	A
5	9508179	9752566	244388	Bin1422	B	A	A	A	A	A	A	A	A	B	A	A	A	A	A	A	A	A	A	A	A	A	A	A	B	A	A	A	A	A	A	A	B	A	A	A	A	A	B	B	A	A	A	B	A
5	9752567	10115769	363203	Bin1423	B	A	A	A	A	A	A	A	A	B	A	A	A	A	A	A	A	A	A	A	A	A	A	A	B	A	A	A	A	A	A	A	B	A	A	A	A	A	B	B	A	A	A	B	A
5	10115770	10210361	94592	Bin1424	B	A	A	A	A	A	A	A	A	B	A	A	A	A	A	A	A	A	A	A	A	A	A	A	B	A	A	A	A	A	A	A	B	A	A	A	A	A	B	B	A	A	A	B	A
5	10210362	10476974	266613	Bin1425	B	A	A	A	A	A	A	A	A	B	A	A	A	A	A	A	A	A	A	A	A	A	A	A	B	A	A	A	A	A	A	A	B	A	A	A	A	A	B	B	A	A	A	B	A
5	10476975	10477404	430	Bin1426	B	A	A	A	A	A	A	A	A	B	A	A	A	A	A	A	A	A	A	A	A	A	A	A	B	A	A	A	A	A	A	A	B	A	A	A	A	A	B	B	A	A	A	B	A
5	10477405	10966028	488624	Bin1427	B	A	A	A	A	A	A	A	A	B	A	A	A	A	A	A	A	A	A	A	A	A	A	A	B	A	A	A	A	A	A	A	B	A	A	A	A	A	B	A	A	A	A	B	A
5	10966029	11281110	315082	Bin1428	B	A	A	A	A	A	A	A	A	B	A	A	A	A	A	A	A	A	A	A	A	A	A	A	B	A	A	A	A	A	A	A	B	A	A	A	A	A	B	A	A	A	A	B	A
5	11281111	11623580	342470	Bin1429	B	A	A	A	A	A	A	A	A	B	A	A	A	A	A	A	A	A	A	A	A	A	A	A	B	A	A	A	A	A	A	A	B	A	A	A	A	A	B	A	A	A	A	B	A
5	11623581	12499706	876126	Bin1430	B	A	A	A	A	A	A	A	A	B	A	A	A	A	A	A	A	A	A	A	A	A	A	A	B	A	A	A	A	A	A	A	B	A	A	A	A	A	B	A	A	B	A	B	A
5	12499707	12521956	22250	Bin1431	B	A	A	A	A	A	A	A	A	B	A	A	A	A	A	A	A	A	A	A	A	A	A	A	B	A	A	A	A	A	A	A	B	A	A	A	A	A	B	A	A	B	A	B	A
5	12521957	12524827	2871	Bin1432	B	A	A	A	A	A	A	A	A	B	A	A	A	A	A	A	A	A	A	A	A	A	A	A	B	A	A	A	A	A	A	A	B	A	A	A	A	A	B	A	A	B	A	B	A
5	12524828	12525976	1149	Bin1433	B	A	A	A	A	A	A	A	A	B	A	A	A	A	A	A	A	A	A	A	A	A	A	A	B	A	A	A	A	A	A	A	B	A	A	A	A	A	B	A	A	B	A	B	A
5	12525977	13303491	777515	Bin1434	B	A	A	A	A	A	A	A	A	B	A	A	A	A	A	A	A	A	A	A	A	A	A	A	B	A	A	A	A	A	A	A	B	A	A	A	A	A	B	A	A	B	A	B	A
5	13303492	13303741	250	Bin1435	B	A	A	A	A	A	A	A	A	B	A	A	A	A	A	A	A	A	A	A	A	A	A	A	B	A	A	A	A	A	A	A	B	A	A	A	A	A	B	A	A	A	A	B	A
5	13303742	13306300	2559	Bin1436	B	A	A	A	A	A	A	A	A	B	A	A	A	A	A	A	A	A	A	A	A	A	A	A	B	A	A	A	A	A	A	A	B	A	A	A	A	A	B	A	A	A	A	B	A
5	13306301	13307065	765	Bin1437	B	A	A	A	A	A	A	A	A	B	A	A	A	A	A	A	A	A	A	A	A	A	A	A	B	A	A	A	A	A	A	A	B	A	A	A	A	A	B	A	A	A	A	B	A
5	13307066	15230460	1923395	Bin1438	B	A	A	A	A	A	A	A	A	B	A	A	A	A	A	A	A	A	A	A	A	A	A	A	B	A	A	A	A	A	A	A	B	A	A	A	A	A	B	A	A	A	A	A	A
5	15230461	18501646	3271186	Bin1439	B	A	A	A	A	A	A	A	A	B	A	A	A	A	A	A	A	A	A	A	A	A	A	A	B	A	A	A	A	A	A	A	B	A	A	A	A	A	B	A	A	A	A	A	A
5	18501647	21322211	2820565	Bin1440	B	A	A	A	A	A	A	A	A	B	A	A	A	A	A	A	A	A	A	A	B	A	A	A	B	A	A	A	A	A	A	A	B	A	A	A	A	A	B	A	A	A	A	A	A
5	21322212	25315401	3993190	Bin1441	A	A	A	A	A	A	A	A	A	B	A	A	A	A	A	A	A	A	A	A	B	A	A	A	B	A	A	A	A	A	A	A	B	A	A	A	A	A	B	A	A	A	A	A	A
5	25315402	27677013	2361612	Bin1442	A	A	A	A	A	A	A	A	A	B	A	A	A	A	A	A	A	A	A	A	B	A	A	A	B	A	A	A	A	A	A	A	B	A	A	A	A	A	B	A	A	A	A	A	A
5	27677014	28880831	1203818	Bin1443	A	A	A	A	A	A	A	A	A	B	A	A	A	A	A	A	A	A	A	A	A	A	A	A	B	A	A	A	A	A	A	A	B	A	A	A	A	A	B	A	A	A	A	A	A
5	28880832	30659963	1779132	Bin1444	A	A	A	A	A	A	A	A	A	B	A	A	A	A	A	A	A	A	A	A	A	A	A	A	A	A	A	A	A	A	A	A	B	A	A	A	A	A	B	A	A	A	A	A	A
5	30659964	38472638	7812675	Bin1445	A	A	A	A	A	A	A	A	A	B	A	A	A	A	A	A	A	A	A	A	A	A	A	A	A	A	A	A	A	A	A	A	B	A	A	A	A	A	B	A	A	A	A	A	A
5	38472639	38837240	364602	Bin1446	A	A	A	A	A	A	A	A	A	B	A	A	A	A	A	A	A	A	A	A	A	A	A	A	A	A	A	A	A	A	A	A	B	A	A	A	A	A	B	A	A	A	A	A	A
5	38837241	40542660	1705420	Bin1447	A	A	A	A	A	A	A	A	A	A	A	A	A	A	A	A	A	A	A	A	A	A	A	A	A	A	A	A	A	A	A	A	B	A	A	A	A	A	B	A	A	A	A	A	A
5	40542661	41034703	492043	Bin1448	A	A	A	A	A	A	A	A	A	A	A	A	A	A	A	A	A	A	A	A	A	A	A	A	A	A	A	A	A	A	A	A	B	A	A	A	A	A	B	A	A	A	A	A	A
5	41034704	41089008	54305	Bin1449	A	A	A	A	A	A	A	A	A	A	A	A	A	A	A	A	A	A	A	A	A	A	A	A	A	A	A	A	A	A	A	A	B	A	A	A	A	A	B	A	A	A	A	A	A
5	41089009	42354321	1265313	Bin1450	A	A	A	A	A	A	A	A	A	A	A	A	A	A	A	A	A	A	A	A	A	A	A	A	A	A	A	A	A	A	A	A	B	A	A	A	A	A	B	A	A	A	A	A	A
5	42354322	42450929	96608	Bin1451	A	A	A	A	A	A	A	A	A	A	A	A	A	A	A	A	A	A	A	A	A	A	A	A	A	A	A	A	A	A	A	A	B	A	A	A	A	A	B	A	A	A	A	A	A
5	42450930	42928397	477468	Bin1452	A	A	A	A	A	A	A	A	A	A	A	A	A	A	A	A	A	A	A	A	A	A	A	A	A	A	A	A	A	A	A	A	A	A	A	A	A	A	B	A	A	A	A	A	A
5	42928398	43399185	470788	Bin1453	A	A	A	A	A	A	A	A	A	A	A	A	A	A	A	A	A	A	A	A	A	A	A	A	A	A	A	A	A	A	A	A	A	A	A	B	A	A	B	A	A	A	A	A	A
5	43399186	43399297	112	Bin1454	A	A	A	A	A	A	A	A	A	A	A	A	A	A	A	A	A	A	A	A	A	A	A	A	A	A	A	A	A	A	A	A	A	A	A	B	A	A	B	A	A	A	A	A	A
5	43399298	43442744	43447	Bin1455	A	A	A	A	A	A	A	A	A	A	A	A	A	A	A	A	A	A	A	A	A	A	A	A	A	A	A	A	A	A	A	A	A	A	A	B	A	A	B	A	A	A	A	A	A
5	43442745	43722199	279455	Bin1456	A	A	A	A	A	A	A	A	A	A	A	A	A	A	A	A	A	A	A	A	A	A	A	A	A	A	A	A	A	A	A	A	A	A	A	B	A	A	B	A	A	A	A	A	A
5	43722200	43734066	11867	Bin1457	A	A	A	A	A	A	A	A	A	A	A	A	A	A	A	A	A	A	A	A	A	A	A	A	A	A	A	A	A	A	A	A	A	A	A	B	A	A	B	A	A	A	A	A	A
5	43734067	43734606	540	Bin1458	A	A	A	A	A	A	A	A	A	A	A	A	A	A	A	A	A	A	A	A	A	A	A	A	A	A	A	A	A	A	A	A	A	A	A	B	A	A	B	A	A	B	A	A	A
5	43734607	43749045	14439	Bin1459	A	A	A	A	A	B	A	A	A	A	A	A	A	A	A	A	A	A	A	A	A	A	A	A	A	A	A	A	A	A	A	A	A	A	A	B	A	A	B	A	A	B	A	A	A
5	43749046	43752159	3114	Bin1460	A	A	A	A	A	B	A	A	A	A	A	A	A	A	A	A	A	A	A	A	A	A	A	A	A	A	A	A	A	A	A	A	A	A	A	B	A	A	B	A	A	B	A	A	A
5	43752160	43830920	78761	Bin1461	A	A	A	A	A	B	A	A	A	A	A	A	A	A	A	A	A	A	A	A	A	A	A	A	A	A	A	A	A	A	A	A	A	A	A	B	A	A	B	A	A	B	A	B	A
5	43830921	43832907	1987	Bin1462	A	A	A	A	A	B	A	A	A	A	A	A	A	A	A	A	A	A	A	A	A	A	A	A	A	A	A	A	A	A	A	A	A	A	A	B	A	A	B	A	A	B	A	B	A
5	43832908	43950168	117261	Bin1463	A	A	A	A	A	B	A	A	A	A	A	A	A	A	A	A	A	A	A	A	A	A	A	A	A	A	A	A	A	A	A	A	A	A	A	B	A	A	B	A	A	B	A	B	A
5	43950169	43962125	11957	Bin1464	A	A	A	A	A	B	A	A	A	A	A	A	A	A	A	A	A	A	A	A	A	A	A	A	A	A	A	A	A	A	A	A	A	A	A	B	A	A	B	A	A	B	A	B	A
5	43962126	43986334	24209	Bin1465	A	A	A	A	A	B	A	A	A	A	A	A	A	A	A	A	A	A	A	A	A	A	A	A	A	A	A	A	A	A	A	A	A	A	A	B	A	A	B	A	A	B	A	A	A
5	43986335	43989875	3541	Bin1466	A	A	A	A	A	B	A	A	A	A	A	A	A	A	A	A	A	A	A	A	A	A	A	A	A	A	A	A	A	A	A	A	A	A	A	A	A	A	B	A	A	B	A	A	A
5	43989876	44079161	89286	Bin1467	A	A	A	A	A	B	A	A	A	A	A	A	A	A	A	A	A	A	A	A	A	A	A	A	A	A	A	A	A	A	A	A	A	A	A	A	A	A	B	A	A	B	A	A	A
5	44079162	44124169	45008	Bin1468	A	A	A	A	A	B	A	A	A	A	A	A	A	A	A	A	A	A	A	A	A	A	A	A	A	A	A	A	A	A	A	A	A	A	A	A	A	A	B	A	A	B	A	A	A
5	44124170	44269902	145733	Bin1469	A	A	A	A	A	B	A	A	A	A	A	A	A	A	A	A	A	A	A	A	A	A	A	A	A	A	A	A	A	A	A	A	A	A	A	A	A	A	B	A	A	B	A	A	A
5	44269903	44305055	35153	Bin1470	A	A	A	A	A	B	A	A	A	A	A	A	A	A	A	A	A	A	A	A	A	A	A	A	A	A	A	A	A	A	A	A	A	A	A	A	A	A	B	A	A	B	A	A	A
5	44305056	44306792	1737	Bin1471	A	A	A	A	A	B	A	A	A	A	A	A	A	A	A	A	A	A	A	A	A	A	A	A	A	A	A	A	A	A	A	A	A	A	A	A	A	A	B	A	A	B	A	A	A
5	44306793	44332959	26167	Bin1472	A	A	A	A	A	B	A	A	A	A	A	A	A	A	A	A	A	A	A	A	A	A	A	A	A	A	A	A	A	A	A	A	A	A	A	A	A	A	B	A	A	B	A	A	A
5	44332960	44394535	61576	Bin1473	A	A	A	A	A	B	A	A	A	A	A	A	A	A	A	A	A	A	A	A	A	A	A	A	A	A	A	A	A	A	A	A	A	A	A	A	A	A	B	A	A	B	A	A	A
5	44394536	44398078	3543	Bin1474	A	A	A	A	A	B	A	A	A	A	A	A	A	A	A	A	A	A	A	A	A	A	A	A	A	A	A	A	A	A	A	A	A	A	A	A	A	A	B	A	A	B	A	A	A
5	44398079	44398227	149	Bin1475	A	A	A	A	A	B	A	A	A	A	A	A	A	A	A	A	A	A	A	A	A	A	A	A	A	A	A	A	A	A	A	A	A	A	A	A	A	A	B	A	A	B	A	A	A
5	44398228	44407887	9660	Bin1476	A	A	A	A	A	B	A	A	A	A	A	A	A	A	A	A	A	A	A	A	A	A	A	A	A	A	A	A	A	A	A	A	A	A	A	A	A	A	B	A	A	B	A	A	A
5	44407888	44991400	583513	Bin1477	A	A	A	A	A	B	A	A	A	A	A	A	A	A	A	A	A	A	A	A	A	A	A	A	A	A	A	A	A	A	A	A	A	A	A	A	A	A	B	A	A	B	A	A	A
5	44991401	45010843	19443	Bin1478	A	A	A	A	A	B	A	A	A	A	A	A	A	A	A	A	A	A	A	A	A	A	A	A	A	A	A	A	A	A	A	A	A	A	A	A	A	A	B	A	A	B	A	A	A
5	45010844	45344336	333493	Bin1479	A	A	A	A	A	B	A	A	A	A	A	A	A	A	A	A	A	A	A	A	A	A	A	A	A	A	A	A	A	A	A	A	A	A	A	A	A	A	B	A	A	B	A	A	A
5	45344337	45360211	15875	Bin1480	A	A	A	A	A	B	A	A	A	A	A	A	A	A	A	A	A	A	A	A	A	A	A	A	A	A	A	A	A	A	A	A	A	A	A	A	A	A	B	A	A	B	A	A	A
5	45360212	45645759	285548	Bin1481	A	A	A	A	A	B	A	A	A	A	A	A	A	A	A	A	A	A	A	A	A	A	A	A	A	A	A	A	A	A	A	A	A	A	A	A	A	A	B	A	A	B	A	A	A
5	45645760	45656053	10294	Bin1482	A	A	A	A	A	B	A	A	A	A	A	A	A	A	A	A	A	A	A	A	A	A	A	A	A	A	A	A	A	A	A	A	A	A	A	A	A	A	B	A	A	B	A	B	A
5	45656054	45783840	127787	Bin1483	A	A	A	A	A	B	A	A	A	A	A	A	A	A	A	A	A	A	A	A	A	A	A	A	A	A	A	A	A	A	A	A	A	A	A	A	A	A	B	A	A	B	A	B	A
5	45783841	45880630	96790	Bin1484	A	A	A	A	A	B	A	A	A	A	A	A	A	A	A	A	A	A	A	A	A	A	A	A	A	A	A	A	A	A	A	A	A	A	A	B	A	A	B	A	A	B	A	B	A
5	45880631	45956030	75400	Bin1485	A	A	A	A	A	B	A	A	A	A	A	A	A	A	A	A	A	A	A	A	A	A	A	A	A	A	A	A	A	A	A	A	A	A	A	B	A	A	B	A	A	B	A	B	A
5	45956031	46044325	88295	Bin1486	A	A	A	A	A	B	A	A	A	A	A	A	A	A	A	A	A	A	A	A	A	A	A	A	A	A	A	A	A	A	A	A	A	A	A	B	A	A	B	A	A	B	A	B	A
5	46044326	46044472	147	Bin1487	A	A	A	A	A	B	A	A	A	A	A	A	A	A	A	A	A	A	A	A	A	A	A	A	A	A	A	A	A	A	A	A	A	A	A	B	A	A	B	A	A	B	A	B	A
5	46044473	46049688	5216	Bin1488	A	A	A	A	A	B	A	A	A	A	A	A	A	A	A	A	A	A	A	A	A	A	A	A	A	A	A	A	A	A	A	A	A	A	A	B	A	A	B	A	A	B	A	B	A
5	46049689	46200411	150723	Bin1489	A	A	A	A	A	B	A	A	A	A	A	A	A	A	A	A	B	A	A	A	A	A	A	A	A	A	A	A	A	A	A	A	A	A	A	B	A	A	B	A	A	B	A	B	A
5	46200412	46347716	147305	Bin1490	A	A	A	A	A	B	A	A	A	A	A	A	A	A	A	A	B	A	A	A	A	A	A	A	A	A	A	A	A	A	A	A	A	A	A	B	A	A	B	A	A	B	A	B	A
5	46347717	46348418	702	Bin1491	A	A	A	A	A	B	A	A	A	A	A	A	A	A	A	A	B	A	A	A	A	A	A	A	A	A	A	A	A	A	A	A	A	A	A	B	A	A	B	A	A	B	A	B	A
5	46348419	46533592	185174	Bin1492	A	A	A	A	A	B	A	A	A	A	A	A	A	A	A	A	B	A	A	A	A	A	A	A	A	A	A	A	A	A	A	A	A	A	A	A	A	A	B	A	A	B	A	B	A
5	46533593	46773856	240264	Bin1493	A	A	A	A	A	B	A	A	A	A	A	A	A	A	A	A	B	A	A	A	A	A	A	A	A	A	A	A	A	A	A	A	A	A	A	A	A	A	B	A	A	B	A	B	A
5	46773857	46811360	37504	Bin1494	A	A	A	A	A	B	A	A	A	A	A	A	A	A	A	A	B	A	A	A	A	A	A	A	A	A	A	A	A	A	A	A	A	A	A	A	A	A	B	A	A	B	A	B	A
5	46811361	47253351	441991	Bin1495	A	A	A	A	A	B	A	A	A	A	A	A	A	A	A	A	B	A	A	A	A	A	A	A	A	A	A	A	A	A	A	A	A	A	A	A	A	A	B	A	A	B	A	B	A
6	1	269852	269852	Bin1496	A	A	A	A	A	A	A	A	A	A	A	A	A	A	A	A	B	A	A	A	A	A	A	A	A	A	A	A	B	A	A	A	A	A	A	A	A	A	A	A	A	A	B	A	A
6	269853	270345	493	Bin1497	A	A	A	A	A	A	A	A	A	A	A	A	A	A	A	A	B	A	A	A	A	A	A	A	A	A	A	A	B	A	A	A	A	A	A	A	A	A	A	A	A	A	B	A	A
6	270346	397312	126967	Bin1498	A	A	A	A	A	A	A	A	A	A	A	A	A	A	A	A	B	A	A	A	A	A	A	A	A	A	A	A	B	A	A	A	A	A	A	A	A	A	A	A	A	A	B	A	A
6	397313	400727	3415	Bin1499	A	A	A	A	A	A	A	A	A	A	A	A	A	A	A	A	B	A	A	A	A	A	A	A	A	A	A	A	B	A	A	A	A	A	A	A	A	A	A	A	A	A	B	A	A
6	400728	400950	223	Bin1500	A	A	A	A	A	A	A	A	A	A	A	A	A	A	A	A	B	A	A	A	A	A	A	A	A	A	A	A	B	A	A	A	A	A	A	A	A	A	A	A	A	A	B	A	A
6	400951	475234	74284	Bin1501	A	A	A	A	A	A	A	A	A	A	A	A	A	A	A	A	B	A	A	A	A	A	A	A	A	A	A	A	B	A	A	A	A	A	A	A	A	A	A	A	A	A	B	A	A
6	475235	528364	53130	Bin1502	A	A	A	A	A	A	A	A	A	A	A	A	A	A	A	A	B	A	A	A	A	A	A	A	A	A	A	A	B	A	A	A	A	A	A	A	A	A	A	A	A	A	B	A	A
6	528365	1001789	473425	Bin1503	A	A	A	A	A	A	A	A	A	A	A	A	A	A	A	A	B	A	A	A	A	A	A	A	A	A	A	A	B	A	A	A	A	A	A	A	A	A	A	A	A	A	B	A	A
6	1001790	1135565	133776	Bin1504	A	A	A	A	A	A	A	A	A	A	A	A	A	A	A	A	B	A	A	A	A	A	A	A	A	A	A	A	B	A	A	A	A	A	A	A	A	A	A	A	A	A	B	A	A
6	1135566	1223505	87940	Bin1505	A	A	A	A	A	A	A	A	A	A	A	A	A	A	A	A	A	A	A	A	A	A	A	A	A	A	A	A	B	A	A	A	A	A	A	A	A	A	A	A	A	A	B	A	A
6	1223506	1688072	464567	Bin1506	A	A	A	A	A	A	A	A	A	A	A	A	A	A	A	A	A	A	A	A	A	A	A	A	A	A	A	A	B	A	A	A	A	A	A	A	A	A	A	A	A	A	B	A	A
6	1688073	1699788	11716	Bin1507	A	A	A	A	A	A	A	A	A	A	A	A	A	A	A	A	A	A	A	A	A	A	A	A	A	A	A	A	B	A	A	A	A	A	A	A	A	A	A	A	A	A	B	A	A
6	1699789	1700318	530	Bin1508	A	A	A	A	A	A	A	A	A	A	A	A	A	A	A	A	A	A	A	A	A	A	A	A	A	A	A	A	B	A	A	A	A	A	A	A	A	A	A	A	A	A	B	A	A
6	1700319	1713871	13553	Bin1509	A	A	A	A	A	A	B	B	A	A	A	A	A	A	A	A	A	A	A	A	A	A	A	A	A	A	A	A	B	A	A	A	A	A	A	A	A	A	A	A	A	B	B	A	A
6	1713872	1713942	71	Bin1510	A	A	A	A	A	A	B	B	A	A	A	A	A	A	A	A	A	A	A	A	A	A	A	A	A	A	B	A	B	A	A	A	A	A	A	A	A	A	A	A	A	B	B	A	A
6	1713943	1715187	1245	Bin1511	A	A	A	A	A	A	B	B	A	A	A	A	A	A	A	A	A	A	A	A	A	A	A	A	A	A	B	A	B	A	A	A	A	A	A	A	A	A	A	A	A	B	B	A	A
6	1715188	1715660	473	Bin1512	A	A	A	A	A	A	B	B	A	A	A	A	A	A	A	A	A	A	A	A	A	A	A	A	A	A	B	A	B	A	A	A	A	A	A	A	A	A	A	A	A	B	B	A	A
6	1715661	1715773	113	Bin1513	A	A	A	A	A	A	B	B	A	A	A	A	A	A	A	A	A	A	A	A	A	A	A	A	A	A	B	A	B	A	A	A	A	A	A	A	A	A	B	A	A	B	B	A	A
6	1715774	1715801	28	Bin1514	A	A	A	A	A	A	B	B	A	A	A	A	A	A	A	A	A	A	A	A	A	A	A	A	A	A	B	A	B	A	A	A	A	A	A	A	A	A	B	A	A	B	B	A	A
6	1715802	1716861	1060	Bin1515	A	A	A	A	A	A	B	B	A	A	A	A	A	A	A	A	A	A	A	A	A	A	A	A	A	A	B	A	B	A	A	A	A	A	A	A	A	A	B	A	A	B	B	A	A
6	1716862	1716870	9	Bin1516	A	A	A	A	A	A	B	B	A	A	A	A	A	A	A	A	A	A	A	A	A	A	A	A	A	A	B	A	B	A	A	A	A	A	A	A	A	A	B	A	A	B	B	A	A
6	1716871	1719190	2320	Bin1517	A	A	A	A	A	A	B	B	A	A	A	A	A	B	A	A	A	A	A	A	A	A	A	A	A	A	B	A	B	A	A	A	A	A	A	A	A	A	B	A	A	B	B	A	A
6	1719191	1726334	7144	Bin1518	A	B	A	A	A	A	B	B	A	A	A	A	A	B	A	A	A	A	A	A	A	A	A	A	A	A	B	A	B	A	A	A	A	A	A	A	A	A	B	A	A	B	B	A	A
6	1726335	1732083	5749	Bin1519	A	B	A	A	A	A	B	B	A	A	A	A	A	B	A	A	A	A	A	A	A	A	A	A	A	A	B	A	B	A	A	A	A	A	A	A	A	A	B	A	A	B	B	A	A
6	1732084	1732093	10	Bin1520	A	B	A	A	A	A	B	B	A	A	A	A	A	B	A	A	A	A	A	A	A	A	A	A	A	A	B	A	B	A	A	A	A	A	A	A	A	A	B	A	A	B	B	A	A
6	1732094	1732520	427	Bin1521	A	B	A	A	A	A	B	B	A	A	A	A	A	B	A	A	A	A	A	A	A	A	A	A	A	A	B	A	B	A	A	A	A	A	A	A	A	A	B	A	A	B	B	B	A
6	1732521	1733113	593	Bin1522	B	B	A	A	A	A	B	B	A	A	A	A	A	B	A	A	A	A	A	A	A	A	A	A	A	A	B	A	B	A	A	A	A	A	A	A	A	A	B	A	A	B	B	B	A
6	1733114	1733245	132	Bin1523	B	B	A	A	A	A	B	B	A	A	A	A	A	B	A	A	A	A	A	A	A	A	A	A	A	A	B	A	B	A	A	A	A	A	A	A	A	A	B	A	A	B	B	B	A
6	1733246	1733465	220	Bin1524	B	B	A	A	A	A	B	B	A	A	A	A	A	B	A	A	A	A	A	B	A	A	A	A	A	B	B	A	B	A	A	A	A	A	A	A	A	A	B	A	A	B	B	B	A
6	1733466	1733474	9	Bin1525	B	B	A	A	A	A	B	B	A	A	A	A	A	B	A	A	A	A	A	B	A	A	A	A	A	B	B	A	B	A	A	A	A	A	A	A	A	A	B	A	A	B	B	B	A
6	1733475	1733492	18	Bin1526	B	B	A	A	A	A	B	B	A	A	A	A	A	B	A	A	A	A	A	B	A	A	A	A	A	B	B	A	B	A	A	A	A	A	A	A	A	A	B	A	A	B	B	B	A
6	1733493	1733499	7	Bin1527	B	B	A	A	A	A	B	B	A	A	A	A	A	B	A	A	A	A	A	B	A	A	A	A	A	B	B	A	B	A	A	A	A	A	A	A	A	A	B	A	A	B	B	B	A
6	1733500	1733519	20	Bin1528	B	B	A	A	A	A	B	B	A	A	A	A	A	B	A	A	A	A	A	B	B	A	A	A	A	B	B	A	B	A	A	A	A	A	A	A	A	A	B	A	A	B	B	B	A
6	1733520	1735155	1636	Bin1529	B	B	A	A	A	A	B	B	A	A	A	A	A	B	A	A	A	A	A	B	B	A	A	A	A	B	B	A	B	A	A	A	A	A	A	A	A	A	B	A	A	B	B	B	A
6	1735156	1735397	242	Bin1530	B	B	A	A	A	A	B	B	A	A	A	A	A	B	A	A	A	A	A	B	B	A	A	A	B	B	B	A	B	A	A	A	A	A	A	A	A	A	B	A	A	B	B	B	A
6	1735398	1737502	2105	Bin1531	B	B	A	A	A	A	B	B	A	A	A	A	A	B	A	A	A	A	A	B	B	A	A	A	B	B	B	A	B	A	A	A	A	A	A	A	A	A	B	A	A	B	B	B	A
6	1737503	1739630	2128	Bin1532	B	B	A	A	A	A	B	B	A	A	A	A	A	B	A	A	A	A	A	B	B	A	A	A	B	B	B	A	B	A	A	A	A	A	A	A	A	A	B	A	A	B	B	B	A
6	1739631	1757192	17562	Bin1533	B	B	A	A	A	A	B	B	A	A	A	A	A	B	A	A	A	A	A	B	B	A	A	A	B	B	B	A	B	A	A	A	A	A	A	A	A	A	B	A	A	B	B	B	A
6	1757193	1757218	26	Bin1534	B	B	A	A	A	A	B	B	A	A	A	A	A	B	A	A	A	A	A	B	B	A	A	A	B	B	B	A	B	A	A	A	A	A	A	A	A	A	B	A	A	B	B	B	A
6	1757219	1757609	391	Bin1535	B	B	A	A	A	A	B	B	A	A	A	A	A	B	A	A	A	A	A	B	B	A	A	A	B	B	B	A	B	A	A	A	A	A	A	A	A	A	B	A	A	B	B	B	A
6	1757610	1757733	124	Bin1536	B	B	A	A	A	A	B	B	A	A	A	A	A	B	A	A	A	A	A	B	B	A	A	A	B	B	B	A	B	A	A	A	A	A	A	A	A	A	B	A	A	B	B	B	A
6	1757734	1767100	9367	Bin1537	B	B	A	A	A	A	B	B	A	A	A	A	A	B	A	A	A	A	A	B	B	A	A	A	B	B	B	A	B	A	A	A	A	A	A	A	A	A	B	A	A	B	B	B	A
6	1767101	1768215	1115	Bin1538	B	B	A	A	A	A	B	B	A	A	A	A	A	B	A	A	A	A	A	B	B	A	A	A	B	B	B	A	B	A	A	A	A	A	A	A	A	A	B	A	A	B	B	B	A
6	1768216	1769627	1412	Bin1539	B	B	A	A	A	A	B	B	A	A	A	A	A	B	A	A	A	A	A	B	B	A	A	A	B	B	B	B	B	A	A	A	A	A	A	A	A	A	B	A	A	B	B	B	A
6	1769628	1786575	16948	Bin1540	B	B	A	A	A	A	B	B	A	A	A	A	A	B	A	A	A	A	A	B	B	A	A	A	B	B	B	B	B	A	A	A	A	A	A	A	A	A	B	A	A	B	B	B	A
6	1786576	1787768	1193	Bin1541	B	B	A	A	A	A	B	B	A	A	A	A	A	B	A	A	A	A	A	B	B	A	A	A	B	B	B	B	B	A	A	A	A	A	A	A	A	A	B	A	A	B	B	B	A
6	1787769	1787796	28	Bin1542	B	B	A	A	A	A	B	B	A	A	A	A	A	B	A	A	A	A	A	B	B	A	A	A	B	B	B	B	B	A	A	A	A	A	A	A	B	A	B	A	A	B	B	B	A
6	1787797	1787808	12	Bin1543	B	B	A	A	A	A	B	B	A	A	A	A	A	B	A	A	A	A	A	B	B	A	A	A	B	B	B	B	B	A	A	A	A	A	A	A	B	A	B	A	A	B	B	B	A
6	1787809	1869544	81736	Bin1544	B	B	A	A	A	A	B	B	A	A	A	A	A	B	A	A	A	A	A	B	B	A	A	A	B	B	B	B	B	A	A	A	A	A	A	A	B	A	B	A	A	B	B	B	A
6	1869545	1870212	668	Bin1545	B	B	A	A	A	A	B	B	A	A	A	A	A	B	A	A	A	A	A	B	B	A	A	A	B	B	B	B	B	A	A	A	A	A	A	A	B	A	B	A	A	B	B	B	A
6	1870213	1870266	54	Bin1546	B	B	A	A	A	A	B	B	A	A	A	A	A	B	A	A	A	A	A	B	B	A	A	A	B	B	B	B	B	A	A	A	A	A	A	A	B	A	B	A	A	B	B	B	A
6	1870267	1870269	3	Bin1547	B	B	A	A	A	A	B	B	A	A	A	A	A	B	A	A	A	A	A	B	B	A	A	A	B	B	B	B	B	A	A	A	A	A	A	A	B	A	B	A	A	B	B	B	A
6	1870270	1870706	437	Bin1548	B	B	A	A	A	A	B	B	A	A	A	A	A	B	A	A	A	A	A	B	B	A	A	A	B	B	B	B	B	A	A	A	A	A	A	A	B	A	B	B	A	B	B	B	A
6	1870707	1885411	14705	Bin1549	B	B	A	A	A	A	B	B	A	A	A	A	A	B	A	A	A	A	A	B	B	A	A	A	B	B	B	B	B	A	A	A	A	A	A	A	B	A	B	B	A	B	B	B	A
6	1885412	1886367	956	Bin1550	B	B	A	A	A	A	B	B	A	A	A	A	A	B	A	A	A	A	A	B	B	A	A	A	B	B	B	B	B	A	A	A	A	A	A	A	B	A	B	B	A	B	B	B	A
6	1886368	1889918	3551	Bin1551	B	B	A	A	A	A	B	B	A	A	A	A	A	B	A	A	A	A	A	B	B	A	A	A	B	B	B	B	B	A	A	A	A	A	A	A	B	A	B	B	A	B	B	B	A
6	1889919	1893266	3348	Bin1552	B	B	A	A	A	A	B	B	A	A	A	A	A	B	A	A	A	A	A	B	B	A	A	A	B	B	B	B	B	A	A	A	A	A	A	A	B	A	B	B	A	B	B	B	A
6	1893267	1893573	307	Bin1553	B	B	A	A	A	A	B	B	A	A	A	A	A	B	A	A	A	A	A	B	B	A	A	A	B	B	B	B	B	A	A	A	A	A	A	A	B	A	B	B	B	B	B	B	A
6	1893574	1907961	14388	Bin1554	B	B	A	A	A	A	B	B	A	A	A	A	A	B	A	A	A	A	A	B	B	A	A	A	B	B	B	B	B	A	A	A	A	A	A	A	B	A	B	B	B	B	B	B	A
6	1907962	1990161	82200	Bin1555	B	B	A	A	A	A	B	B	A	A	A	A	A	B	A	A	A	A	A	B	B	A	A	A	B	B	B	B	B	A	A	A	A	A	A	A	B	A	B	B	B	B	B	B	A
6	1990162	1990195	34	Bin1556	B	B	A	A	A	A	B	B	A	A	A	A	A	B	A	A	A	A	A	B	B	A	A	A	B	B	B	B	B	A	A	A	A	A	A	A	B	A	B	B	B	B	B	B	A
6	1990196	1990230	35	Bin1557	B	B	A	A	A	A	B	B	A	A	A	A	A	B	A	A	A	A	A	B	B	A	A	A	B	B	B	B	B	A	A	A	A	A	A	A	B	A	B	B	B	B	B	B	A
6	1990231	1990232	2	Bin1558	B	B	A	A	A	A	A	B	A	A	A	A	A	B	A	A	A	A	A	B	A	A	A	A	B	B	B	B	B	A	A	A	A	A	A	A	B	A	B	B	B	B	B	B	A
6	1990233	1992888	2656	Bin1559	B	B	A	A	A	A	A	B	A	A	A	A	A	B	A	A	A	A	A	B	A	A	A	A	B	B	B	B	B	A	A	A	A	A	A	A	B	A	A	B	B	B	B	B	A
6	1992889	1992905	17	Bin1560	B	B	A	A	A	A	A	B	A	A	A	A	A	B	A	A	A	A	A	B	A	A	A	A	B	B	B	B	B	A	A	A	A	A	A	A	B	A	A	B	B	B	B	B	A
6	1992906	1993027	122	Bin1561	B	B	A	A	A	A	A	B	A	A	A	A	A	B	A	A	A	A	A	B	A	A	A	A	B	B	B	B	B	A	A	A	A	A	A	A	B	A	A	B	B	B	B	B	A
6	1993028	1993687	660	Bin1562	A	B	A	A	A	A	A	B	A	A	A	A	A	B	A	A	A	A	A	B	A	A	A	A	B	B	B	B	B	A	A	A	A	A	A	A	B	A	A	B	B	B	B	B	A
6	1993688	1993775	88	Bin1563	A	B	A	A	A	A	A	B	A	A	A	A	A	B	A	A	A	A	A	B	A	A	A	A	B	B	B	B	B	A	A	A	A	A	A	A	B	A	A	B	B	B	B	B	A
6	1993776	1993813	38	Bin1564	A	B	A	A	A	A	A	B	A	A	A	A	A	B	A	A	A	A	A	B	A	A	A	A	B	B	B	B	B	A	A	A	A	A	A	A	B	A	A	B	B	B	B	B	A
6	1993814	1993872	59	Bin1565	A	B	A	A	A	A	A	B	A	A	A	A	A	B	A	A	A	A	A	B	A	A	A	A	B	B	B	B	B	A	A	A	A	A	A	A	B	A	A	B	B	B	B	B	A
6	1993873	1993962	90	Bin1566	A	B	A	A	A	A	A	B	A	A	A	A	A	B	A	A	A	A	A	B	A	A	A	A	B	B	B	B	B	A	A	A	A	A	A	A	B	A	A	B	B	A	B	B	A
6	1993963	1994056	94	Bin1567	A	B	A	A	A	A	A	B	A	A	A	A	A	B	A	A	A	A	A	B	A	A	A	A	B	B	B	B	B	A	A	A	A	A	A	A	B	A	A	B	B	A	B	B	A
6	1994057	2001410	7354	Bin1568	A	B	A	A	A	A	A	B	A	A	A	A	A	B	A	A	A	A	A	B	A	A	A	A	B	B	B	B	B	A	A	A	A	A	A	A	B	A	A	B	B	A	B	B	A
6	2001411	2002537	1127	Bin1569	A	A	A	A	A	A	A	B	A	A	A	A	A	B	A	A	A	A	A	B	A	A	A	A	B	B	B	B	B	A	A	A	A	A	A	A	B	A	A	B	B	A	B	B	A
6	2002538	2004164	1627	Bin1570	A	A	A	A	A	A	A	B	A	A	A	A	A	B	A	A	A	A	A	B	A	A	A	A	B	B	B	B	B	A	A	A	A	A	A	A	B	A	A	B	B	A	B	B	A
6	2004165	2004188	24	Bin1571	A	A	A	A	A	A	A	B	A	A	A	A	A	B	A	A	A	A	A	B	A	A	A	A	B	B	B	B	B	A	A	A	A	A	A	A	B	A	A	B	B	A	B	B	A
6	2004189	2004191	3	Bin1572	A	A	A	A	A	A	A	B	A	A	A	A	A	B	A	A	A	A	A	B	A	A	A	A	B	B	B	B	B	A	A	A	A	A	A	A	B	A	A	B	B	A	B	B	A
6	2004192	2004206	15	Bin1573	A	A	A	A	A	A	A	B	A	A	A	A	A	B	A	A	A	A	A	B	A	A	A	A	B	B	B	B	B	A	A	A	A	A	A	A	B	A	A	B	B	A	B	B	A
6	2004207	2004212	6	Bin1574	A	A	A	A	A	A	A	B	A	A	A	A	A	B	A	A	A	A	A	B	A	A	A	A	B	B	B	B	B	A	A	A	A	A	A	A	B	A	A	B	A	A	B	B	A
6	2004213	2141026	136814	Bin1575	A	A	A	A	A	A	A	B	A	A	A	A	A	B	A	A	A	A	A	B	A	A	A	A	B	B	B	B	B	A	A	A	A	A	A	A	B	A	A	B	A	A	B	B	A
6	2141027	2283761	142735	Bin1576	A	A	A	A	A	A	A	B	A	A	A	A	A	B	A	A	A	A	A	B	A	A	A	A	B	B	B	B	B	A	A	A	A	A	A	A	A	A	A	B	A	A	B	B	A
6	2283762	2299022	15261	Bin1577	A	A	A	A	A	A	A	B	A	A	A	A	A	B	A	A	A	A	A	B	A	A	A	A	B	B	B	B	B	A	A	A	A	A	A	A	A	A	A	B	A	A	B	B	A
6	2299023	2299413	391	Bin1578	A	A	A	A	A	A	A	B	A	A	A	A	A	B	A	A	A	A	A	B	A	A	A	A	B	B	B	B	B	A	A	A	A	A	A	A	A	A	A	B	A	A	B	B	A
6	2299414	2299940	527	Bin1579	A	A	A	A	A	A	A	B	A	A	A	A	A	B	A	A	A	A	A	B	A	A	A	A	B	B	B	B	B	A	A	A	A	A	A	A	A	A	A	B	A	A	B	B	A
6	2299941	2299980	40	Bin1580	A	A	A	A	A	A	A	B	A	A	A	A	A	B	A	A	A	A	A	B	A	A	A	A	B	B	B	B	B	A	A	A	A	A	A	A	A	A	A	B	A	A	B	B	A
6	2299981	2300075	95	Bin1581	A	A	A	A	A	A	A	B	A	A	A	A	A	B	A	A	A	A	A	B	A	A	A	A	B	B	B	B	B	A	A	A	A	A	A	A	A	A	A	B	A	A	B	B	A
6	2300076	2301211	1136	Bin1582	A	A	A	A	A	A	A	B	A	A	A	A	A	B	A	A	A	A	A	B	A	A	A	A	B	B	B	B	B	A	A	A	A	A	A	A	A	A	A	B	A	A	B	B	A
6	2301212	2303068	1857	Bin1583	A	A	A	A	A	A	A	B	A	A	A	A	A	B	A	A	A	A	A	B	A	A	A	A	B	B	B	B	B	A	A	A	A	A	A	A	A	A	A	B	A	A	B	B	A
6	2303069	2303101	33	Bin1584	A	A	A	A	A	A	A	B	B	A	A	A	A	B	A	A	A	A	A	B	A	A	A	A	B	B	B	B	B	A	A	A	A	A	A	A	A	A	A	B	A	A	B	B	A
6	2303102	2303134	33	Bin1585	A	A	A	A	A	A	A	B	B	A	A	A	A	B	A	A	A	A	A	B	A	A	A	A	B	B	B	B	B	A	A	A	A	A	A	A	A	A	A	B	A	A	B	B	A
6	2303135	2303160	26	Bin1586	A	A	A	A	A	A	A	B	B	A	A	A	A	B	A	A	A	A	A	B	A	A	A	A	B	B	B	B	B	A	A	A	A	A	A	A	A	A	A	B	A	A	B	B	A
6	2303161	2308633	5473	Bin1587	A	A	A	A	A	A	A	B	B	A	A	A	A	B	A	A	A	A	A	B	A	A	A	A	B	B	B	B	B	A	A	A	A	A	A	A	A	A	A	B	A	A	B	B	A
6	2308634	2309394	761	Bin1588	B	A	A	A	A	A	A	B	B	A	A	A	A	B	A	A	A	A	A	B	B	A	A	A	B	B	B	B	B	A	A	A	A	A	A	A	A	A	A	B	A	A	B	B	A
6	2309395	2312046	2652	Bin1589	B	A	A	A	A	A	A	B	B	A	A	A	A	B	A	A	A	A	A	B	B	A	A	A	B	B	B	B	B	A	A	A	A	A	A	A	A	A	B	B	A	A	B	B	A
6	2312047	2312066	20	Bin1590	B	A	A	A	A	A	A	B	B	A	A	A	A	B	A	A	A	A	A	B	B	A	A	A	B	B	B	B	B	A	A	A	A	A	A	A	A	A	B	B	A	A	B	B	A
6	2312067	2314971	2905	Bin1591	B	A	A	A	A	A	A	B	B	A	A	A	A	B	A	A	A	A	A	B	B	A	A	A	B	B	B	B	B	A	A	A	A	A	A	A	A	A	B	B	A	A	B	B	A
6	2314972	2330098	15127	Bin1592	B	A	A	A	A	A	A	B	B	A	A	A	A	B	A	A	A	A	A	B	B	A	A	A	B	B	B	B	B	A	A	A	A	A	A	A	A	A	B	B	A	A	B	B	A
6	2330099	2332924	2826	Bin1593	B	A	A	A	A	A	A	B	B	A	A	A	A	B	A	A	A	A	A	B	B	A	A	A	B	B	B	B	B	A	A	A	A	A	A	A	A	A	B	B	A	A	B	B	A
6	2332925	2351442	18518	Bin1594	B	A	A	A	A	A	A	B	B	A	A	A	A	B	A	A	A	A	A	B	B	A	A	A	B	B	B	B	B	A	A	A	A	A	A	A	A	A	B	B	A	A	B	B	A
6	2351443	2473008	121566	Bin1595	B	A	A	A	A	A	A	B	B	A	A	A	A	B	A	A	A	A	A	B	B	A	A	A	B	B	B	B	B	A	A	A	A	A	A	A	A	A	B	B	A	A	B	B	A
6	2473009	2474521	1513	Bin1596	B	A	A	A	A	A	A	B	B	A	A	A	A	B	A	A	A	A	A	B	B	A	A	A	B	B	B	B	B	A	A	A	A	A	A	A	A	A	B	B	A	A	B	B	A
6	2474522	2475486	965	Bin1597	B	A	A	A	A	A	A	B	B	A	A	A	A	B	A	A	A	A	A	B	B	A	A	A	B	B	B	B	B	A	A	A	A	A	A	A	A	A	B	B	A	A	B	B	A
6	2475487	2477643	2157	Bin1598	B	A	A	A	A	A	A	B	B	A	A	A	A	B	A	A	A	A	A	B	B	A	A	A	B	B	B	B	B	A	A	A	A	A	A	A	A	A	B	B	A	A	B	B	A
6	2477644	2601486	123843	Bin1599	B	A	A	A	A	A	A	B	B	A	A	A	A	B	A	A	A	A	A	B	B	A	A	A	B	B	B	B	B	A	A	A	A	A	A	A	A	A	B	B	A	A	B	B	A
6	2601487	2762994	161508	Bin1600	B	A	A	A	A	A	A	B	B	A	A	A	A	B	A	A	A	A	A	B	B	A	A	A	B	B	B	B	B	A	A	A	A	A	A	A	A	A	B	B	A	A	B	B	A
6	2762995	2764139	1145	Bin1601	B	A	A	A	A	A	A	B	B	A	A	A	A	B	A	A	A	A	A	B	B	A	A	A	B	B	B	B	B	A	A	A	A	A	A	A	A	A	B	B	A	A	B	B	A
6	2764140	3029016	264877	Bin1602	B	A	A	A	A	A	A	B	B	A	A	A	A	B	A	A	A	A	A	B	B	A	A	A	B	B	B	B	B	A	A	A	A	A	A	A	A	A	B	B	A	A	B	B	A
6	3029017	3029695	679	Bin1603	B	A	A	A	A	A	A	B	B	A	A	A	A	B	A	A	A	A	A	B	B	A	A	A	B	B	B	B	B	A	A	A	A	A	A	A	A	A	B	B	A	A	B	B	A
6	3029696	3029983	288	Bin1604	B	A	A	A	A	A	A	B	B	A	A	A	A	B	A	A	A	A	A	B	B	A	A	A	B	B	B	B	B	A	A	A	A	A	A	A	A	A	B	B	A	A	B	B	A
6	3029984	3033087	3104	Bin1605	B	A	A	A	A	A	A	B	B	A	A	A	A	B	A	A	A	A	A	B	B	A	A	A	B	B	B	B	B	A	A	A	A	A	A	A	A	A	B	B	A	A	B	B	A
6	3033088	3033158	71	Bin1606	B	A	A	A	A	A	A	B	B	A	A	A	A	B	A	A	A	A	A	B	B	A	A	A	B	B	B	B	B	A	A	A	A	A	A	A	A	A	B	B	A	A	B	B	A
6	3033159	3035150	1992	Bin1607	B	A	A	A	A	A	A	B	B	A	A	A	A	B	A	A	A	A	A	B	B	A	A	A	B	B	B	B	B	A	A	A	A	A	A	A	A	A	B	B	A	A	B	B	A
6	3035151	3047334	12184	Bin1608	B	A	A	A	A	A	A	B	B	A	A	A	A	B	A	A	A	A	A	B	B	A	A	A	B	B	B	B	B	A	A	A	A	A	A	A	A	A	B	B	A	A	B	B	A
6	3047335	3047696	362	Bin1609	B	A	A	A	A	A	A	B	B	A	A	A	A	B	A	A	A	A	A	B	B	A	A	A	B	B	B	B	B	A	A	A	A	A	A	A	A	A	B	B	A	A	B	B	A
6	3047697	3050580	2884	Bin1610	B	A	A	A	A	A	A	B	B	A	A	A	A	B	A	A	A	A	A	B	B	A	A	A	B	B	B	B	B	A	A	A	A	A	A	A	A	A	B	B	A	A	B	B	A
6	3050581	3051236	656	Bin1611	B	A	A	A	A	A	A	B	B	A	A	A	A	B	A	A	A	A	A	B	B	A	A	A	B	B	B	B	B	A	A	A	A	A	A	A	A	A	A	B	A	A	B	B	A
6	3051237	3051242	6	Bin1612	B	A	A	A	A	A	A	B	B	A	A	A	A	B	A	A	A	A	A	B	B	A	A	A	B	B	B	B	B	A	A	A	A	A	A	A	A	A	A	A	A	A	B	B	A
6	3051243	3057651	6409	Bin1613	B	A	A	A	A	A	A	B	B	A	A	A	A	B	A	A	A	A	A	B	B	A	A	A	B	B	B	B	B	A	A	A	A	A	A	A	A	A	A	A	A	A	B	B	A
6	3057652	3227320	169669	Bin1614	B	A	A	A	A	A	A	A	B	A	A	A	A	B	A	A	A	A	A	B	B	A	A	A	B	B	B	B	B	A	A	A	A	A	A	A	A	A	A	A	A	A	B	B	A
6	3227321	3231317	3997	Bin1615	B	A	A	A	A	A	A	A	B	A	A	A	A	B	A	A	A	A	A	B	B	A	A	A	B	B	B	B	B	A	A	A	A	A	A	A	A	A	A	A	A	A	B	B	A
6	3231318	3231733	416	Bin1616	B	A	A	A	A	A	A	A	B	A	A	A	A	B	A	A	A	A	A	B	B	A	A	A	B	B	B	B	B	A	A	A	A	A	A	A	A	A	A	A	A	A	B	B	A
6	3231734	3232539	806	Bin1617	B	A	A	A	A	A	A	A	B	A	A	A	A	B	A	A	A	A	A	B	B	A	A	A	B	B	B	B	B	A	A	A	A	A	A	A	A	A	A	A	A	A	B	B	A
6	3232540	3235930	3391	Bin1618	B	A	A	A	A	A	A	A	B	A	A	A	A	B	A	A	A	A	A	B	B	A	A	A	B	B	B	B	B	A	A	A	A	A	A	A	A	A	A	A	A	B	B	B	A
6	3235931	3237776	1846	Bin1619	B	A	A	A	A	A	A	A	B	A	A	A	A	B	A	A	A	A	A	B	B	A	A	A	B	B	B	B	B	A	A	A	A	A	A	A	A	A	A	A	A	B	B	B	A
6	3237777	3241338	3562	Bin1620	B	A	A	A	A	A	A	A	B	A	A	A	A	B	A	A	A	A	A	B	B	A	A	A	B	B	B	B	B	A	A	A	A	A	A	A	A	A	A	A	A	B	B	B	A
6	3241339	3255338	14000	Bin1621	B	A	A	A	A	A	A	A	B	A	A	A	A	B	A	A	A	A	A	B	B	A	A	A	B	B	B	B	B	A	A	A	A	A	A	A	A	A	A	A	A	B	B	B	A
6	3255339	3256244	906	Bin1622	B	A	A	A	A	A	A	A	B	A	A	A	A	B	A	A	A	A	A	B	B	A	A	A	B	B	B	B	B	A	A	A	A	A	A	A	A	A	A	A	A	B	B	B	A
6	3256245	3256336	92	Bin1623	B	A	A	A	A	A	A	A	B	A	A	A	A	B	A	A	A	A	A	B	B	A	A	A	B	B	B	B	B	A	A	A	A	A	A	A	A	A	A	A	A	B	B	B	A
6	3256337	3282845	26509	Bin1624	B	A	A	A	A	A	A	A	B	A	A	A	A	B	A	A	A	A	A	B	B	A	A	A	B	B	B	B	B	A	A	A	A	A	A	A	A	A	A	A	A	B	B	B	A
6	3282846	3293096	10251	Bin1625	B	A	A	A	A	A	A	A	B	A	A	A	A	B	A	A	A	A	A	B	B	A	A	A	B	B	B	B	B	A	A	A	A	A	A	A	A	A	A	A	A	B	B	B	A
6	3293097	3296399	3303	Bin1626	B	A	A	A	A	A	A	A	B	A	A	A	A	B	A	A	A	A	A	B	B	A	A	A	B	B	B	B	B	A	A	A	A	A	A	A	A	A	A	A	A	B	B	B	A
6	3296400	3300482	4083	Bin1627	B	A	A	A	A	A	A	A	B	A	A	A	A	B	A	A	A	A	A	B	B	A	A	A	B	B	B	B	B	A	A	A	A	A	A	A	A	A	A	A	A	B	B	B	A
6	3300483	3300512	30	Bin1628	B	A	A	A	A	A	A	A	B	A	A	A	A	B	A	A	A	A	A	B	B	A	A	A	B	B	B	B	B	A	A	A	A	A	A	A	A	A	A	A	A	B	B	B	A
6	3300513	3300552	40	Bin1629	B	A	A	A	A	A	A	A	B	A	A	A	A	B	A	A	A	A	A	B	B	A	A	A	B	B	B	B	B	A	A	A	A	A	A	A	A	A	A	A	A	B	B	B	A
6	3300553	3301384	832	Bin1630	B	A	A	A	A	A	A	A	B	A	A	A	A	B	A	A	A	A	A	B	B	A	A	A	B	B	B	B	B	A	A	A	A	A	A	A	A	A	A	A	A	B	B	B	A
6	3301385	3303378	1994	Bin1631	B	A	A	A	A	A	A	A	B	A	A	A	A	B	A	A	A	A	A	B	B	A	A	A	B	B	B	B	B	A	A	A	A	A	A	A	A	A	A	A	A	B	B	B	A
6	3303379	3304000	622	Bin1632	B	A	A	A	A	A	A	A	B	A	A	A	A	B	A	A	A	A	A	B	B	A	A	A	B	B	B	B	B	A	A	A	A	A	A	A	A	A	A	A	A	B	B	B	A
6	3304001	3304977	977	Bin1633	B	A	A	A	A	A	A	A	B	A	A	A	A	B	A	A	A	A	A	B	B	A	A	A	B	B	B	B	B	A	A	A	A	A	A	A	A	A	A	A	A	B	B	B	A
6	3304978	3305002	25	Bin1634	B	A	A	A	A	A	A	A	B	A	A	A	A	B	A	A	A	A	A	B	B	A	A	A	B	B	B	B	B	A	A	A	A	A	A	A	A	A	A	A	A	B	B	B	A
6	3305003	3305267	265	Bin1635	B	A	A	A	A	A	A	A	B	A	A	A	A	B	A	A	A	A	A	B	B	A	A	A	B	B	B	B	B	A	A	A	A	A	A	A	A	A	A	A	A	B	B	B	A
6	3305268	3305292	25	Bin1636	B	A	A	A	A	A	A	A	B	A	A	A	A	B	A	A	A	A	A	B	B	A	A	A	B	B	B	B	B	A	A	A	A	A	A	A	A	A	A	A	A	B	B	B	A
6	3305293	3316949	11657	Bin1637	B	B	A	A	A	A	A	A	B	A	A	A	A	B	A	A	A	A	A	B	B	A	A	A	B	B	B	B	B	A	A	A	A	A	A	A	A	A	A	A	A	B	B	B	A
6	3316950	3410262	93313	Bin1638	B	B	A	A	A	A	B	A	B	A	A	A	A	B	A	A	A	A	A	B	B	A	A	A	B	B	B	B	B	A	A	A	A	A	A	A	A	A	A	A	A	B	B	B	A
6	3410263	3528127	117865	Bin1639	B	B	A	A	A	A	B	A	B	A	A	A	A	B	A	A	A	A	A	B	B	A	A	A	B	B	B	B	B	A	A	A	A	A	A	A	A	A	A	A	A	B	B	B	A
6	3528128	3528379	252	Bin1640	B	B	A	A	A	A	B	A	B	A	A	A	A	B	A	A	A	A	A	B	B	A	A	A	B	A	B	B	B	A	A	A	A	A	A	A	A	A	A	A	A	B	B	B	A
6	3528380	3528748	369	Bin1641	B	B	A	A	A	A	B	A	B	A	A	A	A	B	A	A	A	A	A	B	B	A	A	A	B	A	B	B	B	A	A	A	A	A	A	A	A	A	A	A	A	B	B	B	A
6	3528749	3528753	5	Bin1642	B	B	A	A	A	A	B	A	A	A	A	A	A	B	A	A	A	A	A	B	B	A	A	A	B	A	B	B	B	A	A	A	A	A	A	A	A	A	A	A	A	B	B	B	A
6	3528754	3528762	9	Bin1643	B	B	A	A	A	A	B	A	A	A	A	A	A	B	A	A	A	A	A	B	B	A	A	A	B	A	B	B	B	A	A	A	A	A	A	A	A	A	A	A	A	B	B	B	A
6	3528763	3533355	4593	Bin1644	B	B	A	A	A	A	B	A	A	A	A	A	A	B	A	A	A	A	A	B	B	A	A	A	B	A	B	B	B	A	A	A	A	A	A	A	A	A	A	A	A	B	B	B	A
6	3533356	3547571	14216	Bin1645	B	B	A	A	A	A	B	A	A	A	A	A	A	B	A	A	A	A	A	B	B	A	A	A	B	A	B	B	B	A	A	A	A	A	A	A	A	A	A	A	A	B	B	B	A
6	3547572	3575328	27757	Bin1646	B	B	A	A	A	A	B	A	A	A	A	A	A	B	A	A	A	A	A	B	B	A	A	A	B	A	B	B	B	A	A	A	A	A	A	A	A	A	A	A	A	A	B	B	A
6	3575329	3592410	17082	Bin1647	B	B	A	A	A	A	B	A	A	A	A	A	A	B	A	A	A	A	A	B	B	A	A	A	B	A	B	B	B	A	A	A	A	A	A	A	A	A	A	A	A	A	B	B	A
6	3592411	3594815	2405	Bin1648	B	B	A	A	A	A	B	A	A	A	A	A	A	B	A	A	A	A	A	B	B	A	A	A	B	A	B	B	B	A	A	A	A	A	A	A	A	A	A	A	A	A	B	B	A
6	3594816	3595537	722	Bin1649	B	B	A	A	A	A	B	A	A	A	A	A	A	B	A	A	A	A	A	B	B	A	A	A	B	A	B	B	B	A	A	A	A	A	A	A	A	A	A	A	A	A	B	B	A
6	3595538	3597900	2363	Bin1650	B	B	A	A	A	A	B	A	A	A	A	A	A	B	A	A	A	A	A	B	B	A	A	A	B	A	B	B	B	A	A	A	A	A	A	A	A	A	A	A	A	A	B	B	A
6	3597901	3597939	39	Bin1651	B	B	A	A	A	A	B	A	A	A	A	A	A	B	A	A	A	A	A	B	B	A	A	A	B	A	B	B	B	A	A	A	A	A	A	A	A	A	A	A	A	A	B	B	A
6	3597940	3610810	12871	Bin1652	B	B	A	A	A	A	B	A	A	A	A	A	A	B	A	A	A	A	A	B	B	A	A	A	B	A	B	B	B	A	A	A	A	A	A	A	A	A	A	A	A	A	B	B	A
6	3610811	3628564	17754	Bin1653	B	B	A	A	A	A	B	A	A	A	A	A	A	B	A	A	A	A	A	B	B	A	A	A	B	A	B	B	B	A	A	A	A	A	A	A	A	A	A	A	A	A	B	B	A
6	3628565	3651917	23353	Bin1654	B	B	A	A	A	A	B	A	A	A	A	A	A	B	A	A	A	A	A	B	B	A	A	A	B	A	B	B	B	A	A	A	A	A	A	A	A	A	A	A	A	A	B	B	A
6	3651918	3652649	732	Bin1655	B	B	A	A	A	A	B	A	A	A	A	A	A	B	A	A	A	A	A	B	B	A	A	A	B	A	B	B	B	A	A	A	A	A	A	A	A	A	A	A	A	A	B	B	A
6	3652650	3655224	2575	Bin1656	B	B	A	A	A	A	B	A	A	A	A	A	A	B	A	A	A	A	A	B	B	A	A	A	B	A	B	B	B	A	A	A	A	A	A	A	A	A	A	A	A	A	B	B	A
6	3655225	3863986	208762	Bin1657	B	B	A	A	A	A	B	A	A	A	A	A	A	B	A	A	A	A	A	B	B	A	A	A	B	A	B	B	B	A	A	A	A	A	A	A	A	A	A	A	A	A	B	B	A
6	3863987	4070499	206513	Bin1658	B	B	A	A	A	A	B	A	A	A	A	A	A	B	A	A	A	A	A	B	B	A	A	A	B	A	B	B	B	A	A	A	A	A	A	A	A	A	A	A	A	A	B	B	A
6	4070500	4070632	133	Bin1659	B	B	A	A	A	A	B	A	A	A	A	A	A	B	A	A	A	A	A	B	B	A	A	A	B	A	B	B	B	A	A	A	A	A	A	A	A	A	A	A	A	A	B	B	A
6	4070633	4072452	1820	Bin1660	B	B	A	A	A	A	B	A	A	A	A	A	A	B	A	A	A	A	A	B	B	A	A	A	B	A	B	B	B	A	A	A	A	A	A	A	A	A	A	A	A	A	B	B	A
6	4072453	4072627	175	Bin1661	B	B	A	A	A	A	B	A	A	A	A	A	A	B	A	A	A	A	A	B	B	A	A	A	B	A	B	B	B	A	A	A	A	A	A	A	A	A	A	A	A	A	B	B	A
6	4072628	4074904	2277	Bin1662	B	B	A	A	A	A	B	A	A	A	A	A	A	B	A	A	A	A	A	B	B	A	A	A	B	A	B	B	B	A	A	A	A	A	A	A	A	A	A	A	A	A	B	B	A
6	4074905	4114968	40064	Bin1663	B	B	A	A	A	A	B	A	A	A	A	A	A	B	A	A	A	A	A	B	B	A	A	A	B	A	B	B	B	A	A	A	A	A	A	A	A	A	A	A	A	A	B	A	A
6	4114969	4114973	5	Bin1664	B	B	A	A	A	A	B	A	A	A	A	A	A	B	A	A	A	A	A	B	B	A	A	A	B	A	B	B	B	A	A	A	A	A	A	A	A	A	A	A	A	A	B	A	A
6	4114974	4115017	44	Bin1665	B	B	A	A	A	A	B	A	A	A	A	A	A	B	A	A	A	A	A	A	B	A	A	A	B	A	B	B	B	A	A	A	A	A	A	A	A	A	A	A	A	A	B	A	A
6	4115018	4116959	1942	Bin1666	B	B	A	A	A	A	B	A	A	A	A	A	A	B	A	A	A	A	A	A	B	A	A	A	B	A	B	B	B	A	A	A	A	A	A	A	A	A	A	A	A	A	B	A	A
6	4116960	4116982	23	Bin1667	B	B	A	A	A	A	B	A	A	A	A	A	A	B	A	A	A	A	A	A	A	A	A	A	B	A	B	B	B	A	A	A	A	A	A	A	A	A	A	A	A	A	B	A	A
6	4116983	4117061	79	Bin1668	B	B	A	A	A	A	B	A	A	A	A	A	A	B	A	A	A	A	A	A	A	A	A	A	B	A	B	B	B	A	A	A	A	A	A	A	A	A	A	A	A	A	B	A	A
6	4117062	4117282	221	Bin1669	B	B	A	A	A	A	B	A	A	A	A	A	A	B	A	A	A	A	A	A	A	A	A	A	B	A	B	B	B	A	A	A	A	A	A	A	A	A	A	A	A	A	B	A	A
6	4117283	4117429	147	Bin1670	B	B	A	A	A	A	B	A	A	A	A	A	A	B	A	A	A	A	A	A	A	A	A	A	B	A	B	B	B	A	A	A	A	A	A	A	A	A	A	A	A	A	B	A	A
6	4117430	4117454	25	Bin1671	B	B	A	A	A	A	B	A	A	A	A	A	A	B	A	A	A	A	A	A	A	A	A	A	B	A	B	B	B	A	A	A	A	A	A	A	A	A	A	A	A	A	B	A	A
6	4117455	4117456	2	Bin1672	B	B	A	A	A	A	B	A	A	A	A	A	A	B	A	A	A	A	A	A	A	A	A	A	B	A	B	B	B	A	A	A	A	A	A	A	A	A	A	A	A	A	B	A	A
6	4117457	4117747	291	Bin1673	B	B	A	A	A	A	B	A	A	A	A	A	A	B	A	A	A	A	A	A	A	A	A	A	B	A	B	B	B	A	A	A	A	A	A	A	A	A	A	A	A	A	B	A	A
6	4117748	4118651	904	Bin1674	B	B	A	A	A	A	B	A	A	A	A	A	A	B	A	A	A	A	A	A	A	A	A	A	A	A	B	B	B	A	A	A	A	A	A	A	A	A	A	A	A	A	B	A	A
6	4118652	4156025	37374	Bin1675	B	B	A	A	A	A	B	A	A	A	A	A	A	B	A	A	A	A	A	A	A	A	A	A	A	A	A	B	B	A	A	A	A	A	A	A	A	A	A	A	A	A	B	A	A
6	4156026	4177321	21296	Bin1676	A	B	A	A	A	A	B	A	A	A	A	A	A	B	A	A	A	A	A	A	A	A	A	A	A	A	A	B	B	A	A	A	A	A	A	A	A	A	A	A	A	A	B	A	A
6	4177322	4183356	6035	Bin1677	A	B	A	A	A	A	B	A	A	A	A	A	A	B	A	A	A	A	A	A	A	A	A	A	A	A	A	B	B	A	A	A	A	A	A	A	A	A	A	A	A	A	B	A	A
6	4183357	4211969	28613	Bin1678	A	B	A	A	A	A	B	A	A	A	A	A	A	A	A	A	A	A	A	A	A	A	A	A	A	A	A	B	B	A	A	A	A	A	A	A	A	A	A	A	A	A	B	A	A
6	4211970	4212013	44	Bin1679	A	B	A	A	A	A	B	A	A	A	A	A	A	A	A	A	A	A	A	A	A	A	A	A	A	A	A	B	B	A	A	A	A	A	A	A	A	A	A	A	A	A	B	A	A
6	4212014	4212059	46	Bin1680	A	B	A	A	A	A	B	A	A	A	A	A	A	A	A	A	A	A	A	A	A	A	A	A	A	A	A	B	B	A	A	A	A	A	A	A	A	A	A	A	A	A	B	A	A
6	4212060	4212647	588	Bin1681	A	B	A	A	A	A	B	A	A	A	A	A	A	A	A	A	A	A	A	A	A	A	A	A	A	A	A	B	B	A	A	A	A	A	A	A	A	A	A	A	A	A	B	A	A
6	4212648	4213201	554	Bin1682	A	B	A	A	A	A	B	A	A	A	A	A	A	A	A	A	A	A	A	A	A	A	A	A	A	A	A	B	B	A	A	A	A	A	A	A	A	A	A	A	A	A	B	A	A
6	4213202	4216078	2877	Bin1683	A	B	A	A	A	A	B	A	A	A	A	A	A	A	A	A	A	A	A	A	A	A	A	A	A	A	A	B	B	A	A	A	A	A	A	A	A	A	A	A	A	A	B	A	A
6	4216079	4360680	144602	Bin1684	A	A	A	A	A	A	B	A	A	A	A	A	A	A	A	A	A	A	A	A	A	A	A	A	A	A	A	B	B	A	A	A	A	A	A	A	A	A	A	A	A	A	B	A	A
6	4360681	4360920	240	Bin1685	A	A	A	A	A	A	B	A	A	A	A	A	A	A	A	A	A	A	A	A	A	A	A	A	A	A	A	B	B	A	A	A	A	A	A	A	A	A	A	A	A	A	B	A	A
6	4360921	4364138	3218	Bin1686	A	A	A	A	A	A	B	A	A	A	A	A	A	A	A	A	A	A	A	A	A	A	A	A	A	A	A	A	B	A	A	A	A	A	A	A	A	A	A	A	A	A	B	A	A
6	4364139	4385052	20914	Bin1687	A	A	A	A	A	A	B	A	A	A	A	A	A	A	A	A	A	A	A	A	A	A	A	A	A	A	A	A	B	A	A	A	A	A	A	A	A	A	A	A	A	A	B	A	A
6	4385053	4470885	85833	Bin1688	A	A	A	A	A	A	B	A	A	A	A	A	A	A	A	A	A	A	A	A	A	A	A	A	A	A	A	A	B	A	A	A	A	A	A	A	A	A	A	A	A	A	B	A	A
6	4470886	4477085	6200	Bin1689	A	A	A	A	A	A	B	A	A	A	A	A	A	A	A	A	A	A	A	A	A	A	A	A	A	A	A	A	B	A	A	A	A	A	A	A	A	A	A	A	A	A	A	A	A
6	4477086	4734876	257791	Bin1690	A	A	A	A	A	A	B	A	A	A	A	A	A	A	A	A	A	A	A	A	A	A	A	A	A	A	A	A	A	A	A	A	A	A	A	A	A	A	A	A	A	A	A	A	A
6	4734877	5020715	285839	Bin1691	A	A	A	A	A	A	B	A	A	A	A	A	A	A	A	A	A	A	A	A	A	A	A	A	A	A	A	A	A	A	A	A	A	A	A	A	A	A	A	A	A	A	A	A	A
6	5020716	5020727	12	Bin1692	A	A	A	A	A	A	B	A	A	A	A	A	A	A	A	B	A	A	A	A	A	A	A	A	A	A	A	A	A	A	A	A	A	A	A	A	A	A	A	A	A	A	A	A	A
6	5020728	5036583	15856	Bin1693	A	A	A	A	A	A	B	A	A	A	A	A	A	A	A	B	A	A	A	A	A	A	A	A	A	A	A	A	A	A	A	A	A	A	A	A	A	A	A	A	A	A	A	A	A
6	5036584	5036746	163	Bin1694	A	A	A	A	A	A	B	A	A	A	A	A	A	A	A	B	A	A	A	A	A	A	A	A	A	A	A	A	A	A	A	A	A	A	B	A	A	A	A	A	A	A	A	A	A
6	5036747	5036952	206	Bin1695	A	A	A	B	A	A	B	A	A	A	A	A	A	A	A	B	A	A	A	A	A	A	A	A	A	A	A	A	A	A	A	A	A	A	B	A	A	A	A	A	A	A	A	A	A
6	5036953	5037584	632	Bin1696	A	A	A	B	A	A	B	A	A	A	A	A	A	A	A	B	A	A	A	A	A	A	A	A	A	A	A	A	A	A	A	A	A	A	B	A	A	A	A	A	A	A	A	A	A
6	5037585	5038960	1376	Bin1697	A	A	A	B	A	A	B	A	A	A	A	A	A	A	A	B	A	A	A	A	A	A	A	A	A	A	A	A	A	A	A	A	A	A	B	A	A	A	A	A	A	A	A	A	A
6	5038961	5041638	2678	Bin1698	A	A	A	B	A	A	B	A	A	A	A	A	A	A	A	B	A	A	A	A	A	A	A	A	A	A	A	A	A	A	A	A	A	A	B	A	A	A	A	A	A	A	A	A	A
6	5041639	5150517	108879	Bin1699	A	A	A	B	B	A	B	A	A	A	A	A	A	A	A	B	A	A	A	A	A	A	A	A	A	A	A	A	A	A	A	A	A	A	B	A	A	A	A	A	A	A	A	A	A
6	5150518	5153916	3399	Bin1700	A	A	A	B	B	A	B	A	A	A	A	A	A	A	A	B	A	A	A	A	A	A	A	B	A	A	A	A	A	A	A	A	A	A	B	A	A	A	A	A	A	A	A	A	A
6	5153917	5154434	518	Bin1701	A	A	A	B	B	A	B	A	A	A	A	A	A	A	A	B	A	A	A	A	A	A	B	B	A	A	A	A	A	A	A	A	A	A	B	A	A	A	A	A	A	A	A	A	A
6	5154435	5221263	66829	Bin1702	A	A	A	B	B	A	B	A	A	A	A	A	A	A	A	B	A	A	A	A	A	A	B	B	A	A	A	A	A	A	A	A	A	A	B	A	A	A	A	A	A	A	A	A	A
6	5221264	5221659	396	Bin1703	A	A	A	B	B	A	B	A	A	A	A	A	A	A	A	B	A	A	A	A	A	A	B	B	A	A	A	A	A	A	A	A	A	A	B	A	A	A	A	A	A	A	A	A	A
6	5221660	5223105	1446	Bin1704	A	A	A	B	B	A	B	A	A	A	A	A	A	A	A	B	A	A	A	A	A	A	B	B	A	A	A	A	A	A	A	B	A	A	B	A	A	A	A	A	A	A	A	A	A
6	5223106	5223285	180	Bin1705	A	A	A	B	B	A	B	A	A	A	A	A	A	A	A	B	A	A	A	A	A	B	B	B	A	A	A	A	A	A	A	B	A	A	B	A	A	A	A	A	A	A	A	A	A
6	5223286	5223342	57	Bin1706	A	A	A	B	B	A	B	A	A	A	A	A	A	A	A	B	A	A	A	A	A	B	B	B	A	A	A	A	A	A	A	B	A	A	B	A	A	A	A	A	A	A	A	A	A
6	5223343	5264911	41569	Bin1707	A	A	A	B	B	A	B	A	A	A	A	A	A	A	A	B	A	A	A	A	A	B	B	B	A	A	A	A	A	A	A	B	A	A	B	A	A	A	A	A	A	A	A	A	A
6	5264912	5278103	13192	Bin1708	A	A	A	B	B	A	B	A	A	A	B	A	A	A	A	B	A	A	A	A	A	B	B	B	A	A	A	A	A	A	A	B	A	A	B	A	A	A	A	A	A	A	A	A	A
6	5278104	5311447	33344	Bin1709	A	A	A	B	B	A	B	A	A	A	B	A	A	A	A	B	A	A	A	A	A	B	B	B	A	A	A	A	A	A	A	B	A	A	B	A	A	A	A	A	A	A	A	A	A
6	5311448	5316691	5244	Bin1710	A	A	A	B	B	A	B	A	A	A	B	A	A	A	A	B	A	A	A	A	A	B	B	B	A	A	A	A	A	B	A	B	A	A	B	A	A	A	A	A	A	A	A	A	A
6	5316692	5321449	4758	Bin1711	A	A	A	B	B	A	B	B	A	A	B	A	A	A	A	B	A	A	A	A	A	B	B	B	A	A	A	A	A	B	A	B	A	A	B	A	A	A	A	A	A	A	A	A	A
6	5321450	5321958	509	Bin1712	A	A	A	B	B	A	B	B	A	A	B	A	A	A	A	B	A	A	A	A	A	B	B	B	A	A	A	A	A	B	A	B	A	A	B	A	A	A	A	A	A	A	A	A	A
6	5321959	5322059	101	Bin1713	A	A	A	B	B	A	B	B	A	A	B	A	A	A	A	B	A	A	A	A	A	B	B	B	A	A	A	A	A	B	A	B	A	A	B	A	A	A	A	A	A	A	A	A	A
6	5322060	5335114	13055	Bin1714	A	A	A	B	B	A	B	B	A	A	B	A	B	A	A	B	A	A	A	A	A	B	B	B	A	A	A	A	A	B	A	B	A	A	B	A	A	A	A	A	A	A	A	A	A
6	5335115	5338255	3141	Bin1715	A	A	A	B	B	A	B	B	A	A	B	A	B	A	A	B	A	A	A	A	A	B	B	B	A	A	A	A	A	B	A	B	A	A	B	A	A	A	A	A	A	A	A	A	A
6	5338256	5338287	32	Bin1716	A	A	A	B	B	A	B	B	A	A	B	A	B	A	A	B	A	A	A	A	A	B	B	B	A	A	A	A	A	B	A	B	A	A	B	A	A	A	A	A	A	A	A	A	A
6	5338288	5338407	120	Bin1717	A	A	A	B	B	A	B	B	A	A	B	A	B	A	A	B	A	B	A	A	A	B	B	B	A	A	A	A	A	B	A	B	A	A	B	A	A	A	A	A	A	A	A	A	A
6	5338408	5338464	57	Bin1718	A	A	A	B	B	A	B	B	A	A	B	A	B	A	A	B	A	B	A	A	A	B	B	B	A	A	A	A	A	B	A	B	A	A	B	A	A	A	A	A	A	A	A	A	A
6	5338465	5338476	12	Bin1719	A	A	B	B	B	A	B	B	A	A	B	A	B	A	A	B	A	B	A	A	A	B	B	B	A	A	A	A	A	B	A	B	A	A	B	A	A	A	A	A	A	A	A	A	A
6	5338477	5339321	845	Bin1720	A	A	B	B	B	A	B	B	A	A	B	A	B	A	A	B	A	B	A	A	A	B	B	B	A	A	A	A	A	B	A	B	A	A	B	A	A	A	A	A	A	A	A	A	A
6	5339322	5339419	98	Bin1721	A	A	B	B	B	A	B	B	A	A	B	A	B	A	A	B	A	B	A	A	A	B	B	B	A	A	A	A	A	B	A	B	A	A	B	A	A	A	A	A	A	A	A	A	A
6	5339420	5339874	455	Bin1722	A	A	B	B	B	A	B	B	A	A	B	A	B	A	A	B	A	B	A	A	A	B	B	B	A	A	A	A	A	B	A	B	A	A	B	A	A	A	A	A	A	A	A	A	A
6	5339875	5340913	1039	Bin1723	A	A	B	B	B	A	B	B	A	A	B	A	B	A	A	B	A	B	A	A	A	B	B	B	A	A	A	A	A	B	A	B	A	A	B	A	A	A	A	A	A	A	A	A	A
6	5340914	5340935	22	Bin1724	A	A	B	B	B	A	B	B	A	A	B	A	B	A	A	B	A	B	A	A	A	B	B	B	A	A	A	A	A	B	A	B	A	A	B	A	A	A	A	A	A	A	A	A	A
6	5340936	5355917	14982	Bin1725	A	A	B	B	B	A	B	B	A	A	B	A	B	A	A	B	A	B	A	A	A	B	B	B	A	A	A	A	A	B	A	B	A	A	B	A	A	A	A	A	A	A	A	A	A
6	5355918	5355928	11	Bin1726	A	B	B	B	B	A	B	B	A	A	B	A	B	A	A	B	A	B	A	A	A	B	B	B	A	A	A	A	A	B	A	B	A	A	B	A	A	A	A	A	A	A	A	A	A
6	5355929	5355986	58	Bin1727	A	B	B	B	B	A	B	B	A	A	B	A	B	A	A	B	A	B	A	A	A	B	B	B	A	A	A	A	A	B	A	B	B	B	B	A	A	A	A	A	A	A	A	A	A
6	5355987	5483451	127465	Bin1728	A	B	B	B	B	A	B	B	A	A	B	B	B	A	A	B	A	B	A	A	A	B	B	B	A	A	A	A	A	B	A	B	B	B	B	A	A	A	A	A	A	A	A	A	A
6	5483452	5483477	26	Bin1729	A	B	B	B	B	A	B	B	A	A	B	B	B	A	A	B	A	B	A	A	A	B	B	B	A	A	A	A	A	B	A	B	B	B	B	A	A	A	A	A	A	A	A	A	B
6	5483478	5485908	2431	Bin1730	A	B	B	B	B	A	B	B	A	A	B	B	B	A	A	B	A	B	A	A	A	B	B	B	A	A	A	A	A	B	B	B	B	B	B	A	A	A	A	A	A	A	A	A	B
6	5485909	5485914	6	Bin1731	A	B	B	B	B	A	B	B	A	A	B	B	B	A	A	B	A	B	A	A	A	B	B	B	A	A	A	A	A	B	B	B	B	B	B	A	A	A	A	A	A	A	A	A	B
6	5485915	5485970	56	Bin1732	A	B	B	B	B	A	B	B	A	A	B	B	B	A	A	B	A	B	A	A	A	B	B	B	A	A	A	A	A	B	B	B	B	B	B	A	A	A	A	A	A	A	A	A	B
6	5485971	5486308	338	Bin1733	A	B	B	B	B	A	B	B	A	A	B	B	B	A	A	B	A	B	A	A	A	B	B	B	A	A	A	A	A	B	B	B	B	B	B	A	A	A	A	A	A	A	A	A	B
6	5486309	5560748	74440	Bin1734	A	B	B	B	B	A	B	B	A	A	B	B	B	A	A	B	A	B	A	A	A	B	B	B	A	A	A	A	A	B	B	B	B	B	B	A	A	A	A	A	A	A	A	A	B
6	5560749	5573749	13001	Bin1735	A	B	B	B	B	A	B	B	A	A	B	B	B	A	A	B	A	B	A	A	A	B	B	B	A	A	A	A	A	B	B	B	B	B	B	A	A	A	A	A	A	A	A	A	B
6	5573750	5941454	367705	Bin1736	A	B	B	B	B	A	B	B	A	A	B	B	B	A	A	B	A	B	A	A	A	B	B	B	A	A	A	A	A	B	B	B	B	B	B	A	A	A	A	A	A	A	A	A	B
6	5941455	5941462	8	Bin1737	A	B	B	B	B	A	B	B	A	A	B	B	B	A	A	B	A	B	A	A	A	B	B	B	A	A	A	A	A	B	B	B	B	B	B	A	A	A	A	A	A	A	A	A	B
6	5941463	5941516	54	Bin1738	A	B	B	B	B	A	B	B	A	A	B	B	B	A	A	B	A	B	A	A	A	B	B	B	A	A	A	A	A	B	B	B	B	B	B	A	A	A	A	A	A	A	A	A	B
6	5941517	5946484	4968	Bin1739	A	B	B	B	B	A	B	B	A	A	B	B	B	A	A	B	A	B	A	A	A	B	B	B	A	A	A	A	A	B	B	B	B	B	B	A	A	A	A	A	A	A	A	A	B
6	5946485	5946488	4	Bin1740	A	B	B	B	B	A	B	B	A	A	B	B	B	A	A	B	A	B	A	A	A	B	B	B	A	A	A	A	A	B	B	B	B	B	B	A	A	A	A	A	A	A	A	A	B
6	5946489	5946767	279	Bin1741	A	B	B	B	B	A	B	B	A	A	B	B	B	A	A	B	A	B	A	A	A	B	B	B	A	A	A	A	A	B	B	B	B	B	B	A	A	A	A	A	A	A	A	A	B
6	5946768	5947126	359	Bin1742	A	B	B	B	B	A	B	B	A	A	B	B	B	A	A	B	A	B	A	A	A	B	B	B	A	A	A	A	A	B	B	B	B	B	B	A	A	A	A	A	A	A	A	A	B
6	5947127	5964628	17502	Bin1743	A	B	B	B	B	A	B	B	A	A	B	B	B	A	A	B	A	B	A	A	A	B	B	B	A	A	A	A	A	B	B	B	B	B	B	A	A	A	A	A	A	A	A	A	B
6	5964629	5964632	4	Bin1744	A	B	B	B	B	A	B	B	A	A	B	B	B	A	A	B	A	B	A	A	A	B	B	B	A	A	A	A	A	B	B	B	B	B	B	A	A	A	A	A	A	A	A	A	B
6	5964633	5968850	4218	Bin1745	A	B	B	B	B	A	B	B	A	A	B	B	B	A	A	B	A	B	A	A	A	B	B	B	A	A	A	A	A	B	B	B	B	B	B	A	A	A	A	A	A	A	A	A	B
6	5968851	5977261	8411	Bin1746	B	B	B	B	B	A	B	B	A	A	B	B	B	A	A	B	A	B	A	A	A	B	B	B	A	B	A	A	A	B	B	B	B	B	B	A	A	A	A	A	A	A	A	A	B
6	5977262	5977272	11	Bin1747	B	B	B	B	B	A	B	B	A	A	B	B	B	A	A	B	A	B	A	A	A	B	B	B	A	B	A	A	A	B	B	B	B	B	B	A	A	A	A	A	A	A	A	A	B
6	5977273	5989093	11821	Bin1748	B	B	B	B	B	A	B	B	A	A	B	B	B	A	A	B	A	B	A	A	A	B	B	B	A	B	A	A	A	B	B	B	B	B	B	A	A	A	A	A	A	A	A	A	B
6	5989094	5989335	242	Bin1749	B	B	B	B	B	A	B	B	A	A	B	B	B	A	A	B	A	B	A	A	A	B	B	B	A	B	A	A	A	B	B	B	B	B	B	A	A	A	A	A	A	A	A	A	B
6	5989336	5989656	321	Bin1750	B	B	B	B	B	A	B	B	A	A	B	B	B	A	A	B	A	B	A	A	A	B	B	B	A	B	A	A	A	B	B	B	B	B	B	A	A	A	A	A	A	A	A	A	B
6	5989657	5989754	98	Bin1751	B	B	B	B	B	A	B	B	A	A	B	B	B	A	A	B	A	B	A	A	A	B	B	B	A	B	A	A	A	B	B	B	B	B	B	A	A	A	A	A	A	A	A	A	B
6	5989755	5989828	74	Bin1752	B	B	B	B	B	A	B	B	A	A	B	B	B	A	A	B	A	B	A	A	A	B	B	B	A	B	A	A	A	B	B	B	B	B	B	A	A	A	A	A	A	A	A	A	B
6	5989829	5990012	184	Bin1753	B	B	B	B	B	A	B	B	A	A	B	B	B	A	A	B	A	B	A	A	A	B	B	B	A	B	A	A	A	B	B	B	B	B	B	A	A	A	A	A	A	A	A	A	B
6	5990013	5991598	1586	Bin1754	B	B	B	B	B	A	B	B	A	A	B	B	B	A	A	B	A	B	A	A	A	B	B	B	A	B	A	A	A	B	B	B	B	B	B	A	A	A	A	A	A	A	A	A	B
6	5991599	5994026	2428	Bin1755	B	B	B	B	B	A	B	B	A	A	B	B	B	A	A	B	A	B	A	A	A	B	B	B	A	B	A	A	A	B	B	B	B	B	B	A	A	A	A	A	A	A	A	A	B
6	5994027	5997059	3033	Bin1756	B	B	B	B	B	A	B	B	A	A	B	B	B	A	A	B	A	B	A	A	A	B	B	B	A	B	A	A	A	B	B	B	B	B	B	A	A	A	A	A	A	A	A	A	B
6	5997060	6084532	87473	Bin1757	B	B	B	B	B	A	B	B	A	A	B	B	B	A	A	B	A	B	A	A	A	B	B	B	A	B	A	A	A	B	B	B	B	B	B	A	A	A	A	A	A	A	A	A	B
6	6084533	6088891	4359	Bin1758	B	B	B	B	B	A	B	B	A	A	B	B	B	A	A	B	A	B	A	A	A	B	B	B	A	B	A	A	A	B	B	B	B	B	B	A	A	A	A	A	A	A	A	A	B
6	6088892	6092832	3941	Bin1759	B	B	B	B	B	A	B	B	A	A	B	B	B	A	A	B	A	B	A	A	A	B	B	B	A	B	A	A	A	B	B	B	B	B	B	A	A	A	A	A	A	A	A	A	B
6	6092833	6094048	1216	Bin1760	B	B	B	B	B	A	B	B	A	A	B	B	B	A	A	B	A	B	A	A	A	B	B	B	A	B	A	A	A	B	B	B	B	B	B	A	A	A	A	A	A	A	A	A	B
6	6094049	6101240	7192	Bin1761	B	B	B	B	B	A	B	B	A	A	B	B	B	A	A	B	A	B	A	A	A	B	B	B	A	B	A	A	A	B	B	B	B	B	B	A	A	A	A	A	A	A	A	A	B
6	6101241	6352831	251591	Bin1762	B	B	B	B	B	A	B	B	A	A	B	B	B	A	A	B	A	B	A	A	A	B	B	B	A	B	A	A	A	B	B	B	B	B	B	A	A	A	A	A	A	A	A	A	B
6	6352832	6522989	170158	Bin1763	B	B	B	B	B	A	B	B	A	A	B	B	B	A	A	B	A	B	A	A	A	B	B	B	A	B	A	A	A	B	B	B	B	B	B	A	A	A	A	A	A	A	A	A	B
6	6522990	6541848	18859	Bin1764	B	B	B	B	B	A	B	B	A	A	B	B	B	A	A	B	A	B	A	A	A	B	B	B	A	B	A	A	A	B	B	B	B	B	B	A	A	A	A	A	A	A	A	A	B
6	6541849	6545973	4125	Bin1765	B	B	B	B	B	A	B	B	A	A	B	B	B	A	A	B	A	B	B	A	A	B	B	B	A	B	A	A	A	B	B	B	B	B	B	A	A	A	A	A	A	A	A	A	B
6	6545974	6590224	44251	Bin1766	B	B	B	B	B	A	B	B	A	A	B	B	B	A	A	B	A	B	B	A	A	B	B	B	A	B	A	A	A	B	B	B	B	B	B	A	A	A	A	A	A	A	A	A	B
6	6590225	6593888	3664	Bin1767	B	B	B	B	B	A	B	B	A	A	B	B	B	A	A	B	A	B	B	A	A	B	B	B	A	B	A	A	A	B	B	B	B	B	B	A	A	A	A	A	A	A	A	A	B
6	6593889	6602735	8847	Bin1768	B	B	B	B	B	A	B	B	A	A	B	B	B	A	A	B	A	B	B	A	A	B	B	B	A	B	A	A	A	B	B	B	B	B	B	A	A	A	A	A	A	A	A	B	B
6	6602736	6602766	31	Bin1769	B	B	B	B	B	A	B	B	A	A	B	B	B	A	A	B	A	B	B	A	A	B	B	B	A	B	A	A	A	B	B	B	B	B	B	A	A	A	A	A	A	A	A	B	B
6	6602767	6603039	273	Bin1770	B	B	B	B	B	A	B	B	A	A	B	B	B	A	A	B	A	B	B	A	A	B	B	B	A	B	A	A	A	B	B	B	B	B	B	A	A	B	A	A	A	A	A	B	B
6	6603040	6604887	1848	Bin1771	B	B	B	B	B	A	B	B	A	A	B	B	B	A	A	B	A	B	B	A	A	B	B	B	A	B	A	A	A	B	B	B	B	B	B	A	A	B	A	A	A	A	A	B	B
6	6604888	6605820	933	Bin1772	B	B	B	B	B	A	B	B	A	A	B	B	B	A	A	B	A	B	B	A	A	B	B	B	A	B	A	A	A	B	B	B	B	B	B	A	A	B	A	A	A	A	A	B	B
6	6605821	6659066	53246	Bin1773	B	B	B	B	B	A	B	B	A	A	B	B	B	A	A	B	A	B	B	A	A	B	B	B	A	B	A	A	A	B	B	B	B	B	B	A	A	B	A	A	A	A	B	B	B
6	6659067	6659610	544	Bin1774	B	B	B	B	B	A	B	B	A	A	B	B	B	A	A	B	A	B	B	A	A	B	B	B	A	B	A	A	A	B	B	B	B	B	B	A	A	B	A	A	A	A	B	B	B
6	6659611	6659626	16	Bin1775	B	B	B	B	B	A	B	B	A	A	B	B	B	A	A	B	A	B	B	A	A	B	B	B	A	B	A	A	A	B	B	B	B	B	B	A	A	B	A	A	A	A	B	B	B
6	6659627	6663999	4373	Bin1776	B	B	B	B	B	A	B	B	A	A	B	B	B	A	A	B	A	B	B	B	A	B	B	B	A	B	A	A	A	B	B	B	B	B	B	A	A	B	A	A	A	A	B	B	B
6	6664000	6664028	29	Bin1777	B	B	B	B	B	A	B	B	A	A	B	B	B	A	A	B	A	B	B	B	A	B	B	B	A	B	A	A	A	B	B	B	B	B	B	A	A	B	A	A	A	A	B	B	B
6	6664029	6664631	603	Bin1778	B	B	B	B	B	A	B	B	A	A	B	B	B	A	A	B	A	B	B	B	A	B	B	B	A	B	A	A	A	B	B	B	B	B	B	A	A	B	A	A	A	A	B	B	B
6	6664632	6664873	242	Bin1779	B	B	B	B	B	A	B	B	A	A	B	B	B	A	A	B	A	B	B	B	A	B	B	B	A	B	A	A	A	B	B	B	B	B	B	A	A	B	A	A	A	A	B	B	B
6	6664874	6664997	124	Bin1780	B	B	B	B	B	A	B	B	A	A	B	B	B	A	A	B	A	B	B	B	A	B	B	B	A	B	A	A	A	B	B	B	B	B	B	A	A	B	A	A	A	A	B	B	B
6	6664998	6692327	27330	Bin1781	B	B	B	B	B	A	B	B	A	A	B	B	B	A	A	B	A	B	B	B	A	B	B	B	A	B	A	A	A	B	B	B	B	B	B	A	A	B	A	A	A	A	B	B	B
6	6692328	6692671	344	Bin1782	B	B	B	B	B	A	B	B	A	A	B	B	B	A	B	B	A	B	B	B	A	B	B	B	A	B	A	A	A	B	B	B	B	B	B	A	A	B	A	A	A	A	B	B	B
6	6692672	6695849	3178	Bin1783	B	B	B	B	B	A	B	B	A	A	B	B	B	A	B	B	A	B	B	B	A	B	B	B	A	B	A	A	A	B	B	B	B	B	B	A	A	B	A	A	A	A	B	B	B
6	6695850	6744845	48996	Bin1784	B	B	B	B	B	A	B	B	A	A	B	B	B	A	B	B	A	B	B	B	A	B	B	B	A	B	A	A	A	B	B	B	B	B	B	A	A	B	A	A	A	A	B	B	B
6	6744846	6747172	2327	Bin1785	B	B	B	B	B	A	B	B	A	A	B	B	B	A	B	B	A	B	B	B	A	B	B	B	A	B	A	A	A	B	B	B	B	B	B	A	A	B	A	A	B	A	B	B	B
6	6747173	6747296	124	Bin1786	B	B	B	B	B	A	B	B	A	A	B	B	B	A	B	B	A	B	B	B	A	B	B	A	A	B	A	A	A	B	B	B	B	B	B	A	A	B	A	A	B	A	B	B	B
6	6747297	6758772	11476	Bin1787	B	B	B	B	B	A	B	B	A	A	B	B	B	A	B	B	A	B	B	B	A	B	B	A	A	B	A	A	A	B	B	B	B	B	B	A	A	B	A	A	B	A	B	B	B
6	6758773	6778778	20006	Bin1788	B	B	B	B	B	A	B	B	A	A	B	B	B	A	B	B	A	B	B	B	A	B	B	A	A	B	A	A	A	B	B	B	B	B	B	A	A	B	A	A	B	A	B	B	B
6	6778779	6778896	118	Bin1789	B	B	B	B	B	A	B	B	A	A	B	B	B	A	B	B	A	B	B	B	A	B	B	A	A	B	A	A	A	B	B	B	B	B	B	A	A	B	A	A	B	A	B	B	B
6	6778897	6779979	1083	Bin1790	B	B	B	B	B	A	B	B	A	A	B	B	B	A	B	B	A	B	B	B	A	B	B	A	A	B	A	A	A	B	B	B	B	B	B	A	A	B	A	A	B	A	B	B	B
6	6779980	6780202	223	Bin1791	B	B	B	B	B	A	B	B	A	A	B	B	B	A	B	B	A	B	B	B	A	B	B	A	A	B	A	A	A	B	B	B	B	B	B	A	A	B	A	A	B	A	B	B	B
6	6780203	6834317	54115	Bin1792	B	B	B	B	B	A	B	B	A	A	B	B	B	A	B	B	A	B	B	B	A	B	B	A	A	B	A	A	A	B	B	B	B	B	B	A	A	B	A	A	B	A	B	B	B
6	6834318	6834891	574	Bin1793	B	B	B	B	B	A	B	B	A	A	B	B	B	A	B	B	A	B	B	B	A	B	B	A	A	B	A	A	A	B	B	B	B	B	B	A	A	B	A	A	B	A	B	B	B
6	6834892	6837692	2801	Bin1794	B	B	B	B	B	A	B	B	A	A	B	B	B	A	B	B	A	B	B	B	B	B	B	A	A	B	A	A	A	B	B	B	B	B	B	A	A	B	A	A	B	A	B	B	B
6	6837693	6838521	829	Bin1795	B	B	B	B	B	A	B	B	B	A	B	B	B	A	B	B	A	B	B	B	B	B	B	A	A	B	A	B	A	B	B	B	B	B	B	A	A	B	A	A	B	A	B	B	B
6	6838522	6841392	2871	Bin1796	B	B	B	B	B	A	B	B	B	A	B	B	B	A	B	B	A	B	B	B	B	B	B	A	A	B	A	B	A	B	B	B	B	B	B	A	A	B	A	A	B	A	B	B	B
6	6841393	6855005	13613	Bin1797	B	B	B	B	B	A	B	B	B	A	B	B	B	A	B	B	A	B	B	B	B	B	B	A	A	B	A	B	A	B	B	B	B	B	B	A	A	B	A	A	B	A	B	B	B
6	6855006	7001496	146491	Bin1798	B	B	B	B	B	A	B	B	B	A	B	B	B	A	B	B	A	B	B	B	B	B	B	A	A	B	A	B	A	B	B	B	B	B	B	A	A	B	A	A	B	A	B	B	B
6	7001497	7001976	480	Bin1799	B	B	B	B	B	A	B	B	B	A	B	B	B	A	B	B	A	B	B	B	B	B	B	A	A	B	A	B	A	B	B	B	B	B	B	A	A	B	A	A	B	A	B	B	B
6	7001977	7002028	52	Bin1800	B	B	B	B	B	A	B	B	B	A	B	B	B	A	B	B	A	B	B	B	B	B	B	A	A	B	A	B	A	B	B	B	B	B	B	A	A	B	A	A	B	B	B	B	B
6	7002029	7002904	876	Bin1801	B	B	B	B	B	A	B	B	B	A	B	B	B	A	B	B	A	B	B	B	B	B	B	A	A	B	A	B	A	B	B	B	B	B	B	A	B	B	A	A	B	B	B	B	B
6	7002905	7002918	14	Bin1802	B	B	B	B	B	A	B	B	B	A	B	B	B	A	B	B	A	B	B	B	B	B	B	A	A	B	A	B	A	B	B	B	B	B	B	A	B	B	A	A	B	B	B	B	B
6	7002919	7003021	103	Bin1803	B	B	B	B	B	A	B	B	B	A	B	B	B	A	B	B	A	B	B	B	B	B	B	A	A	B	A	B	A	B	B	B	B	B	B	A	B	B	A	A	B	B	B	B	B
6	7003022	7003163	142	Bin1804	B	B	B	B	B	A	B	B	B	A	B	B	B	A	B	B	A	B	B	B	B	B	B	A	A	B	A	B	A	B	B	B	B	B	B	A	B	B	A	A	B	B	B	B	B
6	7003164	7003623	460	Bin1805	B	B	B	B	B	A	B	B	B	A	B	B	B	A	B	B	A	B	B	B	B	B	B	A	B	B	A	B	A	B	B	B	B	B	B	A	B	B	A	A	B	B	B	B	B
6	7003624	7006735	3112	Bin1806	B	B	B	B	B	A	B	B	B	A	B	B	B	A	B	B	A	B	B	B	B	B	B	A	B	B	A	B	A	B	B	B	B	B	B	A	B	B	A	A	B	B	B	B	B
6	7006736	7008528	1793	Bin1807	B	B	B	B	B	A	B	B	B	A	B	B	B	A	B	B	A	B	B	B	B	B	B	A	B	B	A	B	A	B	B	B	B	B	B	A	B	B	A	A	B	B	B	B	B
6	7008529	7008843	315	Bin1808	B	B	B	B	B	A	B	B	B	A	B	B	B	A	B	B	A	B	B	B	B	B	B	A	B	B	A	B	A	B	B	B	B	B	B	A	B	B	A	A	B	B	B	B	B
6	7008844	7009025	182	Bin1809	B	B	B	B	B	A	B	B	B	A	B	B	B	A	B	B	A	B	B	B	B	B	B	A	B	B	A	B	A	B	B	B	B	B	B	A	B	B	A	A	B	B	B	B	B
6	7009026	7031777	22752	Bin1810	B	B	B	B	B	A	B	B	B	A	B	B	B	A	B	B	A	B	B	B	B	B	B	A	B	B	A	B	A	B	B	B	B	B	B	A	B	B	A	A	B	B	B	B	B
6	7031778	7031830	53	Bin1811	B	B	B	B	B	A	B	B	B	A	B	B	B	A	B	B	A	B	B	B	B	B	B	A	B	B	A	B	A	B	B	B	B	B	B	A	B	B	A	A	B	B	B	B	B
6	7031831	7031836	6	Bin1812	B	B	B	B	B	A	B	B	B	A	B	B	B	A	B	B	A	B	B	B	B	B	B	A	B	B	A	B	A	B	B	B	B	B	B	A	B	B	A	A	B	B	B	B	B
6	7031837	7033612	1776	Bin1813	B	B	B	B	B	A	B	B	B	A	B	B	B	A	B	B	A	B	B	B	B	B	B	A	B	B	A	B	A	B	B	B	B	B	B	A	B	B	B	A	B	B	B	B	B
6	7033613	7033635	23	Bin1814	B	B	B	B	B	A	B	B	B	A	B	B	B	A	B	B	A	B	B	B	B	B	B	A	B	B	A	B	A	B	B	B	B	B	B	A	B	B	B	A	B	B	B	B	B
6	7033636	7120895	87260	Bin1815	B	B	B	B	B	A	B	B	B	A	B	B	B	A	B	B	A	B	B	B	B	B	B	A	B	B	A	B	A	B	B	B	B	B	B	A	B	B	B	B	B	B	B	B	B
6	7120896	7130844	9949	Bin1816	B	B	B	B	B	A	B	B	B	A	B	B	B	A	B	B	A	B	B	B	B	B	B	A	B	B	A	B	A	B	B	B	B	B	B	A	B	B	B	B	A	B	B	B	B
6	7130845	7146131	15287	Bin1817	B	B	B	B	B	A	B	B	B	A	B	B	B	A	B	B	A	B	B	B	B	B	B	A	B	B	A	B	A	B	B	B	B	B	B	A	B	B	B	B	A	B	B	B	B
6	7146132	7146173	42	Bin1818	B	B	B	B	B	A	B	B	B	A	B	B	B	A	B	B	A	B	B	B	B	B	B	A	B	B	A	B	A	B	B	B	B	B	B	A	B	B	B	B	A	B	B	B	B
6	7146174	7146323	150	Bin1819	B	B	B	B	B	A	B	B	B	A	B	B	B	A	B	B	A	B	B	B	B	B	B	A	B	B	A	B	A	B	B	B	B	B	B	A	B	B	B	B	A	B	B	B	B
6	7146324	7146902	579	Bin1820	A	B	B	B	B	A	B	B	B	A	B	B	B	A	B	B	A	B	B	B	B	B	B	A	B	B	A	A	A	B	B	B	B	B	B	A	A	B	B	B	A	B	B	B	B
6	7146903	7147473	571	Bin1821	A	B	B	B	B	A	B	B	B	A	B	B	B	A	B	B	A	B	B	A	B	B	B	A	B	B	A	A	A	B	B	B	B	B	B	A	A	B	B	B	A	B	B	B	B
6	7147474	7148775	1302	Bin1822	A	B	B	B	B	A	B	B	B	A	B	B	B	A	B	B	A	B	B	A	B	B	B	A	B	B	A	A	A	B	B	B	B	B	B	A	A	B	B	B	A	B	B	B	B
6	7148776	7148822	47	Bin1823	A	B	B	B	B	A	B	B	B	A	B	B	B	A	B	B	A	B	B	A	B	B	B	A	B	B	A	A	A	B	B	B	B	B	B	A	A	B	B	B	A	B	B	B	B
6	7148823	7149015	193	Bin1824	A	B	B	B	B	A	B	B	B	A	B	B	B	A	B	B	A	B	B	A	B	B	B	A	B	B	A	A	A	B	B	B	B	B	B	A	A	B	B	B	A	B	B	B	B
6	7149016	7149049	34	Bin1825	A	B	B	B	B	A	B	B	B	A	B	B	B	A	B	B	A	B	B	A	B	B	B	A	B	B	A	A	A	B	B	B	B	B	B	A	A	B	B	B	A	B	B	B	B
6	7149050	7149193	144	Bin1826	A	B	B	B	B	A	B	B	B	A	B	B	B	A	B	B	A	B	B	A	B	B	B	A	B	B	A	A	A	B	B	B	B	B	B	A	A	B	B	B	A	B	B	B	B
6	7149194	7153350	4157	Bin1827	A	B	B	B	B	A	B	B	B	A	B	B	B	A	B	B	A	B	B	A	B	B	B	A	B	B	A	A	A	B	B	B	B	B	B	A	A	B	B	B	A	B	B	B	B
6	7153351	7153963	613	Bin1828	A	B	B	B	B	A	B	B	A	A	B	B	B	A	B	B	A	B	B	A	B	B	B	A	B	B	A	A	A	B	B	B	B	B	B	A	A	B	B	B	A	B	B	B	B
6	7153964	7154076	113	Bin1829	A	B	B	B	B	A	B	B	A	A	B	B	B	A	B	B	A	B	B	A	B	B	B	A	B	B	A	A	A	B	B	B	B	B	B	A	A	B	B	B	A	B	B	B	B
6	7154077	7157440	3364	Bin1830	A	B	B	B	B	A	B	B	A	A	B	B	B	A	B	B	A	B	B	A	B	B	B	A	A	B	A	A	A	B	B	B	B	B	B	A	A	B	B	B	A	B	B	B	B
6	7157441	7157443	3	Bin1831	A	B	B	B	B	A	B	B	A	A	B	B	B	A	B	B	A	B	B	A	B	B	B	A	A	B	A	A	A	B	B	B	B	B	B	A	A	B	B	B	A	B	B	B	B
6	7157444	7157446	3	Bin1832	A	B	B	B	B	A	B	B	A	A	B	B	B	A	B	B	A	B	B	A	B	B	B	A	A	B	A	A	A	B	B	B	B	B	B	A	A	B	B	B	A	A	B	B	B
6	7157447	7157466	20	Bin1833	A	B	B	B	B	A	B	B	A	A	B	B	B	A	B	B	A	B	B	A	B	B	B	A	A	B	A	A	A	B	B	B	B	B	B	A	A	B	B	B	A	A	B	B	B
6	7157467	7158663	1197	Bin1834	A	B	B	B	B	A	B	B	A	A	B	B	B	A	B	B	A	B	B	A	B	B	B	A	A	B	A	A	A	B	B	B	B	B	B	A	A	B	B	B	A	A	B	B	B
6	7158664	7158665	2	Bin1835	A	B	B	B	B	A	B	B	A	A	B	B	B	A	B	B	A	B	B	A	B	B	B	A	A	B	A	A	A	B	B	B	B	B	B	A	A	B	B	B	A	A	B	B	B
6	7158666	7182938	24273	Bin1836	A	B	B	B	B	A	B	B	A	A	B	B	B	A	B	B	A	B	B	A	B	B	B	A	A	B	A	A	A	B	B	B	B	B	B	A	A	B	B	B	A	A	B	B	B
6	7182939	7186592	3654	Bin1837	A	B	B	B	B	A	B	B	A	A	B	B	B	A	B	B	A	B	B	A	B	B	B	A	A	B	A	A	A	B	B	B	B	B	B	A	A	B	B	B	A	A	B	B	B
6	7186593	7186611	19	Bin1838	A	B	B	B	B	A	B	B	A	A	B	B	B	A	B	B	A	B	B	A	B	B	B	A	A	B	A	A	A	B	B	B	B	B	B	A	A	B	B	B	A	A	B	B	B
6	7186612	7186763	152	Bin1839	A	B	B	B	B	A	B	B	A	A	B	B	B	A	B	B	A	B	B	A	B	B	B	A	A	B	A	A	A	B	B	B	B	B	B	A	A	B	B	B	A	A	A	B	B
6	7186764	7187762	999	Bin1840	A	B	B	B	B	A	B	B	A	A	B	B	B	A	B	B	A	B	B	A	B	B	B	A	A	B	A	A	A	B	B	B	B	B	B	A	A	B	B	B	A	A	A	B	B
6	7187763	7197328	9566	Bin1841	A	B	B	B	B	A	B	B	A	A	B	B	B	A	B	B	A	B	B	A	B	B	B	A	A	B	A	A	A	B	B	B	B	B	B	A	A	B	B	B	A	A	A	B	B
6	7197329	7197368	40	Bin1842	A	B	B	B	B	A	B	B	A	A	B	B	B	A	B	B	A	B	B	A	B	B	B	A	A	B	A	A	A	B	B	B	B	B	B	A	A	B	B	B	A	A	A	A	B
6	7197369	7197400	32	Bin1843	A	B	B	B	B	A	B	B	A	A	B	B	B	A	B	B	A	B	B	A	B	B	B	A	A	B	A	A	A	B	B	B	B	B	B	A	A	B	B	B	A	A	A	A	B
6	7197401	7197439	39	Bin1844	A	B	B	B	B	A	B	B	A	A	B	B	B	A	B	B	A	B	B	A	B	B	B	A	A	B	A	A	A	B	B	B	B	B	B	A	A	B	B	A	A	A	A	A	B
6	7197440	7197685	246	Bin1845	A	B	B	B	B	A	B	B	A	A	B	B	B	A	B	B	A	B	B	A	B	B	B	A	A	B	A	A	A	B	B	B	B	B	B	A	A	B	B	A	A	A	A	A	B
6	7197686	7203982	6297	Bin1846	A	B	B	B	B	A	B	B	A	A	B	B	B	A	B	B	A	B	B	A	B	B	B	A	A	B	A	A	A	B	B	B	B	B	B	A	A	B	B	A	A	A	A	A	B
6	7203983	7223833	19851	Bin1847	A	B	B	B	B	A	B	B	A	A	B	B	B	A	B	B	A	B	B	A	B	B	B	A	A	B	A	A	A	B	B	B	B	B	B	A	A	B	A	A	A	A	A	A	B
6	7223834	7223862	29	Bin1848	A	B	B	B	B	A	B	B	A	A	B	B	B	A	B	B	A	B	B	A	B	B	B	A	A	B	A	A	A	B	B	B	B	B	B	A	A	B	A	A	A	A	A	A	B
6	7223863	7233396	9534	Bin1849	A	B	B	B	B	A	B	B	A	A	B	B	B	A	B	B	A	B	B	A	B	B	B	A	A	B	A	A	A	B	B	B	B	B	B	A	A	B	A	A	A	A	A	A	B
6	7233397	7233423	27	Bin1850	A	B	B	B	B	A	B	B	A	A	B	B	B	A	B	B	A	B	B	A	B	B	B	A	A	B	A	A	A	B	B	B	B	B	B	A	A	B	A	A	A	A	A	A	B
6	7233424	7253176	19753	Bin1851	A	B	B	B	B	A	B	B	A	A	B	B	B	A	B	B	A	B	B	A	B	B	B	A	A	B	A	A	A	B	B	B	B	B	B	A	A	B	A	A	A	A	A	A	B
6	7253177	7254943	1767	Bin1852	A	B	B	B	B	A	B	B	A	A	B	B	B	A	B	B	A	B	B	A	B	B	B	A	A	B	A	A	A	B	B	B	B	B	B	A	A	B	A	A	A	A	A	A	B
6	7254944	7254953	10	Bin1853	A	B	B	B	B	A	B	B	A	A	B	B	B	A	B	B	A	B	B	A	B	B	B	A	A	B	A	A	A	B	B	B	B	B	B	A	A	B	A	A	A	A	A	A	B
6	7254954	7255159	206	Bin1854	A	B	B	B	B	A	B	B	A	A	B	B	B	A	B	B	A	B	B	A	B	B	B	A	A	B	A	A	A	B	B	B	B	B	B	A	A	B	A	A	A	A	A	A	B
6	7255160	7268063	12904	Bin1855	A	B	B	B	B	A	B	B	A	A	B	B	B	A	B	B	A	B	B	A	B	B	B	A	A	B	A	A	A	B	B	B	B	B	B	A	A	B	A	A	A	A	A	A	B
6	7268064	7268512	449	Bin1856	A	B	B	B	B	A	B	B	A	A	B	B	B	A	B	B	A	B	B	A	B	B	B	A	A	B	A	A	A	B	B	B	B	B	B	A	A	B	A	A	A	A	A	A	B
6	7268513	7270398	1886	Bin1857	A	B	B	B	B	A	B	B	A	A	B	B	B	A	B	B	A	B	B	A	B	B	B	A	A	B	A	A	A	B	B	B	B	B	B	A	A	B	A	A	A	A	A	A	B
6	7270399	7270417	19	Bin1858	A	B	B	B	B	A	B	B	A	A	B	B	B	A	B	B	A	B	B	A	B	B	B	A	A	B	A	A	A	B	B	B	B	B	B	A	A	A	A	A	A	A	A	A	B
6	7270418	7275735	5318	Bin1859	A	B	B	B	B	A	B	B	A	A	B	B	B	A	B	B	A	B	B	A	B	B	B	A	A	B	A	A	A	B	B	B	B	B	B	A	A	A	A	A	A	A	A	A	B
6	7275736	7276187	452	Bin1860	A	B	B	B	B	A	B	B	A	A	B	B	B	A	B	B	A	B	B	A	B	B	B	A	A	B	A	A	A	B	B	B	B	B	B	A	A	A	A	A	A	A	A	A	B
6	7276188	7276198	11	Bin1861	A	B	B	B	B	A	B	B	A	A	B	B	B	A	B	B	A	B	B	A	A	B	B	A	A	B	A	A	A	B	B	B	B	B	B	A	A	A	A	A	A	A	A	A	B
6	7276199	7276280	82	Bin1862	A	B	B	B	B	A	B	B	A	A	B	B	B	A	B	B	A	B	B	A	A	B	B	A	A	B	A	A	A	B	B	B	B	B	B	A	A	A	A	A	A	A	A	A	B
6	7276281	7276330	50	Bin1863	A	B	B	B	B	A	B	B	A	A	B	B	B	A	B	B	A	B	B	A	A	B	B	A	A	A	A	A	A	B	B	B	B	B	B	A	A	A	A	A	A	A	A	A	B
6	7276331	7276386	56	Bin1864	A	B	B	B	B	A	B	B	A	A	B	B	B	A	B	B	A	B	B	A	A	B	B	A	A	A	A	A	A	B	B	B	B	B	B	A	A	A	A	A	A	A	A	A	B
6	7276387	7356239	79853	Bin1865	A	B	B	B	B	A	B	B	A	A	B	B	B	A	B	B	A	B	B	A	A	B	B	A	A	A	A	A	A	B	B	B	B	B	B	A	A	A	A	A	A	A	A	A	B
6	7356240	7372839	16600	Bin1866	A	B	B	B	B	A	B	B	A	A	B	B	B	A	B	B	A	B	B	A	A	B	B	A	A	A	A	A	A	B	B	B	B	B	B	A	A	A	A	A	A	A	A	A	B
6	7372840	7383965	11126	Bin1867	A	B	B	B	B	A	B	B	A	A	B	B	B	A	B	B	A	B	B	A	A	B	B	A	A	A	A	A	A	B	B	B	B	B	B	A	A	A	A	A	A	A	A	A	B
6	7383966	7391181	7216	Bin1868	A	B	B	B	B	A	B	B	A	A	B	B	B	A	B	B	A	B	B	A	A	B	B	A	A	A	A	A	A	B	B	B	B	B	B	A	A	A	A	A	A	A	A	A	B
6	7391182	7685153	293972	Bin1869	A	B	B	B	B	A	B	B	A	A	B	B	B	A	B	B	A	B	A	A	A	B	B	A	A	A	A	A	A	B	B	B	B	B	B	A	A	A	A	A	A	A	A	A	B
6	7685154	7685863	710	Bin1870	A	B	B	B	B	A	B	B	A	A	B	B	B	A	B	B	A	B	A	A	A	B	B	A	A	A	A	A	A	B	B	B	B	B	B	A	A	A	A	A	A	A	A	A	B
6	7685864	7769910	84047	Bin1871	A	B	B	B	B	A	B	B	A	A	B	B	B	A	A	B	A	B	A	A	A	B	B	A	A	A	A	A	A	B	B	B	B	B	B	A	A	A	A	A	A	A	A	A	B
6	7769911	7770103	193	Bin1872	A	B	B	B	B	A	B	B	A	A	B	B	B	A	A	B	A	B	A	A	A	B	B	A	A	A	A	A	A	B	B	B	B	B	B	A	A	A	A	A	A	A	A	A	B
6	7770104	7771281	1178	Bin1873	A	B	B	B	B	A	B	B	A	A	B	B	B	A	A	B	A	B	A	A	A	B	B	A	A	A	A	A	A	B	B	B	B	B	B	A	A	A	A	A	A	A	A	A	B
6	7771282	7780243	8962	Bin1874	A	A	B	B	B	A	B	B	A	A	B	B	B	A	A	B	A	B	A	A	A	B	B	A	A	A	A	A	A	B	B	B	B	B	B	A	A	A	A	A	A	A	A	A	B
6	7780244	7856289	76046	Bin1875	A	A	B	B	B	A	B	B	A	A	B	B	B	A	A	B	A	B	A	A	A	B	B	A	A	A	A	A	A	B	B	B	B	B	B	A	A	A	A	A	A	A	A	A	B
6	7856290	8418300	562011	Bin1876	A	A	A	B	B	A	B	B	A	A	B	B	B	A	A	B	A	B	A	A	A	B	B	A	A	A	A	A	A	B	B	B	B	B	B	A	A	A	A	A	A	A	A	A	B
6	8418301	8471054	52754	Bin1877	A	A	A	B	B	A	B	B	A	A	B	B	B	A	A	B	A	B	A	A	A	B	B	A	A	A	A	A	A	B	B	B	B	B	B	A	A	A	A	A	A	A	A	A	B
6	8471055	8485878	14824	Bin1878	A	A	A	B	A	A	B	B	A	A	B	B	B	A	A	B	A	B	A	A	A	B	B	A	A	A	A	A	A	B	B	B	B	B	B	A	A	A	A	A	A	A	A	A	B
6	8485879	8488122	2244	Bin1879	A	A	A	B	A	A	B	B	A	A	B	B	B	A	A	B	A	B	A	A	A	B	B	A	A	A	A	A	A	A	B	B	B	B	B	A	A	A	A	A	A	A	A	A	B
6	8488123	8514147	26025	Bin1880	A	A	A	B	A	A	B	B	A	A	B	B	B	A	A	B	A	B	A	A	A	B	B	A	A	A	A	A	A	A	B	B	B	B	B	A	A	A	A	A	A	A	A	A	B
6	8514148	8619185	105038	Bin1881	A	A	A	B	A	A	B	B	A	A	B	B	B	A	A	B	A	B	A	A	A	B	B	A	A	A	A	A	A	A	B	B	B	B	B	A	A	A	A	A	A	A	A	A	B
6	8619186	8641660	22475	Bin1882	A	A	A	B	A	A	B	B	A	A	B	B	B	A	A	B	A	B	A	A	A	B	B	A	A	A	A	A	A	A	B	B	B	B	B	B	A	A	A	A	A	A	A	A	B
6	8641661	8823573	181913	Bin1883	A	A	A	B	A	A	B	B	A	A	B	B	B	A	A	B	A	B	A	A	A	B	A	A	A	A	A	A	A	A	B	B	B	B	B	B	A	A	A	A	A	A	A	A	B
6	8823574	9325660	502087	Bin1884	A	A	A	B	A	A	B	B	A	A	B	B	B	A	A	B	A	B	A	A	A	B	A	A	A	A	A	A	A	A	B	B	B	B	B	B	A	A	A	A	A	A	A	A	B
6	9325661	10336545	1010885	Bin1885	A	A	A	A	A	A	B	B	A	A	B	B	B	A	A	B	A	B	A	A	A	B	A	A	A	A	A	A	A	A	B	B	B	B	B	B	A	A	A	A	A	A	A	A	B
6	10336546	10700486	363941	Bin1886	A	A	A	A	A	A	B	B	A	A	B	B	B	A	A	B	A	B	A	A	A	B	A	A	A	A	A	A	A	A	B	B	B	B	B	B	A	A	A	A	A	A	A	A	B
6	10700487	11095118	394632	Bin1887	A	A	A	A	A	A	B	B	A	A	B	B	B	A	A	B	A	B	A	A	A	B	A	A	A	A	A	A	A	A	B	B	B	B	B	B	A	A	A	A	A	A	A	A	B
6	11095119	11249148	154030	Bin1888	A	A	A	A	A	A	B	B	A	A	B	B	B	A	A	B	A	B	A	A	A	B	A	A	A	A	A	A	A	A	B	B	B	B	B	B	A	A	A	A	A	A	A	A	B
6	11249149	11698501	449353	Bin1889	A	A	A	A	A	A	B	B	A	A	B	B	B	A	A	B	A	B	A	A	A	B	A	A	A	A	A	A	A	A	B	B	B	B	B	B	A	A	A	A	A	A	A	A	B
6	11698502	12776125	1077624	Bin1890	A	A	A	A	A	A	B	B	A	A	B	B	B	A	A	B	A	B	A	A	A	B	A	A	A	A	A	A	A	A	B	B	B	B	B	B	A	A	A	A	A	A	A	A	B
6	12776126	12950877	174752	Bin1891	A	A	A	A	A	A	B	B	A	A	B	B	B	A	A	B	A	B	A	A	A	B	A	A	A	A	A	A	A	A	B	B	B	B	B	B	A	A	A	A	A	A	A	A	B
6	12950878	12950985	108	Bin1892	A	A	A	A	A	A	B	B	A	A	B	B	B	A	A	B	A	B	A	A	A	B	A	A	A	A	A	A	A	A	B	B	B	B	B	B	A	A	A	A	A	A	A	A	B
6	12950986	14137076	1186091	Bin1893	A	A	A	A	A	A	B	B	A	A	B	B	B	A	A	B	A	B	A	A	A	B	A	A	A	A	A	A	A	A	B	B	B	B	B	B	A	A	A	A	A	A	A	A	B
6	14137077	16422398	2285322	Bin1894	A	A	A	A	A	A	B	B	A	A	A	B	B	A	A	B	A	B	A	A	A	B	A	A	A	A	A	A	A	A	B	B	B	B	B	B	A	A	A	A	A	A	A	A	B
6	16422399	17787307	1364909	Bin1895	A	A	A	A	A	A	B	B	A	A	A	B	B	A	A	B	A	B	A	A	A	B	A	A	A	A	A	A	A	A	B	B	B	B	B	B	A	A	A	A	A	A	A	A	B
6	17787308	19536273	1748966	Bin1896	A	A	A	A	A	A	B	B	A	A	A	B	B	A	A	A	A	B	A	A	A	B	A	A	A	A	A	A	A	A	B	B	B	B	B	B	A	A	A	A	A	A	A	A	B
6	19536274	21007463	1471190	Bin1897	A	A	A	A	A	A	B	B	A	A	A	B	B	A	A	A	A	B	A	A	A	B	A	A	A	A	A	A	A	A	B	B	B	B	B	A	A	A	A	A	A	A	A	A	B
6	21007464	22117283	1109820	Bin1898	A	A	A	A	A	A	B	B	A	A	A	B	B	A	A	A	A	B	A	A	A	B	A	A	A	A	A	A	A	A	B	B	B	B	B	A	A	A	A	A	A	A	A	A	B
6	22117284	22117411	128	Bin1899	A	A	A	A	A	A	B	B	A	A	A	B	B	A	A	A	A	A	A	A	A	B	A	A	A	A	A	A	A	A	B	B	B	B	B	A	A	A	A	A	A	A	A	A	B
6	22117412	22259413	142002	Bin1900	A	A	A	A	A	A	B	B	A	A	A	B	B	A	A	A	A	A	A	A	A	B	A	A	A	A	A	A	A	A	B	B	B	B	B	A	A	A	A	A	A	A	A	A	B
6	22259414	23609744	1350331	Bin1901	A	A	A	A	A	A	B	B	A	A	A	B	B	A	A	A	A	A	A	A	A	B	A	A	A	A	A	A	A	A	B	B	B	B	B	A	A	A	A	A	A	A	A	A	B
6	23609745	25104478	1494734	Bin1902	A	A	A	A	A	A	B	B	A	A	A	B	B	A	A	A	A	A	A	A	A	B	A	A	A	A	A	A	A	A	B	B	B	B	B	A	A	A	A	A	A	A	A	A	B
6	25104479	25109182	4704	Bin1903	A	A	B	A	A	A	B	B	A	A	A	B	B	A	A	A	A	A	A	A	A	B	A	A	A	A	A	A	A	A	B	B	B	B	B	A	A	A	A	A	A	A	A	A	B
6	25109183	25248266	139084	Bin1904	A	A	B	A	A	A	B	B	A	A	A	B	B	A	A	A	A	A	A	A	A	B	A	A	A	A	A	A	A	A	B	B	B	B	B	A	A	A	A	A	A	A	A	A	B
6	25248267	25290078	41812	Bin1905	A	A	B	A	A	A	B	B	A	A	A	B	B	A	A	A	A	A	A	A	A	B	A	A	A	A	A	A	A	A	B	B	B	B	B	A	A	A	A	A	A	A	A	A	B
6	25290079	25362746	72668	Bin1906	A	A	B	A	A	A	B	B	A	A	A	B	B	A	A	A	A	A	A	A	A	B	A	A	A	A	A	A	A	A	B	B	B	B	B	A	A	A	A	A	A	A	A	A	B
6	25362747	26767208	1404462	Bin1907	A	A	B	A	A	A	B	B	A	A	A	B	B	A	A	A	A	A	A	A	A	B	A	A	A	A	A	A	A	A	B	B	B	B	B	A	A	A	A	A	A	A	A	A	B
6	26767209	26767351	143	Bin1908	A	A	B	A	A	A	B	B	A	A	A	B	B	A	A	A	A	A	A	A	A	B	A	A	A	A	A	A	A	A	B	B	B	B	B	A	A	A	A	A	A	A	A	A	B
6	26767352	27419383	652032	Bin1909	A	A	B	A	A	A	B	B	A	A	A	B	B	A	A	A	A	A	A	A	A	B	A	A	A	A	A	A	A	A	B	B	B	B	B	A	A	A	A	A	A	A	A	A	B
6	27419384	27707116	287733	Bin1910	A	A	B	A	A	A	B	B	A	A	A	B	B	A	A	A	A	A	A	A	A	B	A	A	A	A	A	A	A	A	B	B	B	B	B	A	A	A	A	A	A	A	A	A	B
6	27707117	27714106	6990	Bin1911	A	A	B	A	A	A	B	B	A	A	A	B	B	A	A	A	A	A	A	A	A	B	A	A	A	A	A	A	A	A	B	B	B	B	B	A	A	A	A	A	A	A	A	A	B
6	27714107	27714115	9	Bin1912	A	A	B	A	A	A	B	B	A	A	A	B	B	A	A	A	A	A	A	A	A	B	A	A	A	A	A	A	A	A	B	B	B	B	B	A	A	A	A	A	A	A	A	A	B
6	27714116	28277599	563484	Bin1913	A	A	B	A	A	A	B	B	A	A	A	B	A	A	A	A	A	A	A	A	A	B	A	A	A	A	A	A	A	A	B	B	B	B	B	A	A	A	A	A	A	A	A	A	B
6	28277600	28320230	42631	Bin1914	A	A	B	A	A	A	B	B	A	A	A	B	A	A	A	A	A	A	A	A	A	B	A	A	A	A	A	A	A	A	B	B	B	B	B	A	A	A	A	A	A	A	A	A	B
6	28320231	28321366	1136	Bin1915	A	A	B	A	A	A	B	B	A	A	A	B	A	A	A	A	A	A	A	A	A	B	A	A	A	A	A	A	A	A	B	B	B	B	B	A	A	A	A	A	A	A	A	A	B
6	28321367	28932982	611616	Bin1916	A	A	B	A	A	A	B	B	A	A	A	B	A	A	A	A	A	A	A	A	A	B	A	A	A	A	A	A	A	A	B	B	B	B	B	A	A	A	A	A	A	A	A	A	B
6	28932983	28938518	5536	Bin1917	A	A	B	A	A	A	B	B	A	A	A	B	A	A	A	A	A	A	A	A	A	B	A	A	A	A	A	A	A	A	B	B	B	B	B	B	A	A	A	A	A	A	A	A	B
6	28938519	28944478	5960	Bin1918	A	A	B	A	A	A	B	B	A	A	A	B	A	A	A	A	A	A	A	A	A	B	A	A	A	A	A	A	A	A	B	B	B	B	B	B	A	A	A	A	A	A	A	A	B
6	28944479	28944611	133	Bin1919	A	A	B	A	A	A	B	B	A	A	A	B	A	A	A	A	A	A	A	A	A	B	A	A	A	A	A	A	A	A	B	B	B	B	B	B	A	A	A	A	A	A	A	A	B
6	28944612	28949262	4651	Bin1920	A	A	B	A	A	A	B	B	A	A	A	B	A	A	A	A	A	A	A	A	A	B	A	A	A	A	A	A	A	A	B	B	B	B	B	B	A	A	A	A	A	A	A	A	B
6	28949263	28951204	1942	Bin1921	A	A	B	A	A	A	B	B	A	A	A	B	A	A	A	A	A	A	A	A	A	B	A	A	A	A	A	A	A	A	B	B	B	B	B	B	A	A	A	A	A	A	A	A	B
6	28951205	28954684	3480	Bin1922	A	A	B	A	A	A	B	B	A	A	A	B	A	A	A	A	A	A	A	A	A	B	A	A	A	A	A	A	A	A	B	B	B	B	B	B	A	A	A	A	A	A	A	A	B
6	28954685	29295375	340691	Bin1923	A	A	B	A	A	A	B	B	A	A	A	B	A	A	A	A	A	A	A	A	A	B	A	A	A	A	A	A	A	A	B	B	B	B	B	B	A	A	A	A	A	A	A	A	B
6	29295376	29361213	65838	Bin1924	A	A	B	A	A	A	B	B	A	A	A	B	A	A	A	A	A	A	A	A	A	B	A	A	A	A	A	A	A	A	B	B	B	B	B	B	A	A	A	A	A	A	A	A	B
6	29361214	29361275	62	Bin1925	A	A	B	A	A	A	B	B	A	A	A	B	A	A	A	A	A	A	A	A	A	B	A	A	A	A	A	A	A	A	B	B	B	B	B	B	A	A	A	A	A	A	A	A	B
6	29361276	29370482	9207	Bin1926	A	A	B	A	A	A	B	B	A	A	A	B	A	A	A	A	A	A	A	A	A	B	A	A	A	A	A	A	A	A	B	B	B	B	B	B	A	A	A	A	A	A	A	A	B
6	29370483	30194678	824196	Bin1927	A	A	B	A	A	A	B	B	A	A	A	B	A	A	A	A	A	A	A	A	A	B	A	A	A	A	A	A	A	A	B	B	B	B	B	B	A	A	A	A	A	A	A	A	B
6	30194679	30302855	108177	Bin1928	A	A	B	A	A	A	B	B	A	A	A	B	A	A	A	A	A	A	A	A	A	B	A	A	A	A	A	A	A	A	B	B	B	B	B	B	A	A	A	A	A	A	A	A	B
6	30302856	30303209	354	Bin1929	A	A	B	A	A	A	B	B	A	A	A	B	A	A	A	A	A	A	A	A	A	B	A	A	A	A	A	A	A	A	B	B	B	B	B	B	A	A	A	A	A	A	A	A	B
6	30303210	30358058	54849	Bin1930	A	A	B	A	A	A	B	B	A	A	A	B	A	A	A	A	A	A	A	A	A	B	A	A	A	A	A	A	A	A	B	B	B	B	B	B	A	A	A	A	A	A	A	A	B
6	30358059	30363310	5252	Bin1931	A	A	B	A	A	A	B	B	A	A	A	B	A	A	A	A	A	A	A	A	A	B	A	A	A	A	A	A	A	A	B	B	B	B	B	B	A	A	A	A	A	A	A	A	B
6	30363311	30382321	19011	Bin1932	A	A	B	A	A	A	B	B	A	A	A	B	A	A	A	A	A	A	A	A	A	B	A	A	A	A	A	A	A	A	B	B	B	B	B	B	A	A	A	A	A	A	A	A	B
6	30382322	30715525	333204	Bin1933	A	A	B	A	A	A	B	B	A	A	A	B	A	A	A	A	A	A	A	A	A	B	A	A	A	A	A	A	A	A	B	B	B	B	B	A	A	A	A	A	A	A	A	A	B
6	30715526	30864992	149467	Bin1934	A	A	B	A	A	A	B	B	A	A	A	B	A	A	A	A	A	A	A	A	A	B	A	A	A	A	A	A	A	A	B	B	B	B	B	A	A	A	A	A	A	A	A	A	B
6	30864993	31009247	144255	Bin1935	A	A	B	A	A	A	B	B	A	A	A	B	A	A	A	A	A	A	A	A	A	B	A	A	A	A	A	A	A	A	B	B	B	A	B	A	A	A	A	A	A	A	A	A	B
6	31009248	31179956	170709	Bin1936	A	A	B	A	A	A	B	B	A	A	A	B	A	A	A	A	A	A	A	A	A	B	A	A	A	A	A	A	A	A	A	B	B	A	B	A	A	A	A	A	A	A	A	A	B
6	31179957	31306197	126241	Bin1937	A	A	B	A	A	A	B	B	A	A	A	B	A	A	A	A	A	A	A	A	A	B	A	A	A	A	A	A	A	A	A	B	B	A	B	A	A	A	A	A	A	A	A	A	B
6	31306198	31365442	59245	Bin1938	A	A	B	A	A	A	A	B	A	A	A	B	A	A	A	A	A	A	A	A	A	B	A	A	A	A	A	A	A	A	A	B	A	A	B	A	A	A	A	A	A	A	A	A	B
6	31365443	31572906	207464	Bin1939	A	A	B	A	A	A	A	B	A	A	A	B	A	A	A	A	A	A	A	A	A	B	A	A	A	A	A	A	A	A	A	B	A	A	B	A	A	A	A	A	A	A	A	A	B
6	31572907	31660528	87622	Bin1940	A	A	B	A	A	A	A	B	A	A	A	B	A	A	A	A	A	A	A	A	A	B	A	A	A	A	A	A	A	A	A	B	A	A	B	A	A	A	A	A	A	A	A	A	A
6	31660529	31669008	8480	Bin1941	A	A	B	A	A	A	A	B	A	A	A	B	A	A	A	A	A	A	A	A	A	B	A	A	A	A	A	A	A	A	A	B	A	A	B	A	A	A	A	A	A	A	A	A	A
6	31669009	31762745	93737	Bin1942	A	A	B	A	A	A	A	B	A	A	A	B	A	A	A	A	A	A	A	A	A	B	A	A	A	A	A	A	A	A	A	A	A	A	B	A	A	A	A	A	A	A	A	A	A
6	31762746	32096025	333280	Bin1943	A	A	B	A	A	A	A	B	A	A	A	A	A	A	A	A	A	A	A	A	A	B	A	A	A	A	A	A	A	A	A	A	A	A	B	A	A	A	A	A	A	A	A	A	A
6	32096026	32096970	945	Bin1944	A	A	B	A	A	A	A	B	A	A	A	A	A	A	A	A	A	A	A	A	A	B	A	A	A	A	A	A	A	A	A	A	A	A	B	A	A	A	A	A	A	A	A	A	A
6	32096971	32097947	977	Bin1945	A	A	B	A	A	A	A	B	A	A	A	A	A	A	A	A	A	A	A	A	A	B	A	A	A	A	A	A	A	A	A	A	A	A	B	A	A	A	A	A	A	A	A	A	A
6	32097948	32102564	4617	Bin1946	A	A	B	A	A	A	A	B	A	A	A	A	A	A	A	A	A	A	A	A	A	B	A	A	A	A	A	A	A	A	A	A	A	A	B	A	A	A	A	A	A	B	A	A	A
6	32102565	32102713	149	Bin1947	A	A	B	A	A	A	A	B	A	A	A	A	A	A	A	A	A	A	A	A	A	B	A	A	A	A	A	A	A	A	A	A	A	A	B	B	A	A	A	A	A	B	A	A	A
6	32102714	32105895	3182	Bin1948	A	A	B	A	A	A	A	B	A	A	A	A	A	A	A	A	B	A	A	A	A	B	A	A	A	A	A	A	A	A	A	A	A	A	B	B	A	A	A	A	A	B	A	A	A
6	32105896	32107316	1421	Bin1949	A	A	B	A	A	A	A	B	A	A	A	A	A	A	A	A	B	A	A	A	A	B	A	A	A	A	A	A	A	A	A	A	A	A	B	B	A	A	A	A	A	B	A	A	A
6	32107317	32109088	1772	Bin1950	A	A	B	A	A	A	A	B	A	A	A	A	A	A	A	A	B	A	A	A	A	B	A	A	A	A	A	A	A	A	A	A	A	A	B	B	A	A	A	A	A	B	A	A	A
6	32109089	32258146	149058	Bin1951	A	A	B	A	A	A	A	B	A	A	A	A	A	A	A	A	B	A	A	A	A	B	A	A	A	A	A	A	A	A	A	A	A	A	B	B	A	A	A	A	A	B	A	A	A
6	32258147	32350970	92824	Bin1952	A	A	B	A	A	A	A	B	A	A	A	A	A	A	A	A	B	A	A	A	A	B	A	A	A	A	A	A	A	A	A	A	A	A	B	B	A	A	A	A	A	B	A	A	A
6	32350971	32361794	10824	Bin1953	A	A	B	A	A	A	A	B	A	A	A	A	A	A	A	A	B	A	A	A	A	B	A	A	A	A	A	A	A	A	A	A	A	A	B	B	A	A	A	A	A	B	A	A	A
6	32361795	32554816	193022	Bin1954	A	A	B	A	A	A	A	B	A	A	A	A	A	A	A	A	B	A	A	A	A	B	A	A	A	A	A	A	A	A	A	A	A	A	B	B	A	A	A	A	A	B	A	A	A
6	32554817	32557092	2276	Bin1955	A	A	B	A	A	A	A	B	A	A	A	A	A	A	A	A	B	A	A	A	A	B	A	A	A	A	A	A	A	A	A	A	A	A	B	B	A	A	A	A	A	B	A	A	A
6	32557093	32564497	7405	Bin1956	A	A	B	A	A	A	A	B	A	A	A	A	A	A	A	A	B	A	A	A	A	B	A	A	A	A	A	A	A	A	A	A	A	A	B	B	A	A	A	A	A	B	A	A	A
6	32564498	32564759	262	Bin1957	A	A	B	A	A	A	A	B	A	A	A	A	A	A	A	A	B	A	A	A	A	B	A	A	A	A	A	A	A	A	A	A	A	A	B	B	A	A	A	A	A	B	A	A	A
6	32564760	32570393	5634	Bin1958	A	A	B	A	A	A	A	B	A	A	A	A	A	A	A	A	B	A	A	A	A	B	A	A	A	A	A	A	A	A	A	A	A	A	B	B	A	A	A	A	A	B	A	B	A
6	32570394	32572320	1927	Bin1959	A	A	B	A	A	A	A	B	A	A	A	A	A	A	A	A	B	A	A	A	A	B	A	A	A	A	A	A	A	A	A	A	A	A	B	B	A	A	A	A	A	B	A	B	A
6	32572321	32588072	15752	Bin1960	A	A	B	A	A	A	A	B	A	A	A	A	A	A	A	A	B	A	A	A	A	B	A	A	A	A	A	A	A	A	A	A	A	A	B	B	A	A	A	A	A	B	A	B	A
6	32588073	32692599	104527	Bin1961	A	A	B	A	A	A	A	B	A	A	A	A	A	A	A	A	B	A	A	A	A	B	A	A	A	A	A	A	A	A	A	A	A	A	B	B	A	A	A	A	A	B	A	B	A
6	32692600	33202525	509926	Bin1962	A	A	B	A	A	A	A	B	A	A	A	A	A	A	A	A	B	A	A	A	A	B	A	A	A	A	A	A	A	A	A	A	A	A	B	B	A	A	B	A	A	B	A	B	A
6	33202526	33208989	6464	Bin1963	A	A	B	A	A	A	A	B	A	A	A	A	A	A	A	A	B	A	A	A	A	B	A	A	A	A	A	A	A	A	A	A	A	A	B	B	A	A	B	A	A	B	A	B	A
6	33208990	33209684	695	Bin1964	A	A	B	A	A	A	A	B	A	A	A	A	A	A	A	A	B	A	A	A	A	B	A	A	A	A	A	A	A	A	A	A	A	A	B	B	A	A	B	A	A	B	A	B	A
6	33209685	33215348	5664	Bin1965	A	A	B	A	A	A	A	B	A	A	A	A	A	A	A	A	B	A	A	A	A	B	A	A	A	A	A	A	A	A	A	A	A	A	B	B	A	A	B	A	A	A	A	B	A
6	33215349	33262330	46982	Bin1966	A	A	B	A	A	A	A	B	A	A	A	A	A	A	A	A	B	A	A	A	A	B	A	A	A	A	A	A	A	A	A	A	A	A	B	B	A	A	B	A	A	A	A	B	A
6	33262331	33262341	11	Bin1967	A	A	B	A	A	A	A	B	A	A	A	A	A	A	A	A	B	A	A	A	A	B	A	A	A	A	A	A	A	A	A	A	A	A	B	B	A	A	B	A	A	A	A	B	A
6	33262342	33264805	2464	Bin1968	A	A	B	A	A	A	A	B	A	A	A	A	A	A	A	A	B	A	A	A	A	B	A	A	A	A	A	A	A	A	A	A	A	A	B	B	A	A	B	A	A	A	A	A	A
6	33264806	33665172	400367	Bin1969	A	A	B	A	A	A	A	B	A	A	A	A	A	A	A	A	B	A	A	A	A	B	A	A	A	A	A	A	A	A	A	A	A	A	B	B	A	A	B	A	A	A	A	A	A
6	33665173	33991772	326600	Bin1970	A	A	B	A	A	A	A	B	A	A	A	A	A	A	A	A	B	A	A	A	A	B	A	A	A	A	A	A	A	A	A	A	A	A	B	B	A	A	B	A	A	A	A	A	A
6	33991773	34279229	287457	Bin1971	A	A	B	A	A	A	A	B	A	A	A	A	A	A	A	A	B	A	A	A	A	B	A	A	A	A	A	A	A	A	A	A	A	A	B	B	A	A	B	A	A	A	A	A	A
6	34279230	34406755	127526	Bin1972	A	A	B	A	A	A	A	B	A	A	A	A	A	A	A	A	B	A	A	A	A	B	A	A	A	A	A	A	A	A	A	A	A	A	B	B	A	A	B	A	A	A	A	A	A
6	34406756	34407071	316	Bin1973	A	A	B	A	A	A	A	B	A	A	A	A	A	A	A	A	B	A	A	A	A	B	A	A	A	A	A	A	A	A	A	A	A	A	B	B	A	A	B	A	A	A	A	A	A
6	34407072	34410053	2982	Bin1974	A	A	B	A	A	A	A	B	A	A	A	A	A	A	A	A	B	A	A	A	A	B	A	A	A	A	A	A	A	A	A	A	A	A	B	B	A	A	B	A	A	A	A	A	A
6	34410054	34566171	156118	Bin1975	A	A	B	A	A	A	A	B	A	A	A	A	A	A	A	A	B	A	A	A	A	B	A	A	A	A	A	A	A	A	A	A	A	A	B	B	A	A	B	A	A	A	A	A	A
6	34566172	34679976	113805	Bin1976	A	A	B	A	A	A	A	B	A	A	A	A	A	A	A	A	B	A	A	A	A	B	A	A	A	A	A	A	A	A	A	A	A	A	B	B	A	A	B	A	A	B	A	A	A
6	34679977	34780944	100968	Bin1977	A	A	B	A	A	A	A	B	A	A	A	A	A	A	A	A	B	A	A	A	A	B	A	A	A	A	A	A	A	A	A	A	A	A	B	B	A	A	B	A	A	B	A	B	A
6	34780945	34784676	3732	Bin1978	A	A	B	A	A	A	A	B	A	A	A	A	A	A	A	A	B	A	A	A	A	A	A	A	A	A	A	A	A	A	A	A	A	A	B	B	A	A	B	A	A	B	A	B	A
6	34784677	35246342	461666	Bin1979	A	A	A	A	A	A	A	B	A	A	A	A	A	A	A	A	B	A	A	A	A	A	A	A	A	A	A	A	A	A	A	A	A	A	B	B	A	A	B	A	A	B	A	B	A
6	35246343	35318084	71742	Bin1980	A	A	A	A	A	A	A	B	A	A	A	A	A	A	A	A	B	A	A	A	A	A	A	A	A	A	A	A	A	A	A	A	A	A	B	B	A	A	B	A	A	B	A	B	A
6	35318085	35723409	405325	Bin1981	A	A	A	A	A	A	A	B	A	A	A	A	A	A	A	A	B	A	A	A	A	A	A	A	A	A	A	A	A	A	A	A	A	A	B	B	A	A	B	A	A	B	A	B	A
6	35723410	35755109	31700	Bin1982	A	A	A	A	A	A	A	B	A	A	A	A	A	A	A	A	B	A	A	A	A	A	A	A	A	A	A	A	A	A	A	A	A	A	B	B	A	A	B	A	A	B	A	B	A
6	35755110	35815390	60281	Bin1983	A	A	A	A	A	A	A	B	A	A	A	A	A	A	A	A	B	A	A	A	A	A	A	A	A	A	A	A	A	A	A	A	A	A	B	B	A	A	B	A	A	B	A	B	A
6	35815391	35816806	1416	Bin1984	A	A	A	A	A	B	A	B	A	A	A	A	A	A	A	A	B	A	A	A	A	A	A	A	A	A	A	A	A	A	A	A	A	A	B	B	A	A	B	A	A	B	A	B	A
6	35816807	35965375	148569	Bin1985	A	A	A	A	A	B	A	B	A	A	A	A	A	A	A	A	B	A	A	A	A	A	A	A	A	A	A	A	A	A	A	A	A	A	B	B	A	A	B	A	A	B	A	B	A
6	35965376	36015176	49801	Bin1986	A	A	A	A	A	B	A	B	A	A	A	A	A	A	A	A	B	A	A	A	A	A	A	A	A	A	A	A	A	A	A	A	A	A	B	B	A	A	B	A	A	B	A	B	A
7	1	579925	579925	Bin1987	B	B	B	B	B	B	A	B	B	B	A	B	B	B	B	B	B	B	A	A	A	A	B	B	B	B	B	B	B	A	B	A	B	A	B	B	B	B	B	A	A	B	B	A	B
7	579926	711505	131580	Bin1988	B	B	B	B	B	B	A	B	B	B	A	B	B	B	B	B	B	B	A	A	A	A	B	B	B	B	B	B	B	A	B	A	B	A	B	B	B	B	B	A	A	B	B	A	B
7	711506	766360	54855	Bin1989	B	B	B	B	B	B	A	B	B	B	A	B	B	B	B	B	B	B	A	A	A	A	B	B	B	B	B	B	B	A	B	A	B	A	B	B	B	B	B	A	A	B	B	A	B
7	766361	771878	5518	Bin1990	B	B	B	B	B	B	A	B	B	B	A	B	B	B	B	B	B	B	A	A	A	A	B	B	B	B	B	B	B	A	B	A	B	A	B	B	B	B	B	A	A	B	B	A	B
7	771879	771881	3	Bin1991	B	B	B	B	B	B	A	B	B	B	A	B	B	B	B	B	B	B	A	A	A	A	B	B	B	B	B	B	B	A	B	A	B	A	B	B	B	B	B	A	A	B	B	A	B
7	771882	772532	651	Bin1992	B	B	B	B	B	B	A	B	B	B	A	B	B	B	B	B	B	B	A	A	A	A	B	B	B	B	B	B	B	A	B	A	B	A	B	B	B	B	B	A	A	B	B	A	B
7	772533	773238	706	Bin1993	B	B	B	B	B	B	A	B	B	B	A	A	B	B	B	B	B	B	A	A	A	A	B	B	B	B	B	B	B	A	B	A	B	A	B	B	B	B	B	A	A	B	B	A	B
7	773239	776450	3212	Bin1994	B	B	B	B	B	B	A	B	B	B	A	A	A	B	B	B	B	B	A	A	A	A	B	B	B	B	B	B	B	A	B	A	B	A	B	B	B	B	B	A	A	B	B	A	B
7	776451	776577	127	Bin1995	B	B	B	B	B	B	A	B	B	B	A	A	A	B	B	B	B	B	A	A	A	A	B	B	B	B	B	B	A	A	B	A	B	A	B	B	B	B	B	A	A	B	B	A	B
7	776578	777065	488	Bin1996	B	B	B	B	B	B	A	B	B	B	A	A	A	B	B	B	B	B	A	A	A	A	B	B	B	B	B	B	A	A	B	A	B	A	B	B	B	B	B	A	A	B	B	A	B
7	777066	777083	18	Bin1997	B	B	B	B	B	B	A	B	B	B	A	A	A	B	B	B	B	B	A	A	A	A	B	B	B	B	B	B	A	A	B	A	B	A	B	B	B	B	B	A	A	B	B	A	B
7	777084	777191	108	Bin1998	B	B	B	B	B	B	A	B	B	B	A	A	A	B	B	B	B	B	A	A	A	A	B	B	B	B	B	B	A	A	B	A	B	A	B	B	A	B	B	A	A	B	B	A	B
7	777192	777223	32	Bin1999	B	B	B	B	B	B	A	B	B	B	A	A	A	B	B	B	B	B	A	A	A	A	B	B	B	B	B	B	A	A	B	A	B	A	B	B	A	B	B	A	A	B	B	A	B
[truncated: 1,414 more rows]
[truncated: 119 more columns]
