# Supplementary material for: QTL mapping of yield component traits on bin map generated from resequencing a RIL population of foxtail millet (Setaria italica)
Source: BMC Genomics. 2020 Feb 10;21:141. doi: 10.1186/s12864-020-6553-9 (PMC7011527; doi:10.1186/s12864-020-6553-9)
Supplement: Supplementary file 4 — Additional file 4: Table S4. Recombinant breakpoints and corresponding physical locations. [file 12864_2020_6553_MOESM4_ESM.xlsx]

## Sheet: Table S4
RILs	Chr1
1	9848927	B\A
4	21772624	B\A
5	31443909	A\B
5	31667877	B\A
6	31479591	A\B
6	39719689	B\A
7	1052824	B\A
8	30512303	A\B
8	31616203	B\A
9	3692560	B\A
10	3691382	B\A
12	29641255	B\A
12	37615900	A\B
12	39128411	B\A
13	38010185	A\B
13	39442804	B\A
16	39443210	B\A
16	41194709	A\B
20	5112874	B\A
21	1052774	B\A
21	37576929	A\B
21	40122470	B\A
22	1033680	B\A
24	4236694	B\A
24	31475575	A\B
24	39190029	B\A
25	40201280	B\A
26	36602013	A\B
26	39139410	B\A
27	2780444	B\A
27	37615910	A\B
27	39190029	B\A
29	36489197	A\B
29	39213117	B\A
30	36635743	A\B
30	39190029	B\A
34	37419425	A\B
34	39905564	B\A
37	6611484	B\A
37	37988136	A\B
37	40138916	B\A
39	1033826	B\A
39	37417717	A\B
39	40139045	B\A
40	2526348	B\A
42	41194839	A\B
43	3779060	B\A
43	36635743	A\B
43	39285407	B\A
44	41194650	A\B
46	9188234	A\B
46	17067449	B\A
48	3693478	B\A
48	31475325	A\B
48	31649518	B\A
51	37582761	A\B
51	39434685	B\A
59	37576657	A\B
59	39129845	B\A
60	3697411	B\A
60	9663710	A\B
60	10040522	B\A
63	11408776	B\A
65	11180269	B\A
66	39443009	B\A
67	24193898	B\A
71	31443709	A\B
71	31647533	B\A
73	3769326	B\A
75	9756072	B\A
77	41234181	A\B
78	27752508	B\A
79	37597229	A\B
79	39444664	B\A
80	974775	B\A
81	10474330	B\A
83	1033670	B\A
83	37597105	A\B
83	39190014	B\A
84	36488935	A\B
84	39892948	B\A
84	41235309	A\B
85	37595566	A\B
85	40153050	B\A
85	41233745	A\B
87	9801500	A\B
87	10048129	B\A
88	5423511	B\A
88	36498091	A\B
88	39090302	B\A
89	37845861	A\B
89	39434679	B\A
90	1033670	B\A
94	7556261	B\A
95	37625704	A\B
95	39667744	B\A
100	40207557	B\A
101	22178154	B\A
103	3693478	B\A
105	37597157	A\B
105	39136560	B\A
107	1033680	B\A
110	3756466	B\A
111	37601189	A\B
111	39129324	B\A
112	9892646	B\A
115	5525727	B\A
115	41212372	A\B
116	37597199	A\B
116	39207831	B\A
119	11179988	B\A
119	38265132	A\B
119	39444706	B\A
122	2526913	B\A
124	12401136	B\A
125	37582652	A\B
125	40191042	B\A
129	30508542	A\B
129	30981654	B\A
131	36479182	A\B
131	40153086	B\A
132	2498284	B\A
133	3693439	B\A
133	9207545	A\B
133	17067447	B\A
133	41214233	A\B
134	2526857	B\A
134	30519110	A\B
134	31617599	B\A
135	1157762	B\A
140	2523752	B\A
141	2971045	B\A
142	36503732	A\B
142	40146891	B\A
143	36637682	A\B
143	39090321	B\A
144	13605759	B\A
144	37845878	A\B
144	40153050	B\A
146	37600616	A\B
146	39667768	B\A
147	38082632	A\B
147	40186579	B\A
148	37600371	A\B
148	39090302	B\A
150	11459115	B\A
150	36493138	A\B
150	39132491	B\A
151	3697731	B\A
153	3693478	B\A
154	7242751	B\A
157	41220180	A\B
159	36488998	A\B
159	39928576	B\A
160	31818747	A\B
160	39443064	B\A
161	2802008	B\A
162	20498306	B\A
162	37614826	A\B
162	39128377	B\A
164	39117621	B\A
RILs	Chr2
1	15416776	B\A
1	30620405	A\B
1	30989981	B\A
2	10388064	B\A
3	11411378	A\B
3	11988136	B\A
3	30575402	A\B
3	32125119	B\A
4	1036681	B\A
4	23234294	A\B
4	29311592	B\A
5	11300227	A\B
5	11976849	B\A
5	30673994	A\B
5	30926603	B\A
6	13909322	A\B
6	15422561	B\A
6	28295769	A\B
6	30926692	B\A
6	35062920	A\B
6	36342268	B\A
6	47752411	A\B
8	11409595	A\B
8	11987897	B\A
8	30690580	A\B
8	30923666	B\A
9	11325890	A\B
9	11988136	B\A
11	11323522	A\B
11	11978085	B\A
11	30636315	A\B
11	30926460	B\A
12	11417490	A\B
12	12250774	B\A
12	30623163	A\B
13	11305875	A\B
13	11989092	B\A
13	30635862	A\B
13	31218689	B\A
14	5621538	A\B
14	32429766	B\A
15	1039797	B\A
15	11300227	A\B
15	11989031	B\A
15	43740748	A\B
15	44197658	B\A
16	11323522	A\B
16	11989391	B\A
17	11403998	A\B
17	11988006	B\A
17	45168182	A\B
17	46105810	B\A
18	1187637	B\A
18	11593151	A\B
18	11989587	B\A
18	30496078	A\B
18	31010190	B\A
19	11697852	A\B
19	11972808	B\A
22	30693302	A\B
22	30989981	B\A
23	11322142	A\B
23	11988006	B\A
26	11417490	A\B
26	11987785	B\A
26	30690589	A\B
26	30926603	B\A
26	43512470	A\B
26	44378921	B\A
27	4873003	A\B
27	5677846	B\A
28	11404038	A\B
28	11989587	B\A
28	43488823	A\B
28	44379010	B\A
30	1971564	B\A
30	11296250	A\B
30	11989092	B\A
30	30660130	A\B
30	31148180	B\A
30	43483364	A\B
31	11411378	A\B
31	11989943	B\A
31	30576522	A\B
31	30926603	B\A
32	1020082	B\A
32	11300227	A\B
32	11990181	B\A
33	1034819	B\A
33	11327232	A\B
33	11989031	B\A
34	1036262	B\A
34	11299483	A\B
34	11962095	B\A
35	45688877	B\A
36	7991903	A\B
36	10326439	B\A
36	14299821	A\B
36	14908496	B\A
36	15067506	A\B
36	15324730	B\A
36	48453911	A\B
37	11323522	A\B
37	12216059	B\A
37	48835179	A\B
38	1034624	B\A
39	11327235	A\B
39	11987788	B\A
39	28368304	A\B
39	29087973	B\A
40	11326176	A\B
40	11990236	B\A
42	517149	B\A
42	5113871	A\B
42	12003961	B\A
42	13927098	A\B
42	24555688	B\A
42	28296377	A\B
42	35091605	B\A
42	35198703	A\B
42	35567539	B\A
42	44778787	A\B
43	1041460	B\A
43	11403951	A\B
43	11976815	B\A
43	30659673	A\B
43	31193015	B\A
43	43740631	A\B
43	45689310	B\A
44	4956175	A\B
44	24555688	B\A
44	28158094	A\B
44	36875576	B\A
44	44777211	A\B
45	11301101	A\B
45	11989391	B\A
45	30690589	A\B
45	30926692	B\A
46	11302434	A\B
46	11976849	B\A
46	48675514	A\B
47	6861001	A\B
47	15443442	B\A
47	28280615	A\B
47	31974205	B\A
47	35198450	A\B
47	35567519	B\A
47	40456093	A\B
47	41144854	B\A
47	43741132	A\B
47	46105081	B\A
47	48672590	A\B
48	11417490	A\B
48	11989092	B\A
48	30670430	A\B
49	478503	B\A
49	11325768	A\B
49	11976849	B\A
49	28295741	A\B
49	36435001	B\A
49	43740596	A\B
49	46040573	B\A
49	48620591	A\B
50	11326921	A\B
50	11974686	B\A
50	30696433	A\B
50	30926603	B\A
50	43488838	A\B
50	45688877	B\A
51	43481905	A\B
51	44210209	B\A
52	11417485	A\B
52	11972813	B\A
52	30711399	A\B
52	30941336	B\A
54	11301101	A\B
54	11987788	B\A
55	21721749	A\B
55	31268959	B\A
56	11327235	A\B
56	11989031	B\A
56	30690589	A\B
56	30924329	B\A
57	11326176	A\B
57	11989275	B\A
57	30654268	A\B
57	31271212	B\A
59	1035000	B\A
59	11295849	A\B
59	11987897	B\A
59	30496078	A\B
59	30923666	B\A
60	11305900	A\B
60	11989587	B\A
60	48599256	A\B
62	11327283	A\B
62	11976849	B\A
62	30660130	A\B
62	31297413	B\A
63	11326176	A\B
63	11987854	B\A
63	30669069	A\B
63	30926692	B\A
65	11330635	A\B
65	11978085	B\A
66	1034722	B\A
68	1035069	B\A
74	1187540	B\A
75	5621785	A\B
75	10311188	B\A
75	11325620	A\B
75	11990181	B\A
75	13746555	A\B
75	29291393	B\A
75	30635030	A\B
75	31175141	B\A
75	43750870	A\B
75	46435697	B\A
75	47758607	A\B
77	5628118	A\B
77	11299513	B\A
77	28223087	A\B
77	30947626	B\A
77	35198375	A\B
77	35565917	B\A
77	43494329	A\B
77	44199667	B\A
77	47162352	A\B
78	47505819	A\B
79	13893213	A\B
79	17233295	B\A
79	28296029	A\B
80	6820877	A\B
80	7084942	B\A
80	7994437	A\B
80	8098501	B\A
80	10257507	A\B
80	10326439	B\A
80	14253163	A\B
80	15329660	B\A
80	28282809	A\B
80	30997706	B\A
80	35143343	A\B
80	35567515	B\A
80	45302213	A\B
80	46262293	B\A
80	48663949	A\B
81	11404038	A\B
81	11989943	B\A
83	1198786	B\A
83	11295849	A\B
83	11990236	B\A
84	43481986	A\B
84	46033696	B\A
85	5611971	A\B
85	12076798	B\A
85	13910007	A\B
85	15500174	B\A
85	28148419	A\B
85	35563632	B\A
85	44787948	A\B
85	46104850	B\A
85	47752434	A\B
86	11593263	A\B
86	11993273	B\A
86	30634073	A\B
86	30918563	B\A
87	494487	B\A
87	48243938	A\B
89	11306589	A\B
89	12492971	B\A
90	1362633	B\A
90	30690589	A\B
90	31271229	B\A
91	11306589	A\B
91	11989092	B\A
91	30669069	A\B
91	30898107	B\A
92	11299513	A\B
92	11988136	B\A
93	43483364	A\B
93	44623529	B\A
94	11306589	A\B
94	11989031	B\A
95	1034637	B\A
95	11326921	A\B
95	11976849	B\A
95	30654246	A\B
96	11593232	A\B
96	11968400	B\A
97	11298970	A\B
97	11989275	B\A
98	11311343	A\B
98	11989391	B\A
98	30711197	A\B
98	30922705	B\A
99	11326921	A\B
99	11989391	B\A
100	1037237	B\A
101	1039301	B\A
102	4729914	A\B
102	15497920	B\A
103	11306672	A\B
103	11988136	B\A
103	30525651	A\B
103	31257454	B\A
104	30709045	A\B
104	30922705	B\A
104	34647384	A\B
104	35766893	B\A
105	11327260	A\B
105	11988136	B\A
107	11417492	A\B
107	11988136	B\A
107	30634346	A\B
107	30922705	B\A
108	11322142	A\B
108	11990248	B\A
108	30635084	A\B
108	31111986	B\A
108	48581244	A\B
109	1974761	B\A
109	30652422	A\B
109	31052979	B\A
110	11305900	A\B
110	11989031	B\A
111	30576522	A\B
111	45690747	B\A
112	1748648	B\A
112	11295849	A\B
112	11989391	B\A
114	11327235	A\B
114	11990236	B\A
115	7991773	A\B
115	8098110	B\A
115	11600556	A\B
115	11972813	B\A
115	48242076	A\B
116	6120032	A\B
116	7883935	B\A
116	11403835	A\B
116	11972832	B\A
116	28403022	A\B
116	31300085	B\A
116	43740510	A\B
116	45690454	B\A
119	11326921	A\B
119	11976815	B\A
119	43483325	A\B
119	44379073	B\A
122	11306589	A\B
122	11989391	B\A
122	30623163	A\B
122	30900403	B\A
125	11325890	A\B
125	11969214	B\A
126	1035015	B\A
126	11325798	A\B
126	11989587	B\A
126	30693302	A\B
126	30923666	B\A
126	43514341	A\B
126	45689390	B\A
127	11325739	A\B
127	11990236	B\A
128	11322142	A\B
128	12512898	B\A
129	11403879	A\B
129	11990236	B\A
131	11404028	A\B
131	11989943	B\A
133	11403835	A\B
133	12512898	B\A
134	11325798	A\B
134	11989092	B\A
135	14409429	A\B
135	14912219	B\A
135	30620413	A\B
135	30922705	B\A
135	48663949	A\B
138	4802127	A\B
138	15480459	B\A
138	30669095	A\B
138	30924329	B\A
140	43481924	A\B
141	11327260	A\B
141	11989031	B\A
141	30717995	A\B
141	31000822	B\A
142	11419015	A\B
142	11988136	B\A
142	30575402	A\B
142	30988178	B\A
143	1212402	B\A
143	11322142	A\B
143	11987788	B\A
144	10610800	B\A
144	11323522	A\B
144	11988136	B\A
146	1034624	B\A
146	11418869	A\B
146	15481921	B\A
146	30652422	A\B
146	30988178	B\A
147	11325787	A\B
147	12485017	B\A
148	1187213	B\A
148	11306589	A\B
148	12375154	B\A
149	11305903	A\B
149	11989092	B\A
149	43481924	A\B
149	44209505	B\A
150	11326176	A\B
150	11978085	B\A
150	30690589	A\B
150	30940972	B\A
152	11326921	A\B
152	11989092	B\A
153	11403905	A\B
153	11989092	B\A
154	11403953	A\B
154	11976849	B\A
154	30690534	A\B
154	31052982	B\A
155	11593151	A\B
155	11962527	B\A
156	11299489	A\B
156	11990236	B\A
156	30697717	A\B
160	11593347	A\B
160	11976854	B\A
162	1035080	B\A
162	11306672	A\B
162	11989587	B\A
162	30685717	A\B
162	30922670	B\A
163	6110471	A\B
163	26602239	B\A
163	43512470	A\B
163	45690088	B\A
RILs	Chr3
1	9046819	A\B
1	10590698	B\A
1	42959473	A\B
1	43374398	B\A
1	44326450	A\B
1	45094957	B\A
2	18935549	B\A
2	39446658	A\B
2	40398498	B\A
2	42056367	A\B
2	43197442	B\A
3	1213328	B\A
3	9746984	A\B
3	11037410	B\A
3	44335493	A\B
3	46263258	B\A
3	49222977	A\B
3	50140228	B\A
4	44329970	A\B
4	45257166	B\A
4	47650868	A\B
5	9734194	A\B
5	12564107	B\A
5	42541043	A\B
5	43373079	B\A
5	44298708	A\B
5	45256873	B\A
6	1696127	B\A
6	6565090	A\B
6	11540982	B\A
6	14081981	A\B
6	14534837	B\A
6	15260916	A\B
6	39666792	B\A
6	44103687	A\B
6	45098371	B\A
6	45926395	A\B
6	47314345	B\A
6	49306138	A\B
7	8810960	A\B
7	10577883	B\A
7	38865489	A\B
7	40400658	B\A
7	43149405	A\B
7	43848184	B\A
7	44342767	A\B
7	45257009	B\A
8	9101493	A\B
8	10629555	B\A
8	44313042	A\B
8	45094356	B\A
9	17405709	B\A
9	42296130	A\B
10	1543307	B\A
10	42907289	A\B
10	43352797	B\A
10	44326450	A\B
10	45252528	B\A
11	40272890	A\B
11	43206051	B\A
12	2438473	B\A
12	7783710	A\B
12	7871728	B\A
12	9102071	A\B
12	11513052	B\A
12	44321013	A\B
12	48478742	B\A
12	49221982	A\B
12	50139320	B\A
13	42479155	A\B
13	43103887	B\A
13	44329956	A\B
13	45094856	B\A
14	41445882	A\B
14	43387798	B\A
15	42907259	A\B
15	43316543	B\A
15	44342656	A\B
15	45254097	B\A
16	4363241	B\A
16	9101352	A\B
16	10581276	B\A
17	1754223	B\A
17	7352848	A\B
17	11292839	B\A
17	15260733	A\B
17	39667758	B\A
17	44255230	A\B
17	45254097	B\A
17	46088703	A\B
17	47272374	B\A
18	4366898	B\A
18	9739541	A\B
18	10582609	B\A
18	44321013	A\B
18	45097674	B\A
19	9739541	A\B
19	13931093	B\A
19	43117416	A\B
19	43363466	B\A
19	44313042	A\B
19	45260923	B\A
20	42305100	A\B
20	43102817	B\A
21	9692148	A\B
21	13928120	B\A
21	42906554	A\B
21	43373556	B\A
21	44342638	A\B
21	45315484	B\A
22	42954828	A\B
22	50140613	B\A
23	42917920	A\B
23	43357266	B\A
23	44638908	A\B
23	45543055	B\A
24	2469726	B\A
24	43149879	A\B
24	43352960	B\A
24	44328493	A\B
24	45254097	B\A
25	42948428	A\B
26	9144594	A\B
26	10801672	B\A
26	42917920	A\B
26	43370885	B\A
26	44342638	A\B
26	45097743	B\A
27	9718315	A\B
27	10819859	B\A
27	38281325	A\B
28	39446797	A\B
28	40411081	B\A
28	43200118	A\B
28	43352797	B\A
28	44332053	A\B
28	45094268	B\A
29	9746984	A\B
29	40432446	B\A
29	42418183	A\B
29	43258835	B\A
29	44329970	A\B
29	45252675	B\A
30	5443249	B\A
30	7781601	A\B
30	7942531	B\A
30	9715803	A\B
30	12875250	B\A
30	44299711	A\B
30	45094518	B\A
31	42956252	A\B
31	46461437	B\A
33	42053208	A\B
33	43384770	B\A
34	42008443	A\B
34	49434763	B\A
35	3622565	B\A
35	9102446	A\B
35	10914012	B\A
35	42918362	A\B
35	43363703	B\A
35	44321009	A\B
35	45317545	B\A
36	3804369	B\A
36	4946589	A\B
36	7949026	B\A
36	13508275	A\B
36	39689297	B\A
36	44040209	A\B
36	45253173	B\A
36	46413267	A\B
36	47491490	B\A
36	48197506	A\B
36	48602877	B\A
36	49265141	A\B
37	4959623	A\B
37	6481935	B\A
37	9101352	A\B
37	14258406	B\A
37	14613778	A\B
37	43204364	B\A
37	44342653	A\B
37	45254101	B\A
38	9159826	A\B
38	14019809	B\A
38	41658426	A\B
38	48494420	B\A
40	38287878	A\B
40	43363466	B\A
41	9718315	A\B
41	10801672	B\A
41	42058777	A\B
41	48942946	B\A
42	40429944	B\A
42	42906468	A\B
42	43337112	B\A
42	44419644	A\B
42	45254101	B\A
42	46531723	A\B
42	48571797	B\A
42	49276820	A\B
43	44312207	A\B
43	45094228	B\A
44	4959623	A\B
44	5695742	B\A
44	6631482	A\B
44	6958652	B\A
44	7615768	A\B
44	43363625	B\A
44	44342653	A\B
44	45252675	B\A
44	46873110	A\B
44	47715168	B\A
44	49304835	A\B
44	49691765	B\A
45	9734197	A\B
45	13897187	B\A
45	40707816	A\B
45	43370885	B\A
45	44332053	A\B
45	45097564	B\A
46	7238477	A\B
46	10920086	B\A
46	22604935	A\B
46	40429944	B\A
46	42956252	A\B
46	43319202	B\A
46	44299691	A\B
46	45094970	B\A
47	3735509	B\A
47	4103045	A\B
47	42809006	B\A
47	42906443	A\B
47	43267775	B\A
47	43929791	A\B
47	45095017	B\A
48	7782310	A\B
48	7942709	B\A
48	9710662	A\B
48	10652875	B\A
48	42909278	A\B
48	43352797	B\A
48	44312207	A\B
48	45252482	B\A
49	419866	A\B
49	3414534	B\A
49	7618624	A\B
49	7877158	B\A
49	9710341	A\B
49	10587133	B\A
49	15041212	A\B
49	34132017	B\A
49	42947358	A\B
49	47523822	B\A
49	49302014	A\B
50	9711609	A\B
50	40431495	B\A
50	44294841	A\B
50	45252095	B\A
51	9144633	A\B
51	10576368	B\A
51	38875963	A\B
51	40389160	B\A
51	43117424	A\B
53	8686043	A\B
53	10590677	B\A
53	39650543	A\B
53	48537764	B\A
54	9710662	A\B
54	10576368	B\A
54	42918362	A\B
54	43363718	B\A
54	44316308	A\B
54	45252482	B\A
55	14616050	A\B
55	34050486	B\A
55	42912029	A\B
56	3376411	B\A
56	9710341	A\B
56	10581586	B\A
56	42917300	A\B
56	43417582	B\A
57	9718315	A\B
57	10855874	B\A
57	42804471	A\B
57	43417582	B\A
58	8693675	A\B
58	10590795	B\A
58	44342656	A\B
58	45252528	B\A
59	6550686	B\A
59	9710341	A\B
59	10881551	B\A
59	42009073	A\B
59	43420740	B\A
60	9102067	A\B
60	10586207	B\A
60	42909280	A\B
60	43352795	B\A
60	44329956	A\B
60	45252482	B\A
61	42539246	A\B
61	43417451	B\A
62	38979889	A\B
62	46461423	B\A
63	42955027	A\B
63	43111950	B\A
64	9166186	A\B
64	16454524	B\A
64	42954828	A\B
64	45572864	B\A
65	29440322	B\A
67	41959611	A\B
68	9739541	A\B
68	10577883	B\A
68	42643796	A\B
68	43417447	B\A
69	5027478	B\A
69	9041139	A\B
69	10855874	B\A
69	47413463	A\B
70	44419812	A\B
70	45260944	B\A
71	8905502	A\B
71	10913808	B\A
71	42009026	A\B
71	43417444	B\A
72	3416219	B\A
72	9710748	A\B
72	10913881	B\A
72	44419772	A\B
72	45094856	B\A
73	4366102	B\A
73	9100838	A\B
73	13344032	B\A
73	39391899	A\B
73	49573306	B\A
74	4364972	B\A
74	8528271	A\B
74	14349223	B\A
74	42418183	A\B
74	46488729	B\A
74	48330426	A\B
75	2793477	A\B
75	43387796	B\A
75	45439646	A\B
75	49140695	B\A
76	42992002	A\B
77	42917087	A\B
77	43280210	B\A
77	44342674	A\B
77	45101612	B\A
77	46002134	A\B
77	47273340	B\A
77	48064538	A\B
77	48685141	B\A
77	49276847	A\B
78	42049303	A\B
79	7838275	A\B
79	11168575	B\A
79	42918790	A\B
79	43357110	B\A
79	44328493	A\B
79	44974061	B\A
79	49221693	A\B
80	6024974	A\B
80	8689541	B\A
80	9063502	A\B
80	14254571	B\A
80	14824596	A\B
80	39668003	B\A
80	42917496	A\B
80	43262180	B\A
80	44299723	A\B
80	44892632	B\A
80	45928518	A\B
80	48538322	B\A
80	49306595	A\B
81	41609448	A\B
81	48579034	B\A
82	44344279	A\B
82	45317169	B\A
83	9739541	A\B
83	34499441	B\A
83	42918790	A\B
83	43352797	B\A
83	44329956	A\B
83	45094188	B\A
84	9771258	A\B
85	457688	A\B
85	3804369	B\A
85	4455152	A\B
85	18708365	B\A
85	43200128	A\B
85	43352956	B\A
85	44316308	A\B
85	45097593	B\A
85	46582747	A\B
85	48501978	B\A
85	49278259	A\B
86	9903389	A\B
86	12644291	B\A
86	44309001	A\B
86	45526318	B\A
87	699647	A\B
87	3416219	B\A
87	9106215	A\B
87	12637813	B\A
87	44299661	A\B
87	44885606	B\A
87	46255935	A\B
87	47401698	B\A
87	49218552	A\B
87	49421130	B\A
88	7830055	A\B
88	7943502	B\A
88	9144007	A\B
88	10855874	B\A
88	42879207	A\B
88	43373526	B\A
88	44329956	A\B
88	45251941	B\A
89	9771762	A\B
89	10652856	B\A
89	44321011	A\B
89	45254097	B\A
90	42305115	A\B
90	43357110	B\A
90	44637695	A\B
90	45265397	B\A
92	49305042	A\B
92	50140055	B\A
93	9719251	A\B
93	10576368	B\A
93	42009120	A\B
93	46256133	B\A
94	9102071	A\B
94	10577951	B\A
94	44326450	A\B
94	45317181	B\A
95	9746984	A\B
95	10653393	B\A
95	43158478	A\B
95	43352795	B\A
95	44298708	A\B
95	45245792	B\A
96	9710662	A\B
96	13951712	B\A
96	42667085	A\B
96	43373526	B\A
96	44430046	A\B
96	45541299	B\A
97	18487271	B\A
97	42305123	A\B
97	43418135	B\A
98	42931362	A\B
98	43877070	B\A
99	44326450	A\B
99	45097593	B\A
100	42643924	A\B
100	46262537	B\A
101	42535699	A\B
102	42931388	A\B
103	6481801	B\A
103	7838077	A\B
103	7874203	B\A
103	9122808	A\B
104	42058777	A\B
104	43387796	B\A
104	44316308	A\B
104	45254097	B\A
105	43009301	A\B
105	43373526	B\A
105	44313042	A\B
105	45094909	B\A
106	42418166	A\B
106	48685940	B\A
107	44342767	A\B
107	45317169	B\A
108	753185	A\B
108	1733580	B\A
108	4847641	A\B
108	7748507	B\A
108	14078686	A\B
108	14312851	B\A
108	14827023	A\B
108	15269265	B\A
108	19900624	A\B
108	39689098	B\A
108	42917173	A\B
108	43366039	B\A
108	44312207	A\B
108	45329539	B\A
108	46384997	A\B
108	47423997	B\A
108	49306018	A\B
108	49724451	B\A
109	48841060	A\B
110	43117044	A\B
110	49931687	B\A
111	44295691	A\B
111	45317265	B\A
112	9739541	A\B
112	10653435	B\A
112	43197622	A\B
112	43357110	B\A
112	44328493	A\B
112	45094859	B\A
113	7839942	A\B
113	7942691	B\A
113	8672381	A\B
113	10582609	B\A
113	42460615	A\B
113	43109817	B\A
114	9101493	A\B
114	11522942	B\A
114	42053421	A\B
114	43272732	B\A
115	4621095	A\B
115	7619373	B\A
115	11692785	A\B
115	13958644	B\A
115	14782489	A\B
115	41037827	B\A
115	44299699	A\B
115	44891693	B\A
115	46488729	A\B
115	48732257	B\A
115	49300851	A\B
116	985136	B\A
116	9313180	A\B
116	10914035	B\A
116	43149405	A\B
116	43357110	B\A
116	44328363	A\B
116	45252505	B\A
117	3041363	B\A
117	8064603	A\B
117	10577883	B\A
117	44342656	A\B
117	45254097	B\A
118	42643803	A\B
118	46488725	B\A
119	2945669	B\A
119	9144484	A\B
119	10589584	B\A
119	42906554	A\B
119	43357266	B\A
119	44316308	A\B
119	45094859	B\A
120	7781440	A\B
120	7795904	B\A
120	9144484	A\B
120	10582609	B\A
120	43117424	A\B
120	43373526	B\A
120	46489254	A\B
121	42956252	A\B
121	43849306	B\A
122	2756982	B\A
122	42058662	A\B
122	43417444	B\A
124	9793403	A\B
124	10589584	B\A
124	44329970	A\B
124	45094228	B\A
125	7781380	A\B
125	7795821	B\A
125	9711609	A\B
125	10589584	B\A
125	44316308	A\B
125	45227706	B\A
126	4364998	B\A
126	9710341	A\B
126	10653455	B\A
126	43149405	A\B
126	43357110	B\A
126	44321011	A\B
126	45094518	B\A
127	43125762	A\B
127	43357110	B\A
127	44332053	A\B
127	45095017	B\A
128	7835039	A\B
128	7942769	B\A
128	9101493	A\B
128	13996477	B\A
128	42053284	A\B
128	49988629	B\A
129	42643957	A\B
130	39392423	A\B
130	40429959	B\A
130	42909275	A\B
130	43363631	B\A
130	44313042	A\B
130	45094988	B\A
131	9713721	A\B
131	13419875	B\A
131	42087141	A\B
131	44091949	B\A
132	43103890	B\A
132	44648484	A\B
132	45253173	B\A
133	44329956	A\B
133	45097008	B\A
133	48145627	A\B
134	42535699	A\B
134	43418087	B\A
135	1642126	B\A
135	2022779	A\B
135	39722212	B\A
135	42931444	A\B
135	43357300	B\A
135	44037388	A\B
135	45094824	B\A
135	46385010	A\B
135	47552442	B\A
135	48196991	A\B
135	48865787	B\A
136	9746984	A\B
136	10629555	B\A
136	38843969	A\B
136	40415146	B\A
136	44332053	A\B
136	45252482	B\A
137	9718315	A\B
137	10653255	B\A
137	44313042	A\B
137	45094558	B\A
138	3042144	B\A
138	42918756	A\B
138	43363703	B\A
138	44321027	A\B
138	45094518	B\A
139	40429124	B\A
139	42931378	A\B
139	46008772	B\A
140	47736062	B\A
141	9745336	A\B
141	10653429	B\A
141	42956138	A\B
141	43111950	B\A
142	42643782	A\B
142	43273033	B\A
143	7782056	A\B
143	7942575	B\A
143	9102479	A\B
143	10913853	B\A
143	42643924	A\B
143	43801446	B\A
143	44329956	A\B
143	45094859	B\A
144	42956411	A\B
145	40768151	A\B
146	42955027	A\B
146	43111971	B\A
147	10653385	B\A
147	44340327	A\B
147	45317181	B\A
148	43200128	A\B
148	43363625	B\A
148	44329970	A\B
148	45252095	B\A
149	42305112	A\B
150	2951742	B\A
150	42956252	A\B
150	43417582	B\A
151	3953291	B\A
151	9143362	A\B
151	10653395	B\A
151	42926170	A\B
151	43319452	B\A
151	44328493	A\B
151	45095053	B\A
152	3096059	B\A
152	9627391	A\B
152	10589584	B\A
152	42673797	A\B
152	43352956	B\A
152	44326908	A\B
152	45247499	B\A
153	9747473	A\B
153	13298067	B\A
153	42643924	A\B
153	48537764	B\A
154	39447690	A\B
154	48665674	B\A
155	9769049	A\B
155	12568197	B\A
155	41959460	A\B
155	46263258	B\A
156	9145182	A\B
156	10653395	B\A
156	42918756	A\B
156	43352960	B\A
156	44299546	A\B
156	45260558	B\A
157	1521903	B\A
157	42897773	A\B
157	43352956	B\A
157	44328493	A\B
157	45252675	B\A
158	48535489	B\A
159	9710341	A\B
159	17115096	B\A
159	42535516	A\B
159	43112039	B\A
159	44421861	A\B
159	45317169	B\A
160	8382859	A\B
160	10577883	B\A
160	42954828	A\B
160	43370885	B\A
160	44289404	A\B
160	45315110	B\A
161	8666155	A\B
161	10913881	B\A
161	42536044	A\B
162	9101352	A\B
162	10914789	B\A
163	1082551	B\A
163	7356721	A\B
163	43352797	B\A
163	44335493	A\B
163	45252398	B\A
164	42458163	A\B
RILs	Chr4
1	33622963	A\B
1	34274567	B\A
3	39712828	A\B
4	39841125	A\B
5	39914215	A\B
6	412058	A\B
6	2572367	B\A
6	39843557	A\B
7	33909468	A\B
8	39557750	A\B
9	39839302	A\B
10	39783596	A\B
11	39123512	A\B
12	38833546	A\B
13	33618494	A\B
13	35123805	B\A
13	39835838	A\B
15	39835796	A\B
17	33810526	A\B
17	35118308	B\A
17	39612155	A\B
18	33905426	A\B
18	35125982	B\A
18	39837211	A\B
19	39712669	A\B
20	39779187	A\B
22	33645128	A\B
22	34265900	B\A
24	39705019	A\B
26	39837211	A\B
27	39734704	A\B
28	33809726	A\B
28	34243467	B\A
28	39830904	A\B
32	39577561	A\B
33	39562288	A\B
34	39829130	A\B
35	33923646	A\B
36	572257	B\A
36	39529187	A\B
37	39758133	A\B
38	39705019	A\B
40	39918422	A\B
41	39871008	A\B
42	425511	A\B
42	610736	B\A
42	39779213	A\B
43	33828107	A\B
43	35122784	B\A
44	468889	A\B
44	588859	B\A
44	39931236	A\B
46	39808169	A\B
47	39870931	A\B
49	823569	B\A
49	39779166	A\B
52	33906400	A\B
52	34265900	B\A
52	39712669	A\B
53	39838316	A\B
54	39885810	A\B
55	35992733	B\A
55	39839305	A\B
56	33618478	A\B
56	34917540	B\A
56	39835825	A\B
58	38969589	A\B
59	33906196	A\B
59	34243520	B\A
59	39562288	A\B
60	39529164	A\B
66	39837199	A\B
67	39837211	A\B
68	39835796	A\B
71	33632357	A\B
71	34243506	B\A
71	38789493	A\B
73	33809681	A\B
73	34261624	B\A
73	39599165	A\B
74	33645128	A\B
74	35118308	B\A
74	39839122	A\B
76	39834862	A\B
77	38789482	A\B
79	33622963	A\B
79	34265900	B\A
79	39837211	A\B
80	39723131	A\B
83	4884590	B\A
83	33650974	A\B
83	35121888	B\A
83	39779472	A\B
84	39835838	A\B
85	422751	A\B
85	1282758	B\A
85	38939057	A\B
87	33650962	A\B
87	34274167	B\A
87	38866687	A\B
88	39177237	A\B
89	39835838	A\B
90	30172030	A\B
90	34309841	B\A
90	39779433	A\B
93	33905415	A\B
93	34274469	B\A
93	39683797	A\B
95	39870495	A\B
96	33905354	A\B
96	35008828	B\A
96	39675005	A\B
97	39830904	A\B
100	39779166	A\B
102	39705019	A\B
105	889663	B\A
105	39835825	A\B
107	33811385	A\B
107	34917598	B\A
107	39870785	A\B
108	432059	B\A
108	39361010	A\B
109	33334300	A\B
109	34265935	B\A
109	39712828	A\B
110	33906400	A\B
110	34274654	B\A
111	33510265	A\B
111	34939332	B\A
112	33811403	A\B
112	34711926	B\A
114	33906400	A\B
114	34243506	B\A
114	39838316	A\B
116	38756018	A\B
118	39835849	A\B
120	39828222	A\B
121	39577670	A\B
122	33777044	A\B
122	34711942	B\A
122	39835825	A\B
123	33777044	A\B
123	38559911	B\A
123	39829130	A\B
125	39675005	A\B
126	38894258	A\B
127	33906400	A\B
127	35118458	B\A
131	39839305	A\B
133	39381523	A\B
135	512583	B\A
135	39578115	A\B
136	39834862	A\B
139	39707224	A\B
140	39837199	A\B
141	39123825	A\B
142	38914180	A\B
143	38914180	A\B
144	4829853	B\A
144	39883845	A\B
145	39779199	A\B
150	39834862	A\B
152	39123838	A\B
153	39810208	A\B
154	305930	B\A
154	38829054	A\B
155	38825128	A\B
156	39838316	A\B
157	39598894	A\B
159	1014419	B\A
159	39839302	A\B
160	39829127	A\B
161	39704835	A\B
163	39807758	A\B
164	39835825	A\B
RILs	Chr5
1	21322212	B\A
2	5206375	B\A
6	3338306	A\B
6	3972798	B\A
6	4289308	A\B
6	8944079	B\A
6	43734607	A\B
8	4696203	B\A
10	38837241	B\A
16	4927305	B\A
17	3560154	A\B
17	3973779	B\A
17	4262539	A\B
17	4697739	B\A
17	5490161	A\B
17	6547804	B\A
17	6869182	A\B
17	8618250	B\A
17	46049689	A\B
20	4699987	B\A
21	1680281	B\A
21	18501647	A\B
21	27677014	B\A
22	2208211	B\A
24	1930726	B\A
25	28880832	B\A
28	4699472	B\A
29	1659500	B\A
33	42450930	B\A
34	5206483	B\A
36	1002870	B\A
36	3818089	A\B
36	9311271	B\A
36	42928398	A\B
36	43986335	B\A
36	45783841	A\B
36	46348419	B\A
39	5656934	A\B
40	10477405	B\A
42	1930055	B\A
42	5490326	A\B
42	9231677	B\A
42	11623581	A\B
42	13303492	B\A
42	43734067	A\B
44	4699590	A\B
44	13307066	B\A
44	43752160	A\B
44	43962126	B\A
44	45645760	A\B
46	873178	B\A
46	5788264	A\B
46	43830921	B\A
46	45880631	A\B
47	3338173	A\B
47	9316850	B\A
47	43749046	A\B
47	43950169	B\A
47	46044473	A\B
49	394790	A\B
49	1933996	B\A
49	4106591	A\B
49	6563584	B\A
49	6785106	A\B
49	12521957	B\A
52	10210362	B\A
55	4013870	A\B
55	6549747	B\A
55	6742354	A\B
55	12499707	B\A
55	43749046	A\B
55	45344337	B\A
55	46044326	A\B
55	46200412	B\A
57	12525977	B\A
58	1930152	B\A
60	6678634	A\B
60	45360212	B\A
68	2455986	B\A
73	30659964	B\A
74	25315402	B\A
75	1904751	B\A
76	1929914	B\A
77	4310107	A\B
77	8203941	B\A
79	1929456	B\A
79	3337497	A\B
79	10115770	B\A
79	41089009	A\B
79	46347717	B\A
80	8052405	A\B
80	11281111	B\A
80	43399298	A\B
80	44394536	B\A
80	45956031	A\B
80	46773857	B\A
81	7467361	B\A
82	42354322	A\B
85	4696082	A\B
85	9231691	B\A
85	10966029	A\B
85	13306301	B\A
85	43399186	A\B
87	5468405	A\B
87	9752567	B\A
89	4696203	B\A
97	13303742	B\A
99	1929456	B\A
101	43722200	B\A
102	9508179	B\A
103	1904751	B\A
104	7142719	A\B
104	15230461	B\A
109	9451944	B\A
112	40542661	A\B
113	1904696	B\A
115	1904751	B\A
115	45656054	A\B
115	46811361	B\A
116	5787615	A\B
116	6550394	B\A
120	1931002	B\A
121	1918394	B\A
122	3915165	B\A
124	1513076	B\A
125	41034704	A\B
128	4697739	B\A
131	38472639	A\B
133	5101486	B\A
135	1058260	B\A
135	43442745	A\B
135	43832908	B\A
140	1922101	B\A
149	3742990	B\A
150	10476975	B\A
154	1930726	B\A
156	1929456	B\A
157	4249174	A\B
157	12524828	B\A
158	7631205	B\A
162	4109433	B\A
163	5497051	A\B
163	46533593	B\A
164	6735549	B\A
RILs	Chr6
1	1732521	A\B
1	1993028	B\A
1	2308634	A\B
1	4156026	B\A
1	5968851	A\B
1	7146324	B\A
2	1719191	A\B
2	2001411	B\A
2	3305293	A\B
2	4216079	B\A
2	5355918	A\B
2	7771282	B\A
3	5338465	A\B
3	7856290	B\A
3	25104479	A\B
3	34784677	B\A
4	5036747	A\B
4	9325661	B\A
5	5041639	A\B
5	8471055	B\A
6	35815391	A\B
7	1700319	A\B
7	1990231	B\A
7	3316950	A\B
7	31306198	B\A
8	1700319	A\B
8	3057652	B\A
8	5316692	A\B
9	2303069	A\B
9	3528749	B\A
9	6837693	A\B
9	7153351	B\A
11	5264912	A\B
11	14137077	B\A
12	5355987	A\B
12	31762746	B\A
13	5322060	A\B
13	27714116	B\A
14	1716871	A\B
14	4183357	B\A
15	6692328	A\B
15	7685864	B\A
16	5020716	A\B
16	17787308	B\A
17	1135566	B\A
17	32102714	A\B
18	5338288	A\B
18	22117284	B\A
19	6541849	A\B
19	7391182	B\A
20	1733246	A\B
20	4114974	B\A
20	6659627	A\B
20	7146903	B\A
21	1733500	A\B
21	1990231	B\A
21	2308634	A\B
21	4116960	B\A
21	6834892	A\B
21	7276188	B\A
22	5223106	A\B
22	34780945	B\A
23	5153917	A\B
23	8641661	B\A
24	5150518	A\B
24	6747173	B\A
25	1735156	A\B
25	4117748	B\A
25	7003164	A\B
25	7154077	B\A
26	1733246	A\B
26	3528128	B\A
26	5968851	A\B
26	7276281	B\A
27	1713872	A\B
27	4118652	B\A
28	1768216	A\B
28	4360921	B\A
28	6837693	A\B
28	7146324	B\A
29	4477086	B\A
30	5311448	A\B
30	8485879	B\A
31	5483478	A\B
31	31009248	B\A
32	5221660	A\B
32	31669009	B\A
33	5355929	A\B
33	31306198	B\A
34	5355929	A\B
34	30864993	B\A
35	5036584	A\B
36	8619186	A\B
36	19536274	B\A
36	28932983	A\B
36	30382322	B\A
36	32102565	A\B
37	1787769	A\B
37	2141027	B\A
37	7002029	A\B
37	7146324	B\A
38	6602767	A\B
38	7270399	B\A
39	1715661	A\B
39	1990233	B\A
39	2309395	A\B
39	3050581	B\A
39	7031837	A\B
39	7203983	B\A
39	32692600	A\B
40	1870270	A\B
40	3051237	B\A
40	7033636	A\B
40	7197401	B\A
41	1893267	A\B
41	2004207	B\A
41	6744846	A\B
41	7120896	B\A
42	1700319	A\B
42	1993873	B\A
42	3232540	A\B
42	3547572	B\A
42	7001977	A\B
42	7157444	B\A
42	32097948	A\B
42	33209685	B\A
42	34566172	A\B
43	4470886	B\A
43	6605821	A\B
43	7186612	B\A
44	1732094	A\B
44	4074905	B\A
44	6593889	A\B
44	7197329	B\A
44	32564760	A\B
44	33262342	B\A
44	34679977	A\B
45	5483452	A\B
45	31572907	B\A
46	1733520	A\B
46	1990231	B\A
46	7031778	A\B
46	7187763	B\A
47	32570394	A\B
48	5340914	A\B
48	12950878	B\A
49	3282846	A\B
49	3628565	B\A
49	32096971	A\B
49	33215349	B\A
49	34407072	A\B
50	1713943	A\B
50	4116983	B\A
50	5946768	A\B
50	7147474	B\A
51	5338477	A\B
52	2299941	A\B
52	4115018	B\A
53	3256245	A\B
53	4070633	B\A
53	5946485	A\B
53	7253177	B\A
54	5941517	A\B
54	7182939	B\A
55	5338256	A\B
55	25362747	B\A
56	1885412	A\B
56	1993688	B\A
56	3303379	A\B
56	4117455	B\A
56	5991599	A\B
56	7146903	B\A
57	5339875	A\B
57	16422399	B\A
58	1787809	A\B
58	1993028	B\A
58	2299023	A\B
59	30303210	B\A
60	5221660	A\B
60	7268513	B\A
61	5221264	A\B
61	12950986	B\A
62	21007464	B\A
63	5485909	A\B
63	8418301	B\A
64	1001790	B\A
64	5335115	A\B
64	26767352	B\A
65	5223343	A\B
65	7780244	B\A
66	1699789	A\B
66	11698502	B\A
67	475235	B\A
67	1735156	A\B
67	4211970	B\A
67	6664632	A\B
67	7153964	B\A
68	1870267	A\B
68	4212014	B\A
68	6778779	A\B
68	7255160	B\A
69	1732094	A\B
69	27714107	B\A
70	3528763	B\A
70	6747297	A\B
70	7146132	B\A
71	1757610	A\B
71	1990162	B\A
71	6664874	A\B
71	7148823	B\A
72	5989094	A\B
72	6094049	B\A
72	6841393	A\B
72	7153964	B\A
73	5321450	A\B
73	31179957	B\A
74	5020728	A\B
74	22259414	B\A
75	5977273	A\B
75	7154077	B\A
76	1735398	A\B
76	4114969	B\A
76	5946489	A\B
76	6084533	B\A
76	7009026	A\B
76	7158666	B\A
78	1716862	A\B
78	3029984	B\A
78	3304978	A\B
78	5573750	B\A
78	25109183	A\B
78	30194679	B\A
79	1767101	A\B
79	2004165	B\A
79	5340936	A\B
79	5560749	B\A
80	270346	B\A
80	32102714	A\B
80	35723410	B\A
80	35816807	A\B
81	5340914	A\B
81	10700487	B\A
82	26767209	B\A
83	5355918	A\B
83	6837693	B\A
84	6603040	A\B
84	7154077	B\A
84	32557093	A\B
85	3304001	A\B
85	4212060	B\A
85	7003624	A\B
85	7223863	B\A
85	8488123	A\B
85	25248267	B\A
85	27419384	A\B
85	31365443	B\A
85	32096026	A\B
86	6855006	A\B
86	7130845	B\A
87	1739631	A\B
87	1993028	B\A
87	2283762	A\B
87	2764140	B\A
87	28944612	A\B
87	35755110	B\A
88	1732094	A\B
88	2004165	B\A
88	2601487	A\B
88	3655225	B\A
88	6604888	A\B
88	7149050	B\A
89	1769628	A\B
89	4072453	B\A
89	6780203	A\B
89	7270418	B\A
90	269853	B\A
90	5223343	A\B
90	7001497	B\A
91	5154435	A\B
91	23609745	B\A
92	1787797	A\B
92	3597901	B\A
92	5977262	A\B
92	7157441	B\A
93	6834892	A\B
93	7233424	B\A
94	528365	B\A
94	1719191	A\B
94	4117283	B\A
95	1757193	A\B
95	4212648	B\A
95	6779980	A\B
95	7157447	B\A
96	1889919	A\B
96	2004165	B\A
96	2309395	A\B
96	3033088	B\A
96	3305268	A\B
96	3592411	B\A
96	6590225	A\B
96	7276199	B\A
97	5153917	A\B
97	30302856	B\A
98	270346	B\A
98	1726335	A\B
98	1993814	B\A
98	5485971	A\B
99	1737503	A\B
99	3651918	B\A
99	5994027	A\B
99	7148776	B\A
100	1733475	A\B
100	4117455	B\A
100	4734877	A\B
100	30358059	B\A
101	1699789	A\B
101	2004192	B\A
101	4360681	A\B
101	30363311	B\A
102	3296400	A\B
102	3595538	B\A
102	6664998	A\B
102	7197686	B\A
104	5339875	A\B
104	7268513	B\A
105	1732094	A\B
105	5036953	B\A
105	7003022	A\B
105	7158664	B\A
106	1886368	A\B
106	2475487	B\A
106	6778897	A\B
106	7197401	B\A
107	1716862	A\B
107	2004213	B\A
107	5941455	A\B
107	7149016	B\A
108	1223506	B\A
108	5339322	A\B
108	22117412	B\A
108	32554817	A\B
108	33208990	B\A
108	35246343	A\B
109	2303161	A\B
109	2474522	B\A
109	6838522	A\B
109	7146324	B\A
[truncated: 1,972 more rows]
