# Supplementary material for: QTL mapping of yield component traits on bin map generated from resequencing a RIL population of foxtail millet (Setaria italica)
Source: BMC Genomics. 2020 Feb 10;21:141. doi: 10.1186/s12864-020-6553-9 (PMC7011527; doi:10.1186/s12864-020-6553-9)
Supplement: Supplementary file 5 — Additional file 5: Table S5. The chi-squared tests of bin marker of RIL population. [file 12864_2020_6553_MOESM5_ESM.xlsx]

## Sheet: Table S5
Chromosome	Locus	a	h	b	X2	Df	Significance	Classification
1	Bin0001	107	0	57	15.24	1	*******	[a:b]
1	Bin0002	107	0	57	15.24	1	*******	[a:b]
1	Bin0003	107	0	57	15.24	1	*******	[a:b]
1	Bin0004	107	0	57	15.24	1	*******	[a:b]
1	Bin0005	107	0	57	15.24	1	*******	[a:b]
1	Bin0006	107	0	57	15.24	1	*******	[a:b]
1	Bin0007	107	0	57	15.24	1	*******	[a:b]
1	Bin0008	107	0	57	15.24	1	*******	[a:b]
1	Bin0009	108	0	56	16.49	1	*******	[a:b]
1	Bin0010	110	0	54	19.12	1	*******	[a:b]
1	Bin0011	112	0	52	21.95	1	*******	[a:b]
1	Bin0012	113	0	51	23.44	1	*******	[a:b]
1	Bin0013	114	0	50	24.98	1	*******	[a:b]
1	Bin0014	115	0	49	26.56	1	*******	[a:b]
1	Bin0015	116	0	48	28.2	1	*******	[a:b]
1	Bin0016	117	0	47	29.88	1	*******	[a:b]
1	Bin0017	118	0	46	31.61	1	*******	[a:b]
1	Bin0018	119	0	45	33.39	1	*******	[a:b]
1	Bin0019	120	0	44	35.22	1	*******	[a:b]
1	Bin0020	121	0	43	37.1	1	*******	[a:b]
1	Bin0021	122	0	42	39.02	1	*******	[a:b]
1	Bin0022	123	0	41	41	1	*******	[a:b]
1	Bin0023	124	0	40	43.02	1	*******	[a:b]
1	Bin0024	125	0	39	45.1	1	*******	[a:b]
1	Bin0025	126	0	38	47.22	1	*******	[a:b]
1	Bin0026	127	0	37	49.39	1	*******	[a:b]
1	Bin0027	130	0	34	56.2	1	*******	[a:b]
1	Bin0028	131	0	33	58.56	1	*******	[a:b]
1	Bin0029	132	0	32	60.98	1	*******	[a:b]
1	Bin0030	133	0	31	63.44	1	*******	[a:b]
1	Bin0031	134	0	30	65.95	1	*******	[a:b]
1	Bin0032	135	0	29	68.51	1	*******	[a:b]
1	Bin0033	136	0	28	71.12	1	*******	[a:b]
1	Bin0034	137	0	27	73.78	1	*******	[a:b]
1	Bin0035	138	0	26	76.49	1	*******	[a:b]
1	Bin0036	139	0	25	79.24	1	*******	[a:b]
1	Bin0037	140	0	24	82.05	1	*******	[a:b]
1	Bin0038	141	0	23	84.9	1	*******	[a:b]
1	Bin0039	142	0	22	87.8	1	*******	[a:b]
1	Bin0040	141	0	23	84.9	1	*******	[a:b]
1	Bin0041	140	0	24	82.05	1	*******	[a:b]
1	Bin0042	139	0	25	79.24	1	*******	[a:b]
1	Bin0043	140	0	24	82.05	1	*******	[a:b]
1	Bin0044	139	0	25	79.24	1	*******	[a:b]
1	Bin0045	140	0	24	82.05	1	*******	[a:b]
1	Bin0046	141	0	23	84.9	1	*******	[a:b]
1	Bin0047	142	0	22	87.8	1	*******	[a:b]
1	Bin0048	143	0	21	90.76	1	*******	[a:b]
1	Bin0049	144	0	20	93.76	1	*******	[a:b]
1	Bin0050	145	0	19	96.8	1	*******	[a:b]
1	Bin0051	146	0	18	99.9	1	*******	[a:b]
1	Bin0052	147	0	17	103.05	1	*******	[a:b]
1	Bin0053	148	0	16	106.24	1	*******	[a:b]
1	Bin0054	149	0	15	109.49	1	*******	[a:b]
1	Bin0055	150	0	14	112.78	1	*******	[a:b]
1	Bin0056	151	0	13	116.12	1	*******	[a:b]
1	Bin0057	152	0	12	119.51	1	*******	[a:b]
1	Bin0058	153	0	11	122.95	1	*******	[a:b]
1	Bin0059	154	0	10	126.44	1	*******	[a:b]
1	Bin0060	155	0	9	129.98	1	*******	[a:b]
1	Bin0061	156	0	8	133.56	1	*******	[a:b]
1	Bin0062	157	0	7	137.2	1	*******	[a:b]
1	Bin0063	158	0	6	140.88	1	*******	[a:b]
1	Bin0064	158	0	6	140.88	1	*******	[a:b]
1	Bin0065	158	0	6	140.88	1	*******	[a:b]
1	Bin0066	157	0	7	137.2	1	*******	[a:b]
1	Bin0067	156	0	8	133.56	1	*******	[a:b]
1	Bin0068	156	0	8	133.56	1	*******	[a:b]
1	Bin0069	156	0	8	133.56	1	*******	[a:b]
1	Bin0070	156	0	8	133.56	1	*******	[a:b]
1	Bin0071	155	0	9	129.98	1	*******	[a:b]
1	Bin0072	155	0	9	129.98	1	*******	[a:b]
1	Bin0073	155	0	9	129.98	1	*******	[a:b]
1	Bin0074	155	0	9	129.98	1	*******	[a:b]
1	Bin0075	155	0	9	129.98	1	*******	[a:b]
1	Bin0076	155	0	9	129.98	1	*******	[a:b]
1	Bin0077	156	0	8	133.56	1	*******	[a:b]
1	Bin0078	156	0	8	133.56	1	*******	[a:b]
1	Bin0079	155	0	9	129.98	1	*******	[a:b]
1	Bin0080	154	0	10	126.44	1	*******	[a:b]
1	Bin0081	153	0	11	122.95	1	*******	[a:b]
1	Bin0082	153	0	11	122.95	1	*******	[a:b]
1	Bin0083	152	0	12	119.51	1	*******	[a:b]
1	Bin0084	151	0	13	116.12	1	*******	[a:b]
1	Bin0085	151	0	13	116.12	1	*******	[a:b]
1	Bin0086	151	0	13	116.12	1	*******	[a:b]
1	Bin0087	151	0	13	116.12	1	*******	[a:b]
1	Bin0088	151	0	13	116.12	1	*******	[a:b]
1	Bin0089	151	0	13	116.12	1	*******	[a:b]
1	Bin0090	152	0	12	119.51	1	*******	[a:b]
1	Bin0091	153	0	11	122.95	1	*******	[a:b]
1	Bin0092	153	0	11	122.95	1	*******	[a:b]
1	Bin0093	153	0	11	122.95	1	*******	[a:b]
1	Bin0094	153	0	11	122.95	1	*******	[a:b]
1	Bin0095	153	0	11	122.95	1	*******	[a:b]
1	Bin0096	153	0	11	122.95	1	*******	[a:b]
1	Bin0097	153	0	11	122.95	1	*******	[a:b]
1	Bin0098	154	0	10	126.44	1	*******	[a:b]
1	Bin0099	155	0	9	129.98	1	*******	[a:b]
1	Bin0100	156	0	8	133.56	1	*******	[a:b]
1	Bin0101	155	0	9	129.98	1	*******	[a:b]
1	Bin0102	154	0	10	126.44	1	*******	[a:b]
1	Bin0103	153	0	11	122.95	1	*******	[a:b]
1	Bin0104	152	0	12	119.51	1	*******	[a:b]
1	Bin0105	152	0	12	119.51	1	*******	[a:b]
1	Bin0106	151	0	13	116.12	1	*******	[a:b]
1	Bin0107	150	0	14	112.78	1	*******	[a:b]
1	Bin0108	149	0	15	109.49	1	*******	[a:b]
1	Bin0109	148	0	16	106.24	1	*******	[a:b]
1	Bin0110	147	0	17	103.05	1	*******	[a:b]
1	Bin0111	145	0	19	96.8	1	*******	[a:b]
1	Bin0112	144	0	20	93.76	1	*******	[a:b]
1	Bin0113	143	0	21	90.76	1	*******	[a:b]
1	Bin0114	142	0	22	87.8	1	*******	[a:b]
1	Bin0115	141	0	23	84.9	1	*******	[a:b]
1	Bin0116	140	0	24	82.05	1	*******	[a:b]
1	Bin0117	139	0	25	79.24	1	*******	[a:b]
1	Bin0118	138	0	26	76.49	1	*******	[a:b]
1	Bin0119	137	0	27	73.78	1	*******	[a:b]
1	Bin0120	136	0	28	71.12	1	*******	[a:b]
1	Bin0121	135	0	29	68.51	1	*******	[a:b]
1	Bin0122	134	0	30	65.95	1	*******	[a:b]
1	Bin0123	133	0	31	63.44	1	*******	[a:b]
1	Bin0124	132	0	32	60.98	1	*******	[a:b]
1	Bin0125	131	0	33	58.56	1	*******	[a:b]
1	Bin0126	130	0	34	56.2	1	*******	[a:b]
1	Bin0127	129	0	35	53.88	1	*******	[a:b]
1	Bin0128	128	0	36	51.61	1	*******	[a:b]
1	Bin0129	127	0	37	49.39	1	*******	[a:b]
1	Bin0130	126	0	38	47.22	1	*******	[a:b]
1	Bin0131	125	0	39	45.1	1	*******	[a:b]
1	Bin0132	124	0	40	43.02	1	*******	[a:b]
1	Bin0133	123	0	41	41	1	*******	[a:b]
1	Bin0134	122	0	42	39.02	1	*******	[a:b]
1	Bin0135	121	0	43	37.1	1	*******	[a:b]
1	Bin0136	120	0	44	35.22	1	*******	[a:b]
1	Bin0137	122	0	42	39.02	1	*******	[a:b]
1	Bin0138	123	0	41	41	1	*******	[a:b]
1	Bin0139	124	0	40	43.02	1	*******	[a:b]
1	Bin0140	125	0	39	45.1	1	*******	[a:b]
1	Bin0141	126	0	38	47.22	1	*******	[a:b]
1	Bin0142	127	0	37	49.39	1	*******	[a:b]
1	Bin0143	128	0	36	51.61	1	*******	[a:b]
1	Bin0144	129	0	35	53.88	1	*******	[a:b]
1	Bin0145	130	0	34	56.2	1	*******	[a:b]
1	Bin0146	131	0	33	58.56	1	*******	[a:b]
1	Bin0147	132	0	32	60.98	1	*******	[a:b]
1	Bin0148	135	0	29	68.51	1	*******	[a:b]
1	Bin0149	136	0	28	71.12	1	*******	[a:b]
1	Bin0150	137	0	27	73.78	1	*******	[a:b]
1	Bin0151	138	0	26	76.49	1	*******	[a:b]
1	Bin0152	139	0	25	79.24	1	*******	[a:b]
1	Bin0153	140	0	24	82.05	1	*******	[a:b]
1	Bin0154	141	0	23	84.9	1	*******	[a:b]
1	Bin0155	142	0	22	87.8	1	*******	[a:b]
1	Bin0156	143	0	21	90.76	1	*******	[a:b]
1	Bin0157	144	0	20	93.76	1	*******	[a:b]
1	Bin0158	145	0	19	96.8	1	*******	[a:b]
1	Bin0159	146	0	18	99.9	1	*******	[a:b]
1	Bin0160	147	0	17	103.05	1	*******	[a:b]
1	Bin0161	148	0	16	106.24	1	*******	[a:b]
1	Bin0162	149	0	15	109.49	1	*******	[a:b]
1	Bin0163	150	0	14	112.78	1	*******	[a:b]
1	Bin0164	151	0	13	116.12	1	*******	[a:b]
1	Bin0165	152	0	12	119.51	1	*******	[a:b]
1	Bin0166	153	0	11	122.95	1	*******	[a:b]
1	Bin0167	154	0	10	126.44	1	*******	[a:b]
1	Bin0168	155	0	9	129.98	1	*******	[a:b]
1	Bin0169	156	0	8	133.56	1	*******	[a:b]
1	Bin0170	158	0	6	140.88	1	*******	[a:b]
1	Bin0171	159	0	5	144.61	1	*******	[a:b]
1	Bin0172	160	0	4	148.39	1	*******	[a:b]
1	Bin0173	161	0	3	152.22	1	*******	[a:b]
1	Bin0174	162	0	2	156.1	1	*******	[a:b]
1	Bin0175	163	0	1	160.02	1	*******	[a:b]
1	Bin0176	162	0	2	156.1	1	*******	[a:b]
1	Bin0177	161	0	3	152.22	1	*******	[a:b]
1	Bin0178	160	0	4	148.39	1	*******	[a:b]
1	Bin0179	159	0	5	144.61	1	*******	[a:b]
1	Bin0180	158	0	6	140.88	1	*******	[a:b]
1	Bin0181	157	0	7	137.2	1	*******	[a:b]
1	Bin0182	156	0	8	133.56	1	*******	[a:b]
1	Bin0183	155	0	9	129.98	1	*******	[a:b]
1	Bin0184	154	0	10	126.44	1	*******	[a:b]
2	Bin0185	132	0	32	60.98	1	*******	[a:b]
2	Bin0186	133	0	31	63.44	1	*******	[a:b]
2	Bin0187	134	0	30	65.95	1	*******	[a:b]
2	Bin0188	135	0	29	68.51	1	*******	[a:b]
2	Bin0189	136	0	28	71.12	1	*******	[a:b]
2	Bin0190	138	0	26	76.49	1	*******	[a:b]
2	Bin0191	139	0	25	79.24	1	*******	[a:b]
2	Bin0192	140	0	24	82.05	1	*******	[a:b]
2	Bin0193	141	0	23	84.9	1	*******	[a:b]
2	Bin0194	142	0	22	87.8	1	*******	[a:b]
2	Bin0195	143	0	21	90.76	1	*******	[a:b]
2	Bin0196	144	0	20	93.76	1	*******	[a:b]
2	Bin0197	145	0	19	96.8	1	*******	[a:b]
2	Bin0198	146	0	18	99.9	1	*******	[a:b]
2	Bin0199	147	0	17	103.05	1	*******	[a:b]
2	Bin0200	148	0	16	106.24	1	*******	[a:b]
2	Bin0201	149	0	15	109.49	1	*******	[a:b]
2	Bin0202	150	0	14	112.78	1	*******	[a:b]
2	Bin0203	151	0	13	116.12	1	*******	[a:b]
2	Bin0204	152	0	12	119.51	1	*******	[a:b]
2	Bin0205	153	0	11	122.95	1	*******	[a:b]
2	Bin0206	154	0	10	126.44	1	*******	[a:b]
2	Bin0207	155	0	9	129.98	1	*******	[a:b]
2	Bin0208	156	0	8	133.56	1	*******	[a:b]
2	Bin0209	157	0	7	137.2	1	*******	[a:b]
2	Bin0210	158	0	6	140.88	1	*******	[a:b]
2	Bin0211	159	0	5	144.61	1	*******	[a:b]
2	Bin0212	160	0	4	148.39	1	*******	[a:b]
2	Bin0213	159	0	5	144.61	1	*******	[a:b]
2	Bin0214	158	0	6	140.88	1	*******	[a:b]
2	Bin0215	157	0	7	137.2	1	*******	[a:b]
2	Bin0216	156	0	8	133.56	1	*******	[a:b]
2	Bin0217	155	0	9	129.98	1	*******	[a:b]
2	Bin0218	154	0	10	126.44	1	*******	[a:b]
2	Bin0219	153	0	11	122.95	1	*******	[a:b]
2	Bin0220	152	0	12	119.51	1	*******	[a:b]
2	Bin0221	151	0	13	116.12	1	*******	[a:b]
2	Bin0222	152	0	12	119.51	1	*******	[a:b]
2	Bin0223	151	0	13	116.12	1	*******	[a:b]
2	Bin0224	150	0	14	112.78	1	*******	[a:b]
2	Bin0225	149	0	15	109.49	1	*******	[a:b]
2	Bin0226	148	0	16	106.24	1	*******	[a:b]
2	Bin0227	148	0	16	106.24	1	*******	[a:b]
2	Bin0228	148	0	16	106.24	1	*******	[a:b]
2	Bin0229	148	0	16	106.24	1	*******	[a:b]
2	Bin0230	148	0	16	106.24	1	*******	[a:b]
2	Bin0231	149	0	15	109.49	1	*******	[a:b]
2	Bin0232	149	0	15	109.49	1	*******	[a:b]
2	Bin0233	149	0	15	109.49	1	*******	[a:b]
2	Bin0234	149	0	15	109.49	1	*******	[a:b]
2	Bin0235	150	0	14	112.78	1	*******	[a:b]
2	Bin0236	149	0	15	109.49	1	*******	[a:b]
2	Bin0237	148	0	16	106.24	1	*******	[a:b]
2	Bin0238	147	0	17	103.05	1	*******	[a:b]
2	Bin0239	147	0	17	103.05	1	*******	[a:b]
2	Bin0240	147	0	17	103.05	1	*******	[a:b]
2	Bin0241	147	0	17	103.05	1	*******	[a:b]
2	Bin0242	147	0	17	103.05	1	*******	[a:b]
2	Bin0243	148	0	16	106.24	1	*******	[a:b]
2	Bin0244	149	0	15	109.49	1	*******	[a:b]
2	Bin0245	149	0	15	109.49	1	*******	[a:b]
2	Bin0246	149	0	15	109.49	1	*******	[a:b]
2	Bin0247	149	0	15	109.49	1	*******	[a:b]
2	Bin0248	149	0	15	109.49	1	*******	[a:b]
2	Bin0249	149	0	15	109.49	1	*******	[a:b]
2	Bin0250	149	0	15	109.49	1	*******	[a:b]
2	Bin0251	149	0	15	109.49	1	*******	[a:b]
2	Bin0252	149	0	15	109.49	1	*******	[a:b]
2	Bin0253	148	0	16	106.24	1	*******	[a:b]
2	Bin0254	148	0	16	106.24	1	*******	[a:b]
2	Bin0255	149	0	15	109.49	1	*******	[a:b]
2	Bin0256	149	0	15	109.49	1	*******	[a:b]
2	Bin0257	151	0	13	116.12	1	*******	[a:b]
2	Bin0258	152	0	12	119.51	1	*******	[a:b]
2	Bin0259	152	0	12	119.51	1	*******	[a:b]
2	Bin0260	152	0	12	119.51	1	*******	[a:b]
2	Bin0261	153	0	11	122.95	1	*******	[a:b]
2	Bin0262	150	0	14	112.78	1	*******	[a:b]
2	Bin0263	149	0	15	109.49	1	*******	[a:b]
2	Bin0264	148	0	16	106.24	1	*******	[a:b]
2	Bin0265	147	0	17	103.05	1	*******	[a:b]
2	Bin0266	146	0	18	99.9	1	*******	[a:b]
2	Bin0267	146	0	18	99.9	1	*******	[a:b]
2	Bin0268	143	0	21	90.76	1	*******	[a:b]
2	Bin0269	141	0	23	84.9	1	*******	[a:b]
2	Bin0270	140	0	24	82.05	1	*******	[a:b]
2	Bin0271	139	0	25	79.24	1	*******	[a:b]
2	Bin0272	137	0	27	73.78	1	*******	[a:b]
2	Bin0273	136	0	28	71.12	1	*******	[a:b]
2	Bin0274	131	0	33	58.56	1	*******	[a:b]
2	Bin0275	129	0	35	53.88	1	*******	[a:b]
2	Bin0276	128	0	36	51.61	1	*******	[a:b]
2	Bin0277	124	0	40	43.02	1	*******	[a:b]
2	Bin0278	120	0	44	35.22	1	*******	[a:b]
2	Bin0279	119	0	45	33.39	1	*******	[a:b]
2	Bin0280	118	0	46	31.61	1	*******	[a:b]
2	Bin0281	117	0	47	29.88	1	*******	[a:b]
2	Bin0282	116	0	48	28.2	1	*******	[a:b]
2	Bin0283	114	0	50	24.98	1	*******	[a:b]
2	Bin0284	112	0	52	21.95	1	*******	[a:b]
2	Bin0285	108	0	56	16.49	1	*******	[a:b]
2	Bin0286	103	0	61	10.76	1	****	[a:b]
2	Bin0287	102	0	62	9.76	1	****	[a:b]
2	Bin0288	99	0	65	7.05	1	***	[a:b]
2	Bin0289	97	0	67	5.49	1	**	[a:b]
2	Bin0290	96	0	68	4.78	1	**	[a:b]
2	Bin0291	95	0	69	4.12	1	**	[a:b]
2	Bin0292	93	0	71	2.95	1	*	[a:b]
2	Bin0293	92	0	72	2.44	1	-	[a:b]
2	Bin0294	91	0	73	1.98	1	-	[a:b]
2	Bin0295	90	0	74	1.56	1	-	[a:b]
2	Bin0296	89	0	75	1.2	1	-	[a:b]
2	Bin0297	88	0	76	0.88	1	-	[a:b]
2	Bin0298	87	0	77	0.61	1	-	[a:b]
2	Bin0299	85	0	79	0.22	1	-	[a:b]
2	Bin0300	84	0	80	0.1	1	-	[a:b]
2	Bin0301	82	0	82	0	1	-	[a:b]
2	Bin0302	81	0	83	0.02	1	-	[a:b]
2	Bin0303	78	0	86	0.39	1	-	[a:b]
2	Bin0304	77	0	87	0.61	1	-	[a:b]
2	Bin0305	76	0	88	0.88	1	-	[a:b]
2	Bin0306	75	0	89	1.2	1	-	[a:b]
2	Bin0307	73	0	91	1.98	1	-	[a:b]
2	Bin0308	72	0	92	2.44	1	-	[a:b]
2	Bin0309	71	0	93	2.95	1	*	[a:b]
2	Bin0310	70	0	94	3.51	1	*	[a:b]
2	Bin0311	69	0	95	4.12	1	**	[a:b]
2	Bin0312	68	0	96	4.78	1	**	[a:b]
2	Bin0313	69	0	95	4.12	1	**	[a:b]
2	Bin0314	70	0	94	3.51	1	*	[a:b]
2	Bin0315	71	0	93	2.95	1	*	[a:b]
2	Bin0316	72	0	92	2.44	1	-	[a:b]
2	Bin0317	73	0	91	1.98	1	-	[a:b]
2	Bin0318	75	0	89	1.2	1	-	[a:b]
2	Bin0319	76	0	88	0.88	1	-	[a:b]
2	Bin0320	77	0	87	0.61	1	-	[a:b]
2	Bin0321	79	0	85	0.22	1	-	[a:b]
2	Bin0322	85	0	79	0.22	1	-	[a:b]
2	Bin0323	86	0	78	0.39	1	-	[a:b]
2	Bin0324	89	0	75	1.2	1	-	[a:b]
2	Bin0325	90	0	74	1.56	1	-	[a:b]
2	Bin0326	93	0	71	2.95	1	*	[a:b]
2	Bin0327	94	0	70	3.51	1	*	[a:b]
2	Bin0328	96	0	68	4.78	1	**	[a:b]
2	Bin0329	98	0	66	6.24	1	**	[a:b]
2	Bin0330	106	0	58	14.05	1	******	[a:b]
2	Bin0331	112	0	52	21.95	1	*******	[a:b]
2	Bin0332	120	0	44	35.22	1	*******	[a:b]
2	Bin0333	122	0	42	39.02	1	*******	[a:b]
2	Bin0334	128	0	36	51.61	1	*******	[a:b]
2	Bin0335	133	0	31	63.44	1	*******	[a:b]
2	Bin0336	136	0	28	71.12	1	*******	[a:b]
2	Bin0337	138	0	26	76.49	1	*******	[a:b]
2	Bin0338	144	0	20	93.76	1	*******	[a:b]
2	Bin0339	145	0	19	96.8	1	*******	[a:b]
2	Bin0340	146	0	18	99.9	1	*******	[a:b]
2	Bin0341	147	0	17	103.05	1	*******	[a:b]
2	Bin0342	148	0	16	106.24	1	*******	[a:b]
2	Bin0343	149	0	15	109.49	1	*******	[a:b]
2	Bin0344	150	0	14	112.78	1	*******	[a:b]
2	Bin0345	151	0	13	116.12	1	*******	[a:b]
2	Bin0346	152	0	12	119.51	1	*******	[a:b]
2	Bin0347	153	0	11	122.95	1	*******	[a:b]
2	Bin0348	155	0	9	129.98	1	*******	[a:b]
2	Bin0349	154	0	10	126.44	1	*******	[a:b]
2	Bin0350	153	0	11	122.95	1	*******	[a:b]
2	Bin0351	152	0	12	119.51	1	*******	[a:b]
2	Bin0352	151	0	13	116.12	1	*******	[a:b]
2	Bin0353	150	0	14	112.78	1	*******	[a:b]
2	Bin0354	149	0	15	109.49	1	*******	[a:b]
2	Bin0355	148	0	16	106.24	1	*******	[a:b]
2	Bin0356	147	0	17	103.05	1	*******	[a:b]
2	Bin0357	148	0	16	106.24	1	*******	[a:b]
2	Bin0358	149	0	15	109.49	1	*******	[a:b]
2	Bin0359	148	0	16	106.24	1	*******	[a:b]
2	Bin0360	149	0	15	109.49	1	*******	[a:b]
2	Bin0361	150	0	14	112.78	1	*******	[a:b]
2	Bin0362	151	0	13	116.12	1	*******	[a:b]
2	Bin0363	152	0	12	119.51	1	*******	[a:b]
2	Bin0364	153	0	11	122.95	1	*******	[a:b]
2	Bin0365	154	0	10	126.44	1	*******	[a:b]
2	Bin0366	155	0	9	129.98	1	*******	[a:b]
2	Bin0367	156	0	8	133.56	1	*******	[a:b]
2	Bin0368	157	0	7	137.2	1	*******	[a:b]
2	Bin0369	158	0	6	140.88	1	*******	[a:b]
2	Bin0370	157	0	7	137.2	1	*******	[a:b]
2	Bin0371	156	0	8	133.56	1	*******	[a:b]
2	Bin0372	158	0	6	140.88	1	*******	[a:b]
2	Bin0373	159	0	5	144.61	1	*******	[a:b]
2	Bin0374	158	0	6	140.88	1	*******	[a:b]
2	Bin0375	157	0	7	137.2	1	*******	[a:b]
2	Bin0376	156	0	8	133.56	1	*******	[a:b]
2	Bin0377	155	0	9	129.98	1	*******	[a:b]
2	Bin0378	154	0	10	126.44	1	*******	[a:b]
2	Bin0379	153	0	11	122.95	1	*******	[a:b]
2	Bin0380	152	0	12	119.51	1	*******	[a:b]
2	Bin0381	151	0	13	116.12	1	*******	[a:b]
2	Bin0382	150	0	14	112.78	1	*******	[a:b]
2	Bin0383	149	0	15	109.49	1	*******	[a:b]
2	Bin0384	148	0	16	106.24	1	*******	[a:b]
2	Bin0385	149	0	15	109.49	1	*******	[a:b]
2	Bin0386	150	0	14	112.78	1	*******	[a:b]
2	Bin0387	151	0	13	116.12	1	*******	[a:b]
2	Bin0388	149	0	15	109.49	1	*******	[a:b]
2	Bin0389	148	0	16	106.24	1	*******	[a:b]
2	Bin0390	146	0	18	99.9	1	*******	[a:b]
2	Bin0391	144	0	20	93.76	1	*******	[a:b]
2	Bin0392	143	0	21	90.76	1	*******	[a:b]
2	Bin0393	142	0	22	87.8	1	*******	[a:b]
2	Bin0394	140	0	24	82.05	1	*******	[a:b]
2	Bin0395	139	0	25	79.24	1	*******	[a:b]
2	Bin0396	138	0	26	76.49	1	*******	[a:b]
2	Bin0397	137	0	27	73.78	1	*******	[a:b]
2	Bin0398	136	0	28	71.12	1	*******	[a:b]
2	Bin0399	135	0	29	68.51	1	*******	[a:b]
2	Bin0400	134	0	30	65.95	1	*******	[a:b]
2	Bin0401	132	0	32	60.98	1	*******	[a:b]
2	Bin0402	131	0	33	58.56	1	*******	[a:b]
2	Bin0403	130	0	34	56.2	1	*******	[a:b]
2	Bin0404	129	0	35	53.88	1	*******	[a:b]
2	Bin0405	127	0	37	49.39	1	*******	[a:b]
2	Bin0406	125	0	39	45.1	1	*******	[a:b]
2	Bin0407	124	0	40	43.02	1	*******	[a:b]
2	Bin0408	123	0	41	41	1	*******	[a:b]
2	Bin0409	122	0	42	39.02	1	*******	[a:b]
2	Bin0410	121	0	43	37.1	1	*******	[a:b]
2	Bin0411	120	0	44	35.22	1	*******	[a:b]
2	Bin0412	119	0	45	33.39	1	*******	[a:b]
2	Bin0413	114	0	50	24.98	1	*******	[a:b]
2	Bin0414	112	0	52	21.95	1	*******	[a:b]
2	Bin0415	111	0	53	20.51	1	*******	[a:b]
2	Bin0416	110	0	54	19.12	1	*******	[a:b]
2	Bin0417	109	0	55	17.78	1	*******	[a:b]
2	Bin0418	108	0	56	16.49	1	*******	[a:b]
2	Bin0419	107	0	57	15.24	1	*******	[a:b]
2	Bin0420	106	0	58	14.05	1	******	[a:b]
2	Bin0421	107	0	57	15.24	1	*******	[a:b]
2	Bin0422	108	0	56	16.49	1	*******	[a:b]
2	Bin0423	109	0	55	17.78	1	*******	[a:b]
2	Bin0424	110	0	54	19.12	1	*******	[a:b]
2	Bin0425	114	0	50	24.98	1	*******	[a:b]
2	Bin0426	117	0	47	29.88	1	*******	[a:b]
2	Bin0427	119	0	45	33.39	1	*******	[a:b]
2	Bin0428	120	0	44	35.22	1	*******	[a:b]
2	Bin0429	124	0	40	43.02	1	*******	[a:b]
2	Bin0430	127	0	37	49.39	1	*******	[a:b]
2	Bin0431	128	0	36	51.61	1	*******	[a:b]
2	Bin0432	129	0	35	53.88	1	*******	[a:b]
2	Bin0433	130	0	34	56.2	1	*******	[a:b]
2	Bin0434	132	0	32	60.98	1	*******	[a:b]
2	Bin0435	134	0	30	65.95	1	*******	[a:b]
2	Bin0436	135	0	29	68.51	1	*******	[a:b]
2	Bin0437	136	0	28	71.12	1	*******	[a:b]
2	Bin0438	137	0	27	73.78	1	*******	[a:b]
2	Bin0439	138	0	26	76.49	1	*******	[a:b]
2	Bin0440	139	0	25	79.24	1	*******	[a:b]
2	Bin0441	140	0	24	82.05	1	*******	[a:b]
2	Bin0442	141	0	23	84.9	1	*******	[a:b]
2	Bin0443	142	0	22	87.8	1	*******	[a:b]
2	Bin0444	143	0	21	90.76	1	*******	[a:b]
2	Bin0445	144	0	20	93.76	1	*******	[a:b]
2	Bin0446	145	0	19	96.8	1	*******	[a:b]
2	Bin0447	146	0	18	99.9	1	*******	[a:b]
2	Bin0448	147	0	17	103.05	1	*******	[a:b]
2	Bin0449	148	0	16	106.24	1	*******	[a:b]
2	Bin0450	149	0	15	109.49	1	*******	[a:b]
2	Bin0451	150	0	14	112.78	1	*******	[a:b]
2	Bin0452	151	0	13	116.12	1	*******	[a:b]
2	Bin0453	152	0	12	119.51	1	*******	[a:b]
2	Bin0454	153	0	11	122.95	1	*******	[a:b]
2	Bin0455	152	0	12	119.51	1	*******	[a:b]
2	Bin0456	151	0	13	116.12	1	*******	[a:b]
2	Bin0457	152	0	12	119.51	1	*******	[a:b]
2	Bin0458	151	0	13	116.12	1	*******	[a:b]
2	Bin0459	150	0	14	112.78	1	*******	[a:b]
2	Bin0460	149	0	15	109.49	1	*******	[a:b]
2	Bin0461	148	0	16	106.24	1	*******	[a:b]
2	Bin0462	149	0	15	109.49	1	*******	[a:b]
2	Bin0463	150	0	14	112.78	1	*******	[a:b]
2	Bin0464	151	0	13	116.12	1	*******	[a:b]
2	Bin0465	152	0	12	119.51	1	*******	[a:b]
2	Bin0466	153	0	11	122.95	1	*******	[a:b]
2	Bin0467	154	0	10	126.44	1	*******	[a:b]
2	Bin0468	155	0	9	129.98	1	*******	[a:b]
2	Bin0469	156	0	8	133.56	1	*******	[a:b]
2	Bin0470	157	0	7	137.2	1	*******	[a:b]
2	Bin0471	156	0	8	133.56	1	*******	[a:b]
2	Bin0472	157	0	7	137.2	1	*******	[a:b]
2	Bin0473	156	0	8	133.56	1	*******	[a:b]
2	Bin0474	154	0	10	126.44	1	*******	[a:b]
2	Bin0475	153	0	11	122.95	1	*******	[a:b]
2	Bin0476	152	0	12	119.51	1	*******	[a:b]
2	Bin0477	150	0	14	112.78	1	*******	[a:b]
2	Bin0478	149	0	15	109.49	1	*******	[a:b]
2	Bin0479	148	0	16	106.24	1	*******	[a:b]
2	Bin0480	147	0	17	103.05	1	*******	[a:b]
2	Bin0481	145	0	19	96.8	1	*******	[a:b]
2	Bin0482	144	0	20	93.76	1	*******	[a:b]
2	Bin0483	143	0	21	90.76	1	*******	[a:b]
2	Bin0484	142	0	22	87.8	1	*******	[a:b]
2	Bin0485	141	0	23	84.9	1	*******	[a:b]
2	Bin0486	140	0	24	82.05	1	*******	[a:b]
2	Bin0487	139	0	25	79.24	1	*******	[a:b]
2	Bin0488	138	0	26	76.49	1	*******	[a:b]
2	Bin0489	139	0	25	79.24	1	*******	[a:b]
2	Bin0490	140	0	24	82.05	1	*******	[a:b]
2	Bin0491	141	0	23	84.9	1	*******	[a:b]
2	Bin0492	142	0	22	87.8	1	*******	[a:b]
2	Bin0493	143	0	21	90.76	1	*******	[a:b]
2	Bin0494	144	0	20	93.76	1	*******	[a:b]
2	Bin0495	145	0	19	96.8	1	*******	[a:b]
2	Bin0496	146	0	18	99.9	1	*******	[a:b]
2	Bin0497	145	0	19	96.8	1	*******	[a:b]
2	Bin0498	144	0	20	93.76	1	*******	[a:b]
2	Bin0499	143	0	21	90.76	1	*******	[a:b]
2	Bin0500	142	0	22	87.8	1	*******	[a:b]
2	Bin0501	141	0	23	84.9	1	*******	[a:b]
2	Bin0502	143	0	21	90.76	1	*******	[a:b]
2	Bin0503	144	0	20	93.76	1	*******	[a:b]
2	Bin0504	145	0	19	96.8	1	*******	[a:b]
2	Bin0505	146	0	18	99.9	1	*******	[a:b]
2	Bin0506	147	0	17	103.05	1	*******	[a:b]
2	Bin0507	148	0	16	106.24	1	*******	[a:b]
2	Bin0508	148	0	16	106.24	1	*******	[a:b]
2	Bin0509	148	0	16	106.24	1	*******	[a:b]
2	Bin0510	149	0	15	109.49	1	*******	[a:b]
2	Bin0511	150	0	14	112.78	1	*******	[a:b]
2	Bin0512	151	0	13	116.12	1	*******	[a:b]
2	Bin0513	152	0	12	119.51	1	*******	[a:b]
2	Bin0514	153	0	11	122.95	1	*******	[a:b]
2	Bin0515	154	0	10	126.44	1	*******	[a:b]
2	Bin0516	155	0	9	129.98	1	*******	[a:b]
2	Bin0517	154	0	10	126.44	1	*******	[a:b]
2	Bin0518	153	0	11	122.95	1	*******	[a:b]
2	Bin0519	152	0	12	119.51	1	*******	[a:b]
2	Bin0520	151	0	13	116.12	1	*******	[a:b]
2	Bin0521	150	0	14	112.78	1	*******	[a:b]
2	Bin0522	149	0	15	109.49	1	*******	[a:b]
2	Bin0523	148	0	16	106.24	1	*******	[a:b]
2	Bin0524	147	0	17	103.05	1	*******	[a:b]
2	Bin0525	146	0	18	99.9	1	*******	[a:b]
2	Bin0526	145	0	19	96.8	1	*******	[a:b]
2	Bin0527	144	0	20	93.76	1	*******	[a:b]
2	Bin0528	142	0	22	87.8	1	*******	[a:b]
2	Bin0529	141	0	23	84.9	1	*******	[a:b]
2	Bin0530	140	0	24	82.05	1	*******	[a:b]
2	Bin0531	139	0	25	79.24	1	*******	[a:b]
3	Bin0532	120	0	44	35.22	1	*******	[a:b]
3	Bin0533	119	0	45	33.39	1	*******	[a:b]
3	Bin0534	118	0	46	31.61	1	*******	[a:b]
3	Bin0535	117	0	47	29.88	1	*******	[a:b]
3	Bin0536	116	0	48	28.2	1	*******	[a:b]
3	Bin0537	116	0	48	28.2	1	*******	[a:b]
3	Bin0538	117	0	47	29.88	1	*******	[a:b]
3	Bin0539	117	0	47	29.88	1	*******	[a:b]
3	Bin0540	118	0	46	31.61	1	*******	[a:b]
3	Bin0541	119	0	45	33.39	1	*******	[a:b]
3	Bin0542	120	0	44	35.22	1	*******	[a:b]
3	Bin0543	121	0	43	37.1	1	*******	[a:b]
3	Bin0544	122	0	42	39.02	1	*******	[a:b]
3	Bin0545	123	0	41	41	1	*******	[a:b]
3	Bin0546	124	0	40	43.02	1	*******	[a:b]
3	Bin0547	125	0	39	45.1	1	*******	[a:b]
3	Bin0548	125	0	39	45.1	1	*******	[a:b]
3	Bin0549	125	0	39	45.1	1	*******	[a:b]
3	Bin0550	125	0	39	45.1	1	*******	[a:b]
3	Bin0551	125	0	39	45.1	1	*******	[a:b]
3	Bin0552	125	0	39	45.1	1	*******	[a:b]
3	Bin0553	124	0	40	43.02	1	*******	[a:b]
3	Bin0554	124	0	40	43.02	1	*******	[a:b]
3	Bin0555	125	0	39	45.1	1	*******	[a:b]
3	Bin0556	126	0	38	47.22	1	*******	[a:b]
3	Bin0557	127	0	37	49.39	1	*******	[a:b]
3	Bin0558	126	0	38	47.22	1	*******	[a:b]
3	Bin0559	127	0	37	49.39	1	*******	[a:b]
3	Bin0560	128	0	36	51.61	1	*******	[a:b]
3	Bin0561	129	0	35	53.88	1	*******	[a:b]
3	Bin0562	130	0	34	56.2	1	*******	[a:b]
3	Bin0563	131	0	33	58.56	1	*******	[a:b]
3	Bin0564	132	0	32	60.98	1	*******	[a:b]
3	Bin0565	133	0	31	63.44	1	*******	[a:b]
3	Bin0566	135	0	29	68.51	1	*******	[a:b]
3	Bin0567	136	0	28	71.12	1	*******	[a:b]
3	Bin0568	137	0	27	73.78	1	*******	[a:b]
3	Bin0569	139	0	25	79.24	1	*******	[a:b]
3	Bin0570	140	0	24	82.05	1	*******	[a:b]
3	Bin0571	139	0	25	79.24	1	*******	[a:b]
3	Bin0572	140	0	24	82.05	1	*******	[a:b]
3	Bin0573	141	0	23	84.9	1	*******	[a:b]
3	Bin0574	142	0	22	87.8	1	*******	[a:b]
3	Bin0575	143	0	21	90.76	1	*******	[a:b]
3	Bin0576	144	0	20	93.76	1	*******	[a:b]
3	Bin0577	143	0	21	90.76	1	*******	[a:b]
3	Bin0578	142	0	22	87.8	1	*******	[a:b]
3	Bin0579	141	0	23	84.9	1	*******	[a:b]
3	Bin0580	140	0	24	82.05	1	*******	[a:b]
3	Bin0581	138	0	26	76.49	1	*******	[a:b]
3	Bin0582	138	0	26	76.49	1	*******	[a:b]
3	Bin0583	139	0	25	79.24	1	*******	[a:b]
3	Bin0584	139	0	25	79.24	1	*******	[a:b]
3	Bin0585	139	0	25	79.24	1	*******	[a:b]
3	Bin0586	139	0	25	79.24	1	*******	[a:b]
3	Bin0587	140	0	24	82.05	1	*******	[a:b]
3	Bin0588	140	0	24	82.05	1	*******	[a:b]
3	Bin0589	141	0	23	84.9	1	*******	[a:b]
3	Bin0590	141	0	23	84.9	1	*******	[a:b]
3	Bin0591	141	0	23	84.9	1	*******	[a:b]
3	Bin0592	141	0	23	84.9	1	*******	[a:b]
3	Bin0593	141	0	23	84.9	1	*******	[a:b]
3	Bin0594	140	0	24	82.05	1	*******	[a:b]
3	Bin0595	140	0	24	82.05	1	*******	[a:b]
3	Bin0596	140	0	24	82.05	1	*******	[a:b]
3	Bin0597	140	0	24	82.05	1	*******	[a:b]
3	Bin0598	141	0	23	84.9	1	*******	[a:b]
3	Bin0599	142	0	22	87.8	1	*******	[a:b]
3	Bin0600	143	0	21	90.76	1	*******	[a:b]
3	Bin0601	142	0	22	87.8	1	*******	[a:b]
3	Bin0602	141	0	23	84.9	1	*******	[a:b]
3	Bin0603	141	0	23	84.9	1	*******	[a:b]
3	Bin0604	141	0	23	84.9	1	*******	[a:b]
3	Bin0605	141	0	23	84.9	1	*******	[a:b]
3	Bin0606	141	0	23	84.9	1	*******	[a:b]
3	Bin0607	141	0	23	84.9	1	*******	[a:b]
3	Bin0608	141	0	23	84.9	1	*******	[a:b]
3	Bin0609	141	0	23	84.9	1	*******	[a:b]
3	Bin0610	141	0	23	84.9	1	*******	[a:b]
3	Bin0611	141	0	23	84.9	1	*******	[a:b]
3	Bin0612	141	0	23	84.9	1	*******	[a:b]
3	Bin0613	142	0	22	87.8	1	*******	[a:b]
3	Bin0614	141	0	23	84.9	1	*******	[a:b]
3	Bin0615	141	0	23	84.9	1	*******	[a:b]
3	Bin0616	141	0	23	84.9	1	*******	[a:b]
3	Bin0617	141	0	23	84.9	1	*******	[a:b]
3	Bin0618	141	0	23	84.9	1	*******	[a:b]
3	Bin0619	141	0	23	84.9	1	*******	[a:b]
3	Bin0620	141	0	23	84.9	1	*******	[a:b]
3	Bin0621	140	0	24	82.05	1	*******	[a:b]
3	Bin0622	139	0	25	79.24	1	*******	[a:b]
3	Bin0623	139	0	25	79.24	1	*******	[a:b]
3	Bin0624	139	0	25	79.24	1	*******	[a:b]
3	Bin0625	139	0	25	79.24	1	*******	[a:b]
3	Bin0626	139	0	25	79.24	1	*******	[a:b]
3	Bin0627	138	0	26	76.49	1	*******	[a:b]
3	Bin0628	137	0	27	73.78	1	*******	[a:b]
3	Bin0629	138	0	26	76.49	1	*******	[a:b]
3	Bin0630	139	0	25	79.24	1	*******	[a:b]
3	Bin0631	138	0	26	76.49	1	*******	[a:b]
3	Bin0632	137	0	27	73.78	1	*******	[a:b]
3	Bin0633	136	0	28	71.12	1	*******	[a:b]
3	Bin0634	135	0	29	68.51	1	*******	[a:b]
3	Bin0635	134	0	30	65.95	1	*******	[a:b]
3	Bin0636	133	0	31	63.44	1	*******	[a:b]
3	Bin0637	133	0	31	63.44	1	*******	[a:b]
3	Bin0638	134	0	30	65.95	1	*******	[a:b]
3	Bin0639	135	0	29	68.51	1	*******	[a:b]
3	Bin0640	135	0	29	68.51	1	*******	[a:b]
3	Bin0641	134	0	30	65.95	1	*******	[a:b]
3	Bin0642	133	0	31	63.44	1	*******	[a:b]
3	Bin0643	132	0	32	60.98	1	*******	[a:b]
3	Bin0644	131	0	33	58.56	1	*******	[a:b]
3	Bin0645	130	0	34	56.2	1	*******	[a:b]
3	Bin0646	130	0	34	56.2	1	*******	[a:b]
3	Bin0647	131	0	33	58.56	1	*******	[a:b]
3	Bin0648	131	0	33	58.56	1	*******	[a:b]
3	Bin0649	132	0	32	60.98	1	*******	[a:b]
3	Bin0650	133	0	31	63.44	1	*******	[a:b]
3	Bin0651	134	0	30	65.95	1	*******	[a:b]
3	Bin0652	135	0	29	68.51	1	*******	[a:b]
3	Bin0653	136	0	28	71.12	1	*******	[a:b]
3	Bin0654	137	0	27	73.78	1	*******	[a:b]
3	Bin0655	138	0	26	76.49	1	*******	[a:b]
3	Bin0656	139	0	25	79.24	1	*******	[a:b]
3	Bin0657	140	0	24	82.05	1	*******	[a:b]
3	Bin0658	139	0	25	79.24	1	*******	[a:b]
3	Bin0659	138	0	26	76.49	1	*******	[a:b]
3	Bin0660	137	0	27	73.78	1	*******	[a:b]
3	Bin0661	136	0	28	71.12	1	*******	[a:b]
3	Bin0662	135	0	29	68.51	1	*******	[a:b]
3	Bin0663	134	0	30	65.95	1	*******	[a:b]
3	Bin0664	135	0	29	68.51	1	*******	[a:b]
3	Bin0665	134	0	30	65.95	1	*******	[a:b]
3	Bin0666	133	0	31	63.44	1	*******	[a:b]
3	Bin0667	132	0	32	60.98	1	*******	[a:b]
3	Bin0668	131	0	33	58.56	1	*******	[a:b]
3	Bin0669	130	0	34	56.2	1	*******	[a:b]
3	Bin0670	129	0	35	53.88	1	*******	[a:b]
3	Bin0671	128	0	36	51.61	1	*******	[a:b]
3	Bin0672	125	0	39	45.1	1	*******	[a:b]
3	Bin0673	122	0	42	39.02	1	*******	[a:b]
3	Bin0674	121	0	43	37.1	1	*******	[a:b]
3	Bin0675	119	0	45	33.39	1	*******	[a:b]
3	Bin0676	118	0	46	31.61	1	*******	[a:b]
3	Bin0677	117	0	47	29.88	1	*******	[a:b]
3	Bin0678	116	0	48	28.2	1	*******	[a:b]
3	Bin0679	115	0	49	26.56	1	*******	[a:b]
3	Bin0680	114	0	50	24.98	1	*******	[a:b]
3	Bin0681	113	0	51	23.44	1	*******	[a:b]
3	Bin0682	111	0	53	20.51	1	*******	[a:b]
3	Bin0683	110	0	54	19.12	1	*******	[a:b]
3	Bin0684	109	0	55	17.78	1	*******	[a:b]
3	Bin0685	108	0	56	16.49	1	*******	[a:b]
3	Bin0686	107	0	57	15.24	1	*******	[a:b]
3	Bin0687	106	0	58	14.05	1	******	[a:b]
3	Bin0688	105	0	59	12.9	1	******	[a:b]
3	Bin0689	104	0	60	11.8	1	*****	[a:b]
3	Bin0690	103	0	61	10.76	1	****	[a:b]
3	Bin0691	98	0	66	6.24	1	**	[a:b]
3	Bin0692	95	0	69	4.12	1	**	[a:b]
3	Bin0693	94	0	70	3.51	1	*	[a:b]
3	Bin0694	92	0	72	2.44	1	-	[a:b]
3	Bin0695	91	0	73	1.98	1	-	[a:b]
3	Bin0696	90	0	74	1.56	1	-	[a:b]
3	Bin0697	86	0	78	0.39	1	-	[a:b]
3	Bin0698	85	0	79	0.22	1	-	[a:b]
3	Bin0699	84	0	80	0.1	1	-	[a:b]
3	Bin0700	83	0	81	0.02	1	-	[a:b]
3	Bin0701	78	0	86	0.39	1	-	[a:b]
3	Bin0702	77	0	87	0.61	1	-	[a:b]
3	Bin0703	73	0	91	1.98	1	-	[a:b]
3	Bin0704	72	0	92	2.44	1	-	[a:b]
3	Bin0705	71	0	93	2.95	1	*	[a:b]
3	Bin0706	70	0	94	3.51	1	*	[a:b]
3	Bin0707	69	0	95	4.12	1	**	[a:b]
3	Bin0708	68	0	96	4.78	1	**	[a:b]
3	Bin0709	67	0	97	5.49	1	**	[a:b]
3	Bin0710	70	0	94	3.51	1	*	[a:b]
3	Bin0711	74	0	90	1.56	1	-	[a:b]
3	Bin0712	75	0	89	1.2	1	-	[a:b]
3	Bin0713	76	0	88	0.88	1	-	[a:b]
3	Bin0714	77	0	87	0.61	1	-	[a:b]
3	Bin0715	80	0	84	0.1	1	-	[a:b]
3	Bin0716	81	0	83	0.02	1	-	[a:b]
3	Bin0717	82	0	82	0	1	-	[a:b]
3	Bin0718	86	0	78	0.39	1	-	[a:b]
3	Bin0719	87	0	77	0.61	1	-	[a:b]
3	Bin0720	88	0	76	0.88	1	-	[a:b]
3	Bin0721	89	0	75	1.2	1	-	[a:b]
3	Bin0722	91	0	73	1.98	1	-	[a:b]
3	Bin0723	92	0	72	2.44	1	-	[a:b]
3	Bin0724	93	0	71	2.95	1	*	[a:b]
3	Bin0725	94	0	70	3.51	1	*	[a:b]
3	Bin0726	95	0	69	4.12	1	**	[a:b]
3	Bin0727	96	0	68	4.78	1	**	[a:b]
3	Bin0728	98	0	66	6.24	1	**	[a:b]
3	Bin0729	99	0	65	7.05	1	***	[a:b]
3	Bin0730	100	0	64	7.9	1	****	[a:b]
3	Bin0731	101	0	63	8.8	1	****	[a:b]
3	Bin0732	103	0	61	10.76	1	****	[a:b]
3	Bin0733	104	0	60	11.8	1	*****	[a:b]
3	Bin0734	107	0	57	15.24	1	*******	[a:b]
3	Bin0735	108	0	56	16.49	1	*******	[a:b]
3	Bin0736	109	0	55	17.78	1	*******	[a:b]
3	Bin0737	110	0	54	19.12	1	*******	[a:b]
3	Bin0738	112	0	52	21.95	1	*******	[a:b]
3	Bin0739	113	0	51	23.44	1	*******	[a:b]
3	Bin0740	114	0	50	24.98	1	*******	[a:b]
3	Bin0741	115	0	49	26.56	1	*******	[a:b]
3	Bin0742	116	0	48	28.2	1	*******	[a:b]
3	Bin0743	117	0	47	29.88	1	*******	[a:b]
3	Bin0744	118	0	46	31.61	1	*******	[a:b]
3	Bin0745	119	0	45	33.39	1	*******	[a:b]
3	Bin0746	120	0	44	35.22	1	*******	[a:b]
3	Bin0747	121	0	43	37.1	1	*******	[a:b]
3	Bin0748	122	0	42	39.02	1	*******	[a:b]
3	Bin0749	121	0	43	37.1	1	*******	[a:b]
3	Bin0750	122	0	42	39.02	1	*******	[a:b]
3	Bin0751	123	0	41	41	1	*******	[a:b]
3	Bin0752	124	0	40	43.02	1	*******	[a:b]
3	Bin0753	125	0	39	45.1	1	*******	[a:b]
3	Bin0754	126	0	38	47.22	1	*******	[a:b]
3	Bin0755	127	0	37	49.39	1	*******	[a:b]
3	Bin0756	128	0	36	51.61	1	*******	[a:b]
3	Bin0757	129	0	35	53.88	1	*******	[a:b]
3	Bin0758	128	0	36	51.61	1	*******	[a:b]
3	Bin0759	129	0	35	53.88	1	*******	[a:b]
3	Bin0760	130	0	34	56.2	1	*******	[a:b]
3	Bin0761	131	0	33	58.56	1	*******	[a:b]
3	Bin0762	132	0	32	60.98	1	*******	[a:b]
3	Bin0763	133	0	31	63.44	1	*******	[a:b]
3	Bin0764	134	0	30	65.95	1	*******	[a:b]
3	Bin0765	135	0	29	68.51	1	*******	[a:b]
3	Bin0766	134	0	30	65.95	1	*******	[a:b]
3	Bin0767	133	0	31	63.44	1	*******	[a:b]
3	Bin0768	133	0	31	63.44	1	*******	[a:b]
3	Bin0769	134	0	30	65.95	1	*******	[a:b]
3	Bin0770	134	0	30	65.95	1	*******	[a:b]
3	Bin0771	135	0	29	68.51	1	*******	[a:b]
3	Bin0772	136	0	28	71.12	1	*******	[a:b]
3	Bin0773	137	0	27	73.78	1	*******	[a:b]
3	Bin0774	138	0	26	76.49	1	*******	[a:b]
3	Bin0775	137	0	27	73.78	1	*******	[a:b]
3	Bin0776	136	0	28	71.12	1	*******	[a:b]
3	Bin0777	136	0	28	71.12	1	*******	[a:b]
3	Bin0778	136	0	28	71.12	1	*******	[a:b]
3	Bin0779	135	0	29	68.51	1	*******	[a:b]
3	Bin0780	134	0	30	65.95	1	*******	[a:b]
3	Bin0781	133	0	31	63.44	1	*******	[a:b]
3	Bin0782	132	0	32	60.98	1	*******	[a:b]
3	Bin0783	131	0	33	58.56	1	*******	[a:b]
3	Bin0784	130	0	34	56.2	1	*******	[a:b]
3	Bin0785	130	0	34	56.2	1	*******	[a:b]
3	Bin0786	131	0	33	58.56	1	*******	[a:b]
3	Bin0787	131	0	33	58.56	1	*******	[a:b]
3	Bin0788	131	0	33	58.56	1	*******	[a:b]
3	Bin0789	131	0	33	58.56	1	*******	[a:b]
3	Bin0790	131	0	33	58.56	1	*******	[a:b]
3	Bin0791	131	0	33	58.56	1	*******	[a:b]
3	Bin0792	132	0	32	60.98	1	*******	[a:b]
3	Bin0793	133	0	31	63.44	1	*******	[a:b]
3	Bin0794	134	0	30	65.95	1	*******	[a:b]
3	Bin0795	134	0	30	65.95	1	*******	[a:b]
3	Bin0796	135	0	29	68.51	1	*******	[a:b]
3	Bin0797	136	0	28	71.12	1	*******	[a:b]
3	Bin0798	137	0	27	73.78	1	*******	[a:b]
3	Bin0799	136	0	28	71.12	1	*******	[a:b]
3	Bin0800	136	0	28	71.12	1	*******	[a:b]
3	Bin0801	136	0	28	71.12	1	*******	[a:b]
3	Bin0802	135	0	29	68.51	1	*******	[a:b]
3	Bin0803	135	0	29	68.51	1	*******	[a:b]
3	Bin0804	136	0	28	71.12	1	*******	[a:b]
3	Bin0805	137	0	27	73.78	1	*******	[a:b]
3	Bin0806	138	0	26	76.49	1	*******	[a:b]
3	Bin0807	139	0	25	79.24	1	*******	[a:b]
3	Bin0808	138	0	26	76.49	1	*******	[a:b]
3	Bin0809	137	0	27	73.78	1	*******	[a:b]
3	Bin0810	136	0	28	71.12	1	*******	[a:b]
3	Bin0811	135	0	29	68.51	1	*******	[a:b]
3	Bin0812	134	0	30	65.95	1	*******	[a:b]
3	Bin0813	133	0	31	63.44	1	*******	[a:b]
3	Bin0814	132	0	32	60.98	1	*******	[a:b]
3	Bin0815	131	0	33	58.56	1	*******	[a:b]
3	Bin0816	130	0	34	56.2	1	*******	[a:b]
3	Bin0817	129	0	35	53.88	1	*******	[a:b]
3	Bin0818	128	0	36	51.61	1	*******	[a:b]
3	Bin0819	127	0	37	49.39	1	*******	[a:b]
3	Bin0820	128	0	36	51.61	1	*******	[a:b]
3	Bin0821	129	0	35	53.88	1	*******	[a:b]
3	Bin0822	130	0	34	56.2	1	*******	[a:b]
3	Bin0823	131	0	33	58.56	1	*******	[a:b]
3	Bin0824	132	0	32	60.98	1	*******	[a:b]
3	Bin0825	133	0	31	63.44	1	*******	[a:b]
3	Bin0826	132	0	32	60.98	1	*******	[a:b]
3	Bin0827	133	0	31	63.44	1	*******	[a:b]
3	Bin0828	134	0	30	65.95	1	*******	[a:b]
3	Bin0829	135	0	29	68.51	1	*******	[a:b]
3	Bin0830	136	0	28	71.12	1	*******	[a:b]
3	Bin0831	137	0	27	73.78	1	*******	[a:b]
3	Bin0832	138	0	26	76.49	1	*******	[a:b]
3	Bin0833	140	0	24	82.05	1	*******	[a:b]
3	Bin0834	141	0	23	84.9	1	*******	[a:b]
3	Bin0835	142	0	22	87.8	1	*******	[a:b]
3	Bin0836	143	0	21	90.76	1	*******	[a:b]
3	Bin0837	142	0	22	87.8	1	*******	[a:b]
3	Bin0838	141	0	23	84.9	1	*******	[a:b]
3	Bin0839	142	0	22	87.8	1	*******	[a:b]
3	Bin0840	141	0	23	84.9	1	*******	[a:b]
3	Bin0841	140	0	24	82.05	1	*******	[a:b]
3	Bin0842	139	0	25	79.24	1	*******	[a:b]
3	Bin0843	138	0	26	76.49	1	*******	[a:b]
3	Bin0844	137	0	27	73.78	1	*******	[a:b]
3	Bin0845	136	0	28	71.12	1	*******	[a:b]
3	Bin0846	135	0	29	68.51	1	*******	[a:b]
3	Bin0847	134	0	30	65.95	1	*******	[a:b]
3	Bin0848	133	0	31	63.44	1	*******	[a:b]
3	Bin0849	132	0	32	60.98	1	*******	[a:b]
3	Bin0850	131	0	33	58.56	1	*******	[a:b]
3	Bin0851	130	0	34	56.2	1	*******	[a:b]
3	Bin0852	129	0	35	53.88	1	*******	[a:b]
3	Bin0853	128	0	36	51.61	1	*******	[a:b]
3	Bin0854	127	0	37	49.39	1	*******	[a:b]
3	Bin0855	125	0	39	45.1	1	*******	[a:b]
3	Bin0856	124	0	40	43.02	1	*******	[a:b]
3	Bin0857	123	0	41	41	1	*******	[a:b]
3	Bin0858	122	0	42	39.02	1	*******	[a:b]
3	Bin0859	121	0	43	37.1	1	*******	[a:b]
3	Bin0860	120	0	44	35.22	1	*******	[a:b]
3	Bin0861	119	0	45	33.39	1	*******	[a:b]
3	Bin0862	118	0	46	31.61	1	*******	[a:b]
3	Bin0863	116	0	48	28.2	1	*******	[a:b]
3	Bin0864	115	0	49	26.56	1	*******	[a:b]
3	Bin0865	114	0	50	24.98	1	*******	[a:b]
3	Bin0866	113	0	51	23.44	1	*******	[a:b]
3	Bin0867	112	0	52	21.95	1	*******	[a:b]
3	Bin0868	110	0	54	19.12	1	*******	[a:b]
3	Bin0869	109	0	55	17.78	1	*******	[a:b]
3	Bin0870	108	0	56	16.49	1	*******	[a:b]
3	Bin0871	107	0	57	15.24	1	*******	[a:b]
3	Bin0872	106	0	58	14.05	1	******	[a:b]
3	Bin0873	105	0	59	12.9	1	******	[a:b]
3	Bin0874	104	0	60	11.8	1	*****	[a:b]
3	Bin0875	101	0	63	8.8	1	****	[a:b]
3	Bin0876	100	0	64	7.9	1	****	[a:b]
3	Bin0877	99	0	65	7.05	1	***	[a:b]
3	Bin0878	98	0	66	6.24	1	**	[a:b]
3	Bin0879	97	0	67	5.49	1	**	[a:b]
3	Bin0880	98	0	66	6.24	1	**	[a:b]
3	Bin0881	97	0	67	5.49	1	**	[a:b]
3	Bin0882	96	0	68	4.78	1	**	[a:b]
3	Bin0883	95	0	69	4.12	1	**	[a:b]
3	Bin0884	94	0	70	3.51	1	*	[a:b]
3	Bin0885	92	0	72	2.44	1	-	[a:b]
3	Bin0886	91	0	73	1.98	1	-	[a:b]
3	Bin0887	90	0	74	1.56	1	-	[a:b]
3	Bin0888	89	0	75	1.2	1	-	[a:b]
3	Bin0889	88	0	76	0.88	1	-	[a:b]
3	Bin0890	87	0	77	0.61	1	-	[a:b]
3	Bin0891	86	0	78	0.39	1	-	[a:b]
3	Bin0892	85	0	79	0.22	1	-	[a:b]
3	Bin0893	84	0	80	0.1	1	-	[a:b]
3	Bin0894	83	0	81	0.02	1	-	[a:b]
3	Bin0895	82	0	82	0	1	-	[a:b]
3	Bin0896	80	0	84	0.1	1	-	[a:b]
3	Bin0897	78	0	86	0.39	1	-	[a:b]
3	Bin0898	76	0	88	0.88	1	-	[a:b]
3	Bin0899	74	0	90	1.56	1	-	[a:b]
3	Bin0900	73	0	91	1.98	1	-	[a:b]
3	Bin0901	72	0	92	2.44	1	-	[a:b]
3	Bin0902	71	0	93	2.95	1	*	[a:b]
3	Bin0903	70	0	94	3.51	1	*	[a:b]
3	Bin0904	69	0	95	4.12	1	**	[a:b]
3	Bin0905	68	0	96	4.78	1	**	[a:b]
3	Bin0906	67	0	97	5.49	1	**	[a:b]
3	Bin0907	64	0	100	7.9	1	****	[a:b]
3	Bin0908	62	0	102	9.76	1	****	[a:b]
3	Bin0909	61	0	103	10.76	1	****	[a:b]
3	Bin0910	57	0	107	15.24	1	*******	[a:b]
3	Bin0911	56	0	108	16.49	1	*******	[a:b]
3	Bin0912	55	0	109	17.78	1	*******	[a:b]
3	Bin0913	54	0	110	19.12	1	*******	[a:b]
3	Bin0914	53	0	111	20.51	1	*******	[a:b]
3	Bin0915	54	0	110	19.12	1	*******	[a:b]
3	Bin0916	55	0	109	17.78	1	*******	[a:b]
3	Bin0917	56	0	108	16.49	1	*******	[a:b]
3	Bin0918	57	0	107	15.24	1	*******	[a:b]
3	Bin0919	59	0	105	12.9	1	******	[a:b]
3	Bin0920	60	0	104	11.8	1	*****	[a:b]
3	Bin0921	61	0	103	10.76	1	****	[a:b]
3	Bin0922	60	0	104	11.8	1	*****	[a:b]
3	Bin0923	59	0	105	12.9	1	******	[a:b]
3	Bin0924	57	0	107	15.24	1	*******	[a:b]
3	Bin0925	56	0	108	16.49	1	*******	[a:b]
3	Bin0926	53	0	111	20.51	1	*******	[a:b]
3	Bin0927	52	0	112	21.95	1	*******	[a:b]
3	Bin0928	51	0	113	23.44	1	*******	[a:b]
3	Bin0929	52	0	112	21.95	1	*******	[a:b]
3	Bin0930	51	0	113	23.44	1	*******	[a:b]
3	Bin0931	50	0	114	24.98	1	*******	[a:b]
3	Bin0932	48	0	116	28.2	1	*******	[a:b]
3	Bin0933	49	0	115	26.56	1	*******	[a:b]
3	Bin0934	50	0	114	24.98	1	*******	[a:b]
3	Bin0935	51	0	113	23.44	1	*******	[a:b]
3	Bin0936	52	0	112	21.95	1	*******	[a:b]
3	Bin0937	53	0	111	20.51	1	*******	[a:b]
3	Bin0938	54	0	110	19.12	1	*******	[a:b]
3	Bin0939	55	0	109	17.78	1	*******	[a:b]
3	Bin0940	56	0	108	16.49	1	*******	[a:b]
3	Bin0941	57	0	107	15.24	1	*******	[a:b]
3	Bin0942	58	0	106	14.05	1	******	[a:b]
3	Bin0943	59	0	105	12.9	1	******	[a:b]
3	Bin0944	60	0	104	11.8	1	*****	[a:b]
3	Bin0945	62	0	102	9.76	1	****	[a:b]
3	Bin0946	67	0	97	5.49	1	**	[a:b]
3	Bin0947	70	0	94	3.51	1	*	[a:b]
3	Bin0948	72	0	92	2.44	1	-	[a:b]
3	Bin0949	78	0	86	0.39	1	-	[a:b]
3	Bin0950	80	0	84	0.1	1	-	[a:b]
3	Bin0951	81	0	83	0.02	1	-	[a:b]
3	Bin0952	83	0	81	0.02	1	-	[a:b]
3	Bin0953	85	0	79	0.22	1	-	[a:b]
3	Bin0954	86	0	78	0.39	1	-	[a:b]
3	Bin0955	88	0	76	0.88	1	-	[a:b]
3	Bin0956	89	0	75	1.2	1	-	[a:b]
3	Bin0957	90	0	74	1.56	1	-	[a:b]
3	Bin0958	93	0	71	2.95	1	*	[a:b]
3	Bin0959	94	0	70	3.51	1	*	[a:b]
3	Bin0960	98	0	66	6.24	1	**	[a:b]
3	Bin0961	99	0	65	7.05	1	***	[a:b]
3	Bin0962	100	0	64	7.9	1	****	[a:b]
3	Bin0963	101	0	63	8.8	1	****	[a:b]
3	Bin0964	103	0	61	10.76	1	****	[a:b]
3	Bin0965	104	0	60	11.8	1	*****	[a:b]
3	Bin0966	106	0	58	14.05	1	******	[a:b]
3	Bin0967	107	0	57	15.24	1	*******	[a:b]
3	Bin0968	108	0	56	16.49	1	*******	[a:b]
3	Bin0969	111	0	53	20.51	1	*******	[a:b]
3	Bin0970	112	0	52	21.95	1	*******	[a:b]
3	Bin0971	113	0	51	23.44	1	*******	[a:b]
3	Bin0972	114	0	50	24.98	1	*******	[a:b]
3	Bin0973	115	0	49	26.56	1	*******	[a:b]
3	Bin0974	116	0	48	28.2	1	*******	[a:b]
3	Bin0975	117	0	47	29.88	1	*******	[a:b]
3	Bin0976	118	0	46	31.61	1	*******	[a:b]
3	Bin0977	117	0	47	29.88	1	*******	[a:b]
3	Bin0978	116	0	48	28.2	1	*******	[a:b]
3	Bin0979	115	0	49	26.56	1	*******	[a:b]
3	Bin0980	116	0	48	28.2	1	*******	[a:b]
3	Bin0981	115	0	49	26.56	1	*******	[a:b]
3	Bin0982	114	0	50	24.98	1	*******	[a:b]
3	Bin0983	113	0	51	23.44	1	*******	[a:b]
3	Bin0984	112	0	52	21.95	1	*******	[a:b]
3	Bin0985	111	0	53	20.51	1	*******	[a:b]
3	Bin0986	109	0	55	17.78	1	*******	[a:b]
3	Bin0987	108	0	56	16.49	1	*******	[a:b]
3	Bin0988	107	0	57	15.24	1	*******	[a:b]
3	Bin0989	106	0	58	14.05	1	******	[a:b]
3	Bin0990	105	0	59	12.9	1	******	[a:b]
3	Bin0991	104	0	60	11.8	1	*****	[a:b]
3	Bin0992	103	0	61	10.76	1	****	[a:b]
3	Bin0993	102	0	62	9.76	1	****	[a:b]
3	Bin0994	99	0	65	7.05	1	***	[a:b]
3	Bin0995	94	0	70	3.51	1	*	[a:b]
3	Bin0996	89	0	75	1.2	1	-	[a:b]
3	Bin0997	88	0	76	0.88	1	-	[a:b]
3	Bin0998	86	0	78	0.39	1	-	[a:b]
3	Bin0999	84	0	80	0.1	1	-	[a:b]
3	Bin1000	83	0	81	0.02	1	-	[a:b]
3	Bin1001	79	0	85	0.22	1	-	[a:b]
3	Bin1002	78	0	86	0.39	1	-	[a:b]
3	Bin1003	77	0	87	0.61	1	-	[a:b]
3	Bin1004	72	0	92	2.44	1	-	[a:b]
3	Bin1005	66	0	98	6.24	1	**	[a:b]
3	Bin1006	62	0	102	9.76	1	****	[a:b]
3	Bin1007	58	0	106	14.05	1	******	[a:b]
3	Bin1008	56	0	108	16.49	1	*******	[a:b]
3	Bin1009	55	0	109	17.78	1	*******	[a:b]
3	Bin1010	53	0	111	20.51	1	*******	[a:b]
3	Bin1011	51	0	113	23.44	1	*******	[a:b]
3	Bin1012	48	0	116	28.2	1	*******	[a:b]
3	Bin1013	47	0	117	29.88	1	*******	[a:b]
3	Bin1014	45	0	119	33.39	1	*******	[a:b]
3	Bin1015	44	0	120	35.22	1	*******	[a:b]
3	Bin1016	43	0	121	37.1	1	*******	[a:b]
3	Bin1017	42	0	122	39.02	1	*******	[a:b]
3	Bin1018	41	0	123	41	1	*******	[a:b]
3	Bin1019	40	0	124	43.02	1	*******	[a:b]
3	Bin1020	39	0	125	45.1	1	*******	[a:b]
3	Bin1021	38	0	126	47.22	1	*******	[a:b]
3	Bin1022	37	0	127	49.39	1	*******	[a:b]
3	Bin1023	36	0	128	51.61	1	*******	[a:b]
3	Bin1024	37	0	127	49.39	1	*******	[a:b]
3	Bin1025	38	0	126	47.22	1	*******	[a:b]
3	Bin1026	39	0	125	45.1	1	*******	[a:b]
3	Bin1027	40	0	124	43.02	1	*******	[a:b]
3	Bin1028	41	0	123	41	1	*******	[a:b]
3	Bin1029	43	0	121	37.1	1	*******	[a:b]
3	Bin1030	44	0	120	35.22	1	*******	[a:b]
3	Bin1031	45	0	119	33.39	1	*******	[a:b]
3	Bin1032	48	0	116	28.2	1	*******	[a:b]
3	Bin1033	49	0	115	26.56	1	*******	[a:b]
3	Bin1034	50	0	114	24.98	1	*******	[a:b]
3	Bin1035	52	0	112	21.95	1	*******	[a:b]
3	Bin1036	55	0	109	17.78	1	*******	[a:b]
3	Bin1037	56	0	108	16.49	1	*******	[a:b]
3	Bin1038	57	0	107	15.24	1	*******	[a:b]
3	Bin1039	58	0	106	14.05	1	******	[a:b]
3	Bin1040	59	0	105	12.9	1	******	[a:b]
3	Bin1041	61	0	103	10.76	1	****	[a:b]
3	Bin1042	62	0	102	9.76	1	****	[a:b]
3	Bin1043	63	0	101	8.8	1	****	[a:b]
3	Bin1044	64	0	100	7.9	1	****	[a:b]
3	Bin1045	66	0	98	6.24	1	**	[a:b]
3	Bin1046	67	0	97	5.49	1	**	[a:b]
3	Bin1047	68	0	96	4.78	1	**	[a:b]
3	Bin1048	69	0	95	4.12	1	**	[a:b]
3	Bin1049	70	0	94	3.51	1	*	[a:b]
3	Bin1050	71	0	93	2.95	1	*	[a:b]
3	Bin1051	72	0	92	2.44	1	-	[a:b]
3	Bin1052	73	0	91	1.98	1	-	[a:b]
3	Bin1053	74	0	90	1.56	1	-	[a:b]
3	Bin1054	76	0	88	0.88	1	-	[a:b]
3	Bin1055	77	0	87	0.61	1	-	[a:b]
3	Bin1056	81	0	83	0.02	1	-	[a:b]
3	Bin1057	82	0	82	0	1	-	[a:b]
3	Bin1058	84	0	80	0.1	1	-	[a:b]
3	Bin1059	87	0	77	0.61	1	-	[a:b]
3	Bin1060	89	0	75	1.2	1	-	[a:b]
3	Bin1061	95	0	69	4.12	1	**	[a:b]
3	Bin1062	97	0	67	5.49	1	**	[a:b]
3	Bin1063	98	0	66	6.24	1	**	[a:b]
3	Bin1064	99	0	65	7.05	1	***	[a:b]
3	Bin1065	100	0	64	7.9	1	****	[a:b]
3	Bin1066	101	0	63	8.8	1	****	[a:b]
3	Bin1067	102	0	62	9.76	1	****	[a:b]
3	Bin1068	103	0	61	10.76	1	****	[a:b]
3	Bin1069	104	0	60	11.8	1	*****	[a:b]
3	Bin1070	105	0	59	12.9	1	******	[a:b]
3	Bin1071	106	0	58	14.05	1	******	[a:b]
3	Bin1072	109	0	55	17.78	1	*******	[a:b]
3	Bin1073	111	0	53	20.51	1	*******	[a:b]
3	Bin1074	112	0	52	21.95	1	*******	[a:b]
3	Bin1075	113	0	51	23.44	1	*******	[a:b]
3	Bin1076	114	0	50	24.98	1	*******	[a:b]
3	Bin1077	113	0	51	23.44	1	*******	[a:b]
3	Bin1078	114	0	50	24.98	1	*******	[a:b]
3	Bin1079	115	0	49	26.56	1	*******	[a:b]
3	Bin1080	116	0	48	28.2	1	*******	[a:b]
3	Bin1081	117	0	47	29.88	1	*******	[a:b]
3	Bin1082	116	0	48	28.2	1	*******	[a:b]
3	Bin1083	115	0	49	26.56	1	*******	[a:b]
3	Bin1084	114	0	50	24.98	1	*******	[a:b]
3	Bin1085	115	0	49	26.56	1	*******	[a:b]
3	Bin1086	114	0	50	24.98	1	*******	[a:b]
3	Bin1087	113	0	51	23.44	1	*******	[a:b]
3	Bin1088	114	0	50	24.98	1	*******	[a:b]
3	Bin1089	115	0	49	26.56	1	*******	[a:b]
3	Bin1090	117	0	47	29.88	1	*******	[a:b]
3	Bin1091	116	0	48	28.2	1	*******	[a:b]
3	Bin1092	115	0	49	26.56	1	*******	[a:b]
3	Bin1093	114	0	50	24.98	1	*******	[a:b]
3	Bin1094	115	0	49	26.56	1	*******	[a:b]
3	Bin1095	116	0	48	28.2	1	*******	[a:b]
3	Bin1096	117	0	47	29.88	1	*******	[a:b]
3	Bin1097	117	0	47	29.88	1	*******	[a:b]
3	Bin1098	116	0	48	28.2	1	*******	[a:b]
3	Bin1099	115	0	49	26.56	1	*******	[a:b]
3	Bin1100	114	0	50	24.98	1	*******	[a:b]
3	Bin1101	114	0	50	24.98	1	*******	[a:b]
3	Bin1102	114	0	50	24.98	1	*******	[a:b]
3	Bin1103	113	0	51	23.44	1	*******	[a:b]
3	Bin1104	113	0	51	23.44	1	*******	[a:b]
3	Bin1105	113	0	51	23.44	1	*******	[a:b]
3	Bin1106	113	0	51	23.44	1	*******	[a:b]
3	Bin1107	113	0	51	23.44	1	*******	[a:b]
3	Bin1108	113	0	51	23.44	1	*******	[a:b]
3	Bin1109	113	0	51	23.44	1	*******	[a:b]
3	Bin1110	113	0	51	23.44	1	*******	[a:b]
3	Bin1111	113	0	51	23.44	1	*******	[a:b]
3	Bin1112	113	0	51	23.44	1	*******	[a:b]
3	Bin1113	113	0	51	23.44	1	*******	[a:b]
3	Bin1114	113	0	51	23.44	1	*******	[a:b]
3	Bin1115	113	0	51	23.44	1	*******	[a:b]
3	Bin1116	113	0	51	23.44	1	*******	[a:b]
3	Bin1117	114	0	50	24.98	1	*******	[a:b]
3	Bin1118	115	0	49	26.56	1	*******	[a:b]
3	Bin1119	116	0	48	28.2	1	*******	[a:b]
3	Bin1120	117	0	47	29.88	1	*******	[a:b]
3	Bin1121	116	0	48	28.2	1	*******	[a:b]
3	Bin1122	117	0	47	29.88	1	*******	[a:b]
3	Bin1123	118	0	46	31.61	1	*******	[a:b]
3	Bin1124	119	0	45	33.39	1	*******	[a:b]
3	Bin1125	120	0	44	35.22	1	*******	[a:b]
3	Bin1126	120	0	44	35.22	1	*******	[a:b]
3	Bin1127	120	0	44	35.22	1	*******	[a:b]
3	Bin1128	119	0	45	33.39	1	*******	[a:b]
3	Bin1129	120	0	44	35.22	1	*******	[a:b]
3	Bin1130	121	0	43	37.1	1	*******	[a:b]
3	Bin1131	120	0	44	35.22	1	*******	[a:b]
3	Bin1132	119	0	45	33.39	1	*******	[a:b]
3	Bin1133	118	0	46	31.61	1	*******	[a:b]
3	Bin1134	117	0	47	29.88	1	*******	[a:b]
3	Bin1135	116	0	48	28.2	1	*******	[a:b]
3	Bin1136	117	0	47	29.88	1	*******	[a:b]
3	Bin1137	118	0	46	31.61	1	*******	[a:b]
3	Bin1138	119	0	45	33.39	1	*******	[a:b]
3	Bin1139	120	0	44	35.22	1	*******	[a:b]
3	Bin1140	122	0	42	39.02	1	*******	[a:b]
3	Bin1141	123	0	41	41	1	*******	[a:b]
3	Bin1142	124	0	40	43.02	1	*******	[a:b]
3	Bin1143	125	0	39	45.1	1	*******	[a:b]
3	Bin1144	126	0	38	47.22	1	*******	[a:b]
3	Bin1145	127	0	37	49.39	1	*******	[a:b]
3	Bin1146	128	0	36	51.61	1	*******	[a:b]
3	Bin1147	129	0	35	53.88	1	*******	[a:b]
3	Bin1148	130	0	34	56.2	1	*******	[a:b]
3	Bin1149	129	0	35	53.88	1	*******	[a:b]
3	Bin1150	130	0	34	56.2	1	*******	[a:b]
3	Bin1151	131	0	33	58.56	1	*******	[a:b]
3	Bin1152	132	0	32	60.98	1	*******	[a:b]
3	Bin1153	131	0	33	58.56	1	*******	[a:b]
3	Bin1154	130	0	34	56.2	1	*******	[a:b]
3	Bin1155	129	0	35	53.88	1	*******	[a:b]
3	Bin1156	128	0	36	51.61	1	*******	[a:b]
3	Bin1157	127	0	37	49.39	1	*******	[a:b]
3	Bin1158	126	0	38	47.22	1	*******	[a:b]
3	Bin1159	125	0	39	45.1	1	*******	[a:b]
3	Bin1160	124	0	40	43.02	1	*******	[a:b]
3	Bin1161	123	0	41	41	1	*******	[a:b]
3	Bin1162	122	0	42	39.02	1	*******	[a:b]
3	Bin1163	121	0	43	37.1	1	*******	[a:b]
3	Bin1164	120	0	44	35.22	1	*******	[a:b]
3	Bin1165	119	0	45	33.39	1	*******	[a:b]
3	Bin1166	118	0	46	31.61	1	*******	[a:b]
3	Bin1167	117	0	47	29.88	1	*******	[a:b]
3	Bin1168	118	0	46	31.61	1	*******	[a:b]
3	Bin1169	119	0	45	33.39	1	*******	[a:b]
3	Bin1170	120	0	44	35.22	1	*******	[a:b]
3	Bin1171	121	0	43	37.1	1	*******	[a:b]
3	Bin1172	122	0	42	39.02	1	*******	[a:b]
3	Bin1173	123	0	41	41	1	*******	[a:b]
3	Bin1174	124	0	40	43.02	1	*******	[a:b]
3	Bin1175	125	0	39	45.1	1	*******	[a:b]
3	Bin1176	126	0	38	47.22	1	*******	[a:b]
3	Bin1177	127	0	37	49.39	1	*******	[a:b]
3	Bin1178	128	0	36	51.61	1	*******	[a:b]
4	Bin1179	154	0	10	126.44	1	*******	[a:b]
4	Bin1180	155	0	9	129.98	1	*******	[a:b]
4	Bin1181	154	0	10	126.44	1	*******	[a:b]
4	Bin1182	153	0	11	122.95	1	*******	[a:b]
4	Bin1183	152	0	12	119.51	1	*******	[a:b]
4	Bin1184	153	0	11	122.95	1	*******	[a:b]
4	Bin1185	152	0	12	119.51	1	*******	[a:b]
4	Bin1186	153	0	11	122.95	1	*******	[a:b]
4	Bin1187	154	0	10	126.44	1	*******	[a:b]
4	Bin1188	155	0	9	129.98	1	*******	[a:b]
4	Bin1189	156	0	8	133.56	1	*******	[a:b]
4	Bin1190	157	0	7	137.2	1	*******	[a:b]
4	Bin1191	158	0	6	140.88	1	*******	[a:b]
4	Bin1192	159	0	5	144.61	1	*******	[a:b]
4	Bin1193	159	0	5	144.61	1	*******	[a:b]
4	Bin1194	159	0	5	144.61	1	*******	[a:b]
4	Bin1195	159	0	5	144.61	1	*******	[a:b]
4	Bin1196	159	0	5	144.61	1	*******	[a:b]
4	Bin1197	160	0	4	148.39	1	*******	[a:b]
4	Bin1198	161	0	3	152.22	1	*******	[a:b]
4	Bin1199	162	0	2	156.1	1	*******	[a:b]
4	Bin1200	163	0	1	160.02	1	*******	[a:b]
4	Bin1201	162	0	2	156.1	1	*******	[a:b]
4	Bin1202	161	0	3	152.22	1	*******	[a:b]
4	Bin1203	160	0	4	148.39	1	*******	[a:b]
4	Bin1204	159	0	5	144.61	1	*******	[a:b]
4	Bin1205	158	0	6	140.88	1	*******	[a:b]
4	Bin1206	156	0	8	133.56	1	*******	[a:b]
4	Bin1207	155	0	9	129.98	1	*******	[a:b]
4	Bin1208	153	0	11	122.95	1	*******	[a:b]
4	Bin1209	152	0	12	119.51	1	*******	[a:b]
4	Bin1210	151	0	13	116.12	1	*******	[a:b]
4	Bin1211	149	0	15	109.49	1	*******	[a:b]
4	Bin1212	148	0	16	106.24	1	*******	[a:b]
4	Bin1213	147	0	17	103.05	1	*******	[a:b]
4	Bin1214	146	0	18	99.9	1	*******	[a:b]
4	Bin1215	145	0	19	96.8	1	*******	[a:b]
4	Bin1216	144	0	20	93.76	1	*******	[a:b]
4	Bin1217	143	0	21	90.76	1	*******	[a:b]
4	Bin1218	142	0	22	87.8	1	*******	[a:b]
4	Bin1219	141	0	23	84.9	1	*******	[a:b]
4	Bin1220	140	0	24	82.05	1	*******	[a:b]
4	Bin1221	139	0	25	79.24	1	*******	[a:b]
4	Bin1222	135	0	29	68.51	1	*******	[a:b]
4	Bin1223	134	0	30	65.95	1	*******	[a:b]
4	Bin1224	133	0	31	63.44	1	*******	[a:b]
4	Bin1225	134	0	30	65.95	1	*******	[a:b]
4	Bin1226	136	0	28	71.12	1	*******	[a:b]
4	Bin1227	137	0	27	73.78	1	*******	[a:b]
4	Bin1228	138	0	26	76.49	1	*******	[a:b]
4	Bin1229	141	0	23	84.9	1	*******	[a:b]
4	Bin1230	142	0	22	87.8	1	*******	[a:b]
4	Bin1231	143	0	21	90.76	1	*******	[a:b]
4	Bin1232	144	0	20	93.76	1	*******	[a:b]
4	Bin1233	145	0	19	96.8	1	*******	[a:b]
4	Bin1234	146	0	18	99.9	1	*******	[a:b]
4	Bin1235	147	0	17	103.05	1	*******	[a:b]
4	Bin1236	148	0	16	106.24	1	*******	[a:b]
4	Bin1237	149	0	15	109.49	1	*******	[a:b]
4	Bin1238	150	0	14	112.78	1	*******	[a:b]
4	Bin1239	151	0	13	116.12	1	*******	[a:b]
4	Bin1240	152	0	12	119.51	1	*******	[a:b]
4	Bin1241	153	0	11	122.95	1	*******	[a:b]
4	Bin1242	155	0	9	129.98	1	*******	[a:b]
4	Bin1243	156	0	8	133.56	1	*******	[a:b]
4	Bin1244	157	0	7	137.2	1	*******	[a:b]
4	Bin1245	158	0	6	140.88	1	*******	[a:b]
4	Bin1246	159	0	5	144.61	1	*******	[a:b]
4	Bin1247	160	0	4	148.39	1	*******	[a:b]
4	Bin1248	161	0	3	152.22	1	*******	[a:b]
4	Bin1249	162	0	2	156.1	1	*******	[a:b]
4	Bin1250	161	0	3	152.22	1	*******	[a:b]
4	Bin1251	160	0	4	148.39	1	*******	[a:b]
4	Bin1252	159	0	5	144.61	1	*******	[a:b]
4	Bin1253	158	0	6	140.88	1	*******	[a:b]
4	Bin1254	157	0	7	137.2	1	*******	[a:b]
4	Bin1255	156	0	8	133.56	1	*******	[a:b]
4	Bin1256	155	0	9	129.98	1	*******	[a:b]
4	Bin1257	154	0	10	126.44	1	*******	[a:b]
4	Bin1258	152	0	12	119.51	1	*******	[a:b]
4	Bin1259	151	0	13	116.12	1	*******	[a:b]
4	Bin1260	150	0	14	112.78	1	*******	[a:b]
4	Bin1261	149	0	15	109.49	1	*******	[a:b]
4	Bin1262	148	0	16	106.24	1	*******	[a:b]
4	Bin1263	147	0	17	103.05	1	*******	[a:b]
4	Bin1264	146	0	18	99.9	1	*******	[a:b]
4	Bin1265	145	0	19	96.8	1	*******	[a:b]
4	Bin1266	144	0	20	93.76	1	*******	[a:b]
4	Bin1267	143	0	21	90.76	1	*******	[a:b]
4	Bin1268	142	0	22	87.8	1	*******	[a:b]
4	Bin1269	141	0	23	84.9	1	*******	[a:b]
4	Bin1270	139	0	25	79.24	1	*******	[a:b]
4	Bin1271	138	0	26	76.49	1	*******	[a:b]
4	Bin1272	137	0	27	73.78	1	*******	[a:b]
4	Bin1273	136	0	28	71.12	1	*******	[a:b]
4	Bin1274	135	0	29	68.51	1	*******	[a:b]
4	Bin1275	134	0	30	65.95	1	*******	[a:b]
4	Bin1276	133	0	31	63.44	1	*******	[a:b]
4	Bin1277	131	0	33	58.56	1	*******	[a:b]
4	Bin1278	130	0	34	56.2	1	*******	[a:b]
4	Bin1279	129	0	35	53.88	1	*******	[a:b]
4	Bin1280	126	0	38	47.22	1	*******	[a:b]
4	Bin1281	125	0	39	45.1	1	*******	[a:b]
4	Bin1282	123	0	41	41	1	*******	[a:b]
4	Bin1283	121	0	43	37.1	1	*******	[a:b]
4	Bin1284	120	0	44	35.22	1	*******	[a:b]
4	Bin1285	119	0	45	33.39	1	*******	[a:b]
4	Bin1286	118	0	46	31.61	1	*******	[a:b]
4	Bin1287	116	0	48	28.2	1	*******	[a:b]
4	Bin1288	115	0	49	26.56	1	*******	[a:b]
4	Bin1289	114	0	50	24.98	1	*******	[a:b]
4	Bin1290	113	0	51	23.44	1	*******	[a:b]
4	Bin1291	112	0	52	21.95	1	*******	[a:b]
4	Bin1292	111	0	53	20.51	1	*******	[a:b]
4	Bin1293	110	0	54	19.12	1	*******	[a:b]
4	Bin1294	109	0	55	17.78	1	*******	[a:b]
4	Bin1295	108	0	56	16.49	1	*******	[a:b]
4	Bin1296	107	0	57	15.24	1	*******	[a:b]
4	Bin1297	106	0	58	14.05	1	******	[a:b]
4	Bin1298	105	0	59	12.9	1	******	[a:b]
4	Bin1299	103	0	61	10.76	1	****	[a:b]
4	Bin1300	101	0	63	8.8	1	****	[a:b]
4	Bin1301	98	0	66	6.24	1	**	[a:b]
4	Bin1302	96	0	68	4.78	1	**	[a:b]
4	Bin1303	92	0	72	2.44	1	-	[a:b]
4	Bin1304	89	0	75	1.2	1	-	[a:b]
4	Bin1305	88	0	76	0.88	1	-	[a:b]
4	Bin1306	86	0	78	0.39	1	-	[a:b]
4	Bin1307	82	0	82	0	1	-	[a:b]
4	Bin1308	79	0	85	0.22	1	-	[a:b]
4	Bin1309	78	0	86	0.39	1	-	[a:b]
4	Bin1310	76	0	88	0.88	1	-	[a:b]
4	Bin1311	74	0	90	1.56	1	-	[a:b]
4	Bin1312	73	0	91	1.98	1	-	[a:b]
4	Bin1313	72	0	92	2.44	1	-	[a:b]
4	Bin1314	71	0	93	2.95	1	*	[a:b]
4	Bin1315	70	0	94	3.51	1	*	[a:b]
4	Bin1316	69	0	95	4.12	1	**	[a:b]
4	Bin1317	68	0	96	4.78	1	**	[a:b]
4	Bin1318	67	0	97	5.49	1	**	[a:b]
4	Bin1319	66	0	98	6.24	1	**	[a:b]
4	Bin1320	65	0	99	7.05	1	***	[a:b]
4	Bin1321	64	0	100	7.9	1	****	[a:b]
4	Bin1322	63	0	101	8.8	1	****	[a:b]
5	Bin1323	112	0	52	21.95	1	*******	[a:b]
5	Bin1324	111	0	53	20.51	1	*******	[a:b]
5	Bin1325	112	0	52	21.95	1	*******	[a:b]
5	Bin1326	113	0	51	23.44	1	*******	[a:b]
5	Bin1327	114	0	50	24.98	1	*******	[a:b]
5	Bin1328	115	0	49	26.56	1	*******	[a:b]
5	Bin1329	116	0	48	28.2	1	*******	[a:b]
5	Bin1330	117	0	47	29.88	1	*******	[a:b]
5	Bin1331	118	0	46	31.61	1	*******	[a:b]
5	Bin1332	121	0	43	37.1	1	*******	[a:b]
5	Bin1333	122	0	42	39.02	1	*******	[a:b]
5	Bin1334	123	0	41	41	1	*******	[a:b]
5	Bin1335	126	0	38	47.22	1	*******	[a:b]
5	Bin1336	127	0	37	49.39	1	*******	[a:b]
5	Bin1337	128	0	36	51.61	1	*******	[a:b]
5	Bin1338	129	0	35	53.88	1	*******	[a:b]
5	Bin1339	131	0	33	58.56	1	*******	[a:b]
5	Bin1340	132	0	32	60.98	1	*******	[a:b]
5	Bin1341	133	0	31	63.44	1	*******	[a:b]
5	Bin1342	134	0	30	65.95	1	*******	[a:b]
5	Bin1343	135	0	29	68.51	1	*******	[a:b]
5	Bin1344	134	0	30	65.95	1	*******	[a:b]
5	Bin1345	133	0	31	63.44	1	*******	[a:b]
5	Bin1346	132	0	32	60.98	1	*******	[a:b]
5	Bin1347	131	0	33	58.56	1	*******	[a:b]
5	Bin1348	132	0	32	60.98	1	*******	[a:b]
5	Bin1349	131	0	33	58.56	1	*******	[a:b]
5	Bin1350	132	0	32	60.98	1	*******	[a:b]
5	Bin1351	133	0	31	63.44	1	*******	[a:b]
5	Bin1352	134	0	30	65.95	1	*******	[a:b]
5	Bin1353	133	0	31	63.44	1	*******	[a:b]
5	Bin1354	132	0	32	60.98	1	*******	[a:b]
5	Bin1355	133	0	31	63.44	1	*******	[a:b]
5	Bin1356	132	0	32	60.98	1	*******	[a:b]
5	Bin1357	131	0	33	58.56	1	*******	[a:b]
5	Bin1358	130	0	34	56.2	1	*******	[a:b]
5	Bin1359	129	0	35	53.88	1	*******	[a:b]
5	Bin1360	128	0	36	51.61	1	*******	[a:b]
5	Bin1361	130	0	34	56.2	1	*******	[a:b]
5	Bin1362	132	0	32	60.98	1	*******	[a:b]
5	Bin1363	133	0	31	63.44	1	*******	[a:b]
5	Bin1364	132	0	32	60.98	1	*******	[a:b]
5	Bin1365	133	0	31	63.44	1	*******	[a:b]
5	Bin1366	134	0	30	65.95	1	*******	[a:b]
5	Bin1367	135	0	29	68.51	1	*******	[a:b]
5	Bin1368	136	0	28	71.12	1	*******	[a:b]
5	Bin1369	137	0	27	73.78	1	*******	[a:b]
5	Bin1370	137	0	27	73.78	1	*******	[a:b]
5	Bin1371	137	0	27	73.78	1	*******	[a:b]
5	Bin1372	136	0	28	71.12	1	*******	[a:b]
5	Bin1373	135	0	29	68.51	1	*******	[a:b]
5	Bin1374	134	0	30	65.95	1	*******	[a:b]
5	Bin1375	133	0	31	63.44	1	*******	[a:b]
5	Bin1376	133	0	31	63.44	1	*******	[a:b]
5	Bin1377	133	0	31	63.44	1	*******	[a:b]
5	Bin1378	133	0	31	63.44	1	*******	[a:b]
5	Bin1379	132	0	32	60.98	1	*******	[a:b]
5	Bin1380	132	0	32	60.98	1	*******	[a:b]
5	Bin1381	132	0	32	60.98	1	*******	[a:b]
5	Bin1382	131	0	33	58.56	1	*******	[a:b]
5	Bin1383	130	0	34	56.2	1	*******	[a:b]
5	Bin1384	130	0	34	56.2	1	*******	[a:b]
5	Bin1385	131	0	33	58.56	1	*******	[a:b]
5	Bin1386	132	0	32	60.98	1	*******	[a:b]
5	Bin1387	133	0	31	63.44	1	*******	[a:b]
5	Bin1388	133	0	31	63.44	1	*******	[a:b]
5	Bin1389	134	0	30	65.95	1	*******	[a:b]
5	Bin1390	133	0	31	63.44	1	*******	[a:b]
5	Bin1391	134	0	30	65.95	1	*******	[a:b]
5	Bin1392	133	0	31	63.44	1	*******	[a:b]
5	Bin1393	132	0	32	60.98	1	*******	[a:b]
5	Bin1394	132	0	32	60.98	1	*******	[a:b]
5	Bin1395	131	0	33	58.56	1	*******	[a:b]
5	Bin1396	130	0	34	56.2	1	*******	[a:b]
5	Bin1397	131	0	33	58.56	1	*******	[a:b]
5	Bin1398	132	0	32	60.98	1	*******	[a:b]
5	Bin1399	132	0	32	60.98	1	*******	[a:b]
5	Bin1400	132	0	32	60.98	1	*******	[a:b]
5	Bin1401	132	0	32	60.98	1	*******	[a:b]
5	Bin1402	132	0	32	60.98	1	*******	[a:b]
5	Bin1403	132	0	32	60.98	1	*******	[a:b]
5	Bin1404	131	0	33	58.56	1	*******	[a:b]
5	Bin1405	131	0	33	58.56	1	*******	[a:b]
5	Bin1406	132	0	32	60.98	1	*******	[a:b]
5	Bin1407	132	0	32	60.98	1	*******	[a:b]
5	Bin1408	132	0	32	60.98	1	*******	[a:b]
5	Bin1409	132	0	32	60.98	1	*******	[a:b]
5	Bin1410	132	0	32	60.98	1	*******	[a:b]
5	Bin1411	133	0	31	63.44	1	*******	[a:b]
5	Bin1412	133	0	31	63.44	1	*******	[a:b]
5	Bin1413	133	0	31	63.44	1	*******	[a:b]
5	Bin1414	134	0	30	65.95	1	*******	[a:b]
5	Bin1415	134	0	30	65.95	1	*******	[a:b]
5	Bin1416	134	0	30	65.95	1	*******	[a:b]
5	Bin1417	135	0	29	68.51	1	*******	[a:b]
5	Bin1418	136	0	28	71.12	1	*******	[a:b]
5	Bin1419	137	0	27	73.78	1	*******	[a:b]
5	Bin1420	138	0	26	76.49	1	*******	[a:b]
5	Bin1421	139	0	25	79.24	1	*******	[a:b]
5	Bin1422	140	0	24	82.05	1	*******	[a:b]
5	Bin1423	141	0	23	84.9	1	*******	[a:b]
5	Bin1424	142	0	22	87.8	1	*******	[a:b]
5	Bin1425	143	0	21	90.76	1	*******	[a:b]
5	Bin1426	144	0	20	93.76	1	*******	[a:b]
5	Bin1427	145	0	19	96.8	1	*******	[a:b]
5	Bin1428	144	0	20	93.76	1	*******	[a:b]
5	Bin1429	145	0	19	96.8	1	*******	[a:b]
5	Bin1430	144	0	20	93.76	1	*******	[a:b]
5	Bin1431	145	0	19	96.8	1	*******	[a:b]
5	Bin1432	146	0	18	99.9	1	*******	[a:b]
5	Bin1433	147	0	17	103.05	1	*******	[a:b]
5	Bin1434	148	0	16	106.24	1	*******	[a:b]
5	Bin1435	149	0	15	109.49	1	*******	[a:b]
5	Bin1436	150	0	14	112.78	1	*******	[a:b]
5	Bin1437	151	0	13	116.12	1	*******	[a:b]
5	Bin1438	152	0	12	119.51	1	*******	[a:b]
5	Bin1439	153	0	11	122.95	1	*******	[a:b]
5	Bin1440	152	0	12	119.51	1	*******	[a:b]
5	Bin1441	153	0	11	122.95	1	*******	[a:b]
5	Bin1442	154	0	10	126.44	1	*******	[a:b]
5	Bin1443	155	0	9	129.98	1	*******	[a:b]
5	Bin1444	156	0	8	133.56	1	*******	[a:b]
5	Bin1445	157	0	7	137.2	1	*******	[a:b]
5	Bin1446	156	0	8	133.56	1	*******	[a:b]
5	Bin1447	157	0	7	137.21	1	*******	[a:b]
5	Bin1448	156	0	8	133.56	1	*******	[a:b]
5	Bin1449	155	0	9	129.98	1	*******	[a:b]
5	Bin1450	154	0	10	126.44	1	*******	[a:b]
5	Bin1451	153	0	11	122.95	1	*******	[a:b]
5	Bin1452	154	0	10	126.44	1	*******	[a:b]
5	Bin1453	153	0	11	122.95	1	*******	[a:b]
5	Bin1454	152	0	12	119.51	1	*******	[a:b]
5	Bin1455	151	0	13	116.12	1	*******	[a:b]
5	Bin1456	150	0	14	112.78	1	*******	[a:b]
5	Bin1457	151	0	13	116.12	1	*******	[a:b]
5	Bin1458	150	0	14	112.78	1	*******	[a:b]
5	Bin1459	149	0	15	109.49	1	*******	[a:b]
5	Bin1460	147	0	17	103.05	1	*******	[a:b]
5	Bin1461	146	0	18	99.9	1	*******	[a:b]
5	Bin1462	147	0	17	103.05	1	*******	[a:b]
5	Bin1463	148	0	16	106.24	1	*******	[a:b]
5	Bin1464	149	0	15	109.49	1	*******	[a:b]
5	Bin1465	150	0	14	112.78	1	*******	[a:b]
5	Bin1466	151	0	13	116.12	1	*******	[a:b]
5	Bin1467	151	0	13	116.12	1	*******	[a:b]
5	Bin1468	151	0	13	116.12	1	*******	[a:b]
5	Bin1469	151	0	13	116.12	1	*******	[a:b]
5	Bin1470	151	0	13	116.12	1	*******	[a:b]
5	Bin1471	151	0	13	116.12	1	*******	[a:b]
5	Bin1472	151	0	13	116.12	1	*******	[a:b]
5	Bin1473	151	0	13	116.12	1	*******	[a:b]
5	Bin1474	152	0	12	119.51	1	*******	[a:b]
5	Bin1475	152	0	12	119.51	1	*******	[a:b]
5	Bin1476	152	0	12	119.51	1	*******	[a:b]
5	Bin1477	152	0	12	119.51	1	*******	[a:b]
5	Bin1478	152	0	12	119.51	1	*******	[a:b]
5	Bin1479	152	0	12	119.51	1	*******	[a:b]
5	Bin1480	153	0	11	122.95	1	*******	[a:b]
5	Bin1481	154	0	10	126.44	1	*******	[a:b]
5	Bin1482	153	0	11	122.95	1	*******	[a:b]
5	Bin1483	152	0	12	119.51	1	*******	[a:b]
5	Bin1484	151	0	13	116.12	1	*******	[a:b]
5	Bin1485	150	0	14	112.78	1	*******	[a:b]
5	Bin1486	149	0	15	109.49	1	*******	[a:b]
5	Bin1487	148	0	16	106.24	1	*******	[a:b]
5	Bin1488	147	0	17	103.05	1	*******	[a:b]
5	Bin1489	146	0	18	99.9	1	*******	[a:b]
5	Bin1490	147	0	17	103.05	1	*******	[a:b]
5	Bin1491	148	0	16	106.24	1	*******	[a:b]
5	Bin1492	149	0	15	109.49	1	*******	[a:b]
5	Bin1493	150	0	14	112.78	1	*******	[a:b]
5	Bin1494	151	0	13	116.12	1	*******	[a:b]
5	Bin1495	152	0	12	119.51	1	*******	[a:b]
6	Bin1496	143	0	21	90.76	1	*******	[a:b]
6	Bin1497	144	0	20	93.76	1	*******	[a:b]
6	Bin1498	146	0	18	99.9	1	*******	[a:b]
6	Bin1499	147	0	17	103.05	1	*******	[a:b]
6	Bin1500	148	0	16	106.24	1	*******	[a:b]
6	Bin1501	149	0	15	109.49	1	*******	[a:b]
6	Bin1502	150	0	14	112.78	1	*******	[a:b]
6	Bin1503	151	0	13	116.12	1	*******	[a:b]
6	Bin1504	152	0	12	119.51	1	*******	[a:b]
6	Bin1505	153	0	11	122.95	1	*******	[a:b]
6	Bin1506	154	0	10	126.44	1	*******	[a:b]
6	Bin1507	153	0	11	122.95	1	*******	[a:b]
6	Bin1508	151	0	13	116.12	1	*******	[a:b]
6	Bin1509	148	0	16	106.24	1	*******	[a:b]
6	Bin1510	147	0	17	103.05	1	*******	[a:b]
6	Bin1511	146	0	18	99.9	1	*******	[a:b]
6	Bin1512	145	0	19	96.8	1	*******	[a:b]
6	Bin1513	144	0	20	93.76	1	*******	[a:b]
6	Bin1514	143	0	21	90.76	1	*******	[a:b]
6	Bin1515	142	0	22	87.8	1	*******	[a:b]
6	Bin1516	140	0	24	82.05	1	*******	[a:b]
6	Bin1517	139	0	25	79.24	1	*******	[a:b]
6	Bin1518	137	0	27	73.78	1	*******	[a:b]
6	Bin1519	136	0	28	71.12	1	*******	[a:b]
6	Bin1520	134	0	30	65.95	1	*******	[a:b]
6	Bin1521	129	0	35	53.88	1	*******	[a:b]
6	Bin1522	128	0	36	51.61	1	*******	[a:b]
6	Bin1523	127	0	37	49.39	1	*******	[a:b]
6	Bin1524	125	0	39	45.1	1	*******	[a:b]
6	Bin1525	124	0	40	43.02	1	*******	[a:b]
6	Bin1526	121	0	43	37.1	1	*******	[a:b]
6	Bin1527	120	0	44	35.22	1	*******	[a:b]
6	Bin1528	119	0	45	33.39	1	*******	[a:b]
6	Bin1529	118	0	46	31.61	1	*******	[a:b]
6	Bin1530	116	0	48	28.2	1	*******	[a:b]
6	Bin1531	115	0	49	26.56	1	*******	[a:b]
6	Bin1532	114	0	50	24.98	1	*******	[a:b]
6	Bin1533	113	0	51	23.44	1	*******	[a:b]
6	Bin1534	112	0	52	21.95	1	*******	[a:b]
6	Bin1535	111	0	53	20.51	1	*******	[a:b]
6	Bin1536	110	0	54	19.12	1	*******	[a:b]
6	Bin1537	109	0	55	17.78	1	*******	[a:b]
6	Bin1538	108	0	56	16.49	1	*******	[a:b]
6	Bin1539	107	0	57	15.24	1	*******	[a:b]
6	Bin1540	106	0	58	14.05	1	******	[a:b]
6	Bin1541	105	0	59	12.9	1	******	[a:b]
6	Bin1542	103	0	61	10.76	1	****	[a:b]
6	Bin1543	102	0	62	9.76	1	****	[a:b]
6	Bin1544	100	0	64	7.9	1	****	[a:b]
6	Bin1545	99	0	65	7.05	1	***	[a:b]
6	Bin1546	98	0	66	6.24	1	**	[a:b]
6	Bin1547	97	0	67	5.49	1	**	[a:b]
6	Bin1548	96	0	68	4.78	1	**	[a:b]
6	Bin1549	95	0	69	4.12	1	**	[a:b]
6	Bin1550	94	0	70	3.51	1	*	[a:b]
6	Bin1551	93	0	71	2.95	1	*	[a:b]
6	Bin1552	92	0	72	2.44	1	-	[a:b]
6	Bin1553	91	0	73	1.98	1	-	[a:b]
6	Bin1554	90	0	74	1.56	1	-	[a:b]
6	Bin1555	89	0	75	1.2	1	-	[a:b]
6	Bin1556	91	0	73	1.98	1	-	[a:b]
6	Bin1557	93	0	71	2.95	1	*	[a:b]
6	Bin1558	97	0	67	5.49	1	**	[a:b]
6	Bin1559	99	0	65	7.05	1	***	[a:b]
6	Bin1560	100	0	64	7.9	1	****	[a:b]
6	Bin1561	101	0	63	8.8	1	****	[a:b]
6	Bin1562	105	0	59	12.9	1	******	[a:b]
6	Bin1563	107	0	57	15.24	1	*******	[a:b]
6	Bin1564	108	0	56	16.49	1	*******	[a:b]
6	Bin1565	110	0	54	19.12	1	*******	[a:b]
6	Bin1566	111	0	53	20.51	1	*******	[a:b]
6	Bin1567	112	0	52	21.95	1	*******	[a:b]
6	Bin1568	113	0	51	23.44	1	*******	[a:b]
6	Bin1569	114	0	50	24.98	1	*******	[a:b]
6	Bin1570	115	0	49	26.56	1	*******	[a:b]
6	Bin1571	118	0	46	31.61	1	*******	[a:b]
6	Bin1572	119	0	45	33.39	1	*******	[a:b]
6	Bin1573	120	0	44	35.22	1	*******	[a:b]
6	Bin1574	121	0	43	37.1	1	*******	[a:b]
6	Bin1575	122	0	42	39.02	1	*******	[a:b]
6	Bin1576	123	0	41	41	1	*******	[a:b]
6	Bin1577	122	0	42	39.02	1	*******	[a:b]
6	Bin1578	121	0	43	37.1	1	*******	[a:b]
6	Bin1579	120	0	44	35.22	1	*******	[a:b]
6	Bin1580	119	0	45	33.39	1	*******	[a:b]
6	Bin1581	118	0	46	31.61	1	*******	[a:b]
6	Bin1582	117	0	47	29.88	1	*******	[a:b]
6	Bin1583	116	0	48	28.2	1	*******	[a:b]
6	Bin1584	113	0	51	23.44	1	*******	[a:b]
6	Bin1585	112	0	52	21.95	1	*******	[a:b]
6	Bin1586	111	0	53	20.51	1	*******	[a:b]
6	Bin1587	109	0	55	17.78	1	*******	[a:b]
6	Bin1588	107	0	57	15.24	1	*******	[a:b]
6	Bin1589	105	0	59	12.9	1	******	[a:b]
6	Bin1590	104	0	60	11.8	1	*****	[a:b]
6	Bin1591	103	0	61	10.76	1	****	[a:b]
6	Bin1592	102	0	62	9.76	1	****	[a:b]
6	Bin1593	101	0	63	8.8	1	****	[a:b]
6	Bin1594	100	0	64	7.9	1	****	[a:b]
6	Bin1595	100	0	64	7.9	1	****	[a:b]
6	Bin1596	100	0	64	7.9	1	****	[a:b]
6	Bin1597	101	0	63	8.8	1	****	[a:b]
6	Bin1598	102	0	62	9.76	1	****	[a:b]
6	Bin1599	103	0	61	10.76	1	****	[a:b]
6	Bin1600	102	0	62	9.76	1	****	[a:b]
6	Bin1601	103	0	61	10.76	1	****	[a:b]
6	Bin1602	104	0	60	11.8	1	*****	[a:b]
6	Bin1603	105	0	59	12.9	1	******	[a:b]
6	Bin1604	106	0	58	14.05	1	******	[a:b]
6	Bin1605	107	0	57	15.24	1	*******	[a:b]
6	Bin1606	108	0	56	16.49	1	*******	[a:b]
6	Bin1607	109	0	55	17.78	1	*******	[a:b]
6	Bin1608	110	0	54	19.12	1	*******	[a:b]
6	Bin1609	111	0	53	20.51	1	*******	[a:b]
6	Bin1610	112	0	52	21.95	1	*******	[a:b]
6	Bin1611	113	0	51	23.44	1	*******	[a:b]
6	Bin1612	114	0	50	24.98	1	*******	[a:b]
6	Bin1613	114	0	50	24.98	1	*******	[a:b]
6	Bin1614	115	0	49	26.56	1	*******	[a:b]
6	Bin1615	115	0	49	26.56	1	*******	[a:b]
6	Bin1616	114	0	50	24.98	1	*******	[a:b]
6	Bin1617	113	0	51	23.44	1	*******	[a:b]
6	Bin1618	111	0	53	20.51	1	*******	[a:b]
6	Bin1619	110	0	54	19.12	1	*******	[a:b]
6	Bin1620	109	0	55	17.78	1	*******	[a:b]
6	Bin1621	110	0	54	19.12	1	*******	[a:b]
6	Bin1622	109	0	55	17.78	1	*******	[a:b]
6	Bin1623	108	0	56	16.49	1	*******	[a:b]
6	Bin1624	107	0	57	15.24	1	*******	[a:b]
6	Bin1625	106	0	58	14.05	1	******	[a:b]
6	Bin1626	105	0	59	12.9	1	******	[a:b]
6	Bin1627	103	0	61	10.76	1	****	[a:b]
6	Bin1628	102	0	62	9.76	1	****	[a:b]
6	Bin1629	101	0	63	8.8	1	****	[a:b]
6	Bin1630	100	0	64	7.9	1	****	[a:b]
6	Bin1631	99	0	65	7.05	1	***	[a:b]
6	Bin1632	98	0	66	6.24	1	**	[a:b]
6	Bin1633	97	0	67	5.49	1	**	[a:b]
6	Bin1634	96	0	68	4.78	1	**	[a:b]
6	Bin1635	95	0	69	4.12	1	**	[a:b]
6	Bin1636	94	0	70	3.51	1	*	[a:b]
6	Bin1637	93	0	71	2.95	1	*	[a:b]
6	Bin1638	92	0	72	2.44	1	-	[a:b]
6	Bin1639	91	0	73	1.98	1	-	[a:b]
6	Bin1640	92	0	72	2.44	1	-	[a:b]
6	Bin1641	93	0	71	2.95	1	*	[a:b]
6	Bin1642	95	0	69	4.12	1	**	[a:b]
6	Bin1643	96	0	68	4.78	1	**	[a:b]
6	Bin1644	97	0	67	5.49	1	**	[a:b]
6	Bin1645	98	0	66	6.24	1	**	[a:b]
6	Bin1646	99	0	65	7.05	1	***	[a:b]
6	Bin1647	100	0	64	7.9	1	****	[a:b]
6	Bin1648	101	0	63	8.8	1	****	[a:b]
6	Bin1649	102	0	62	9.76	1	****	[a:b]
6	Bin1650	103	0	61	10.76	1	****	[a:b]
6	Bin1651	104	0	60	11.8	1	*****	[a:b]
6	Bin1652	105	0	59	12.9	1	******	[a:b]
6	Bin1653	106	0	58	14.05	1	******	[a:b]
6	Bin1654	107	0	57	15.24	1	*******	[a:b]
6	Bin1655	108	0	56	16.49	1	*******	[a:b]
6	Bin1656	109	0	55	17.78	1	*******	[a:b]
6	Bin1657	110	0	54	19.12	1	*******	[a:b]
6	Bin1658	111	0	53	20.51	1	*******	[a:b]
6	Bin1659	112	0	52	21.95	1	*******	[a:b]
6	Bin1660	113	0	51	23.44	1	*******	[a:b]
6	Bin1661	114	0	50	24.98	1	*******	[a:b]
6	Bin1662	115	0	49	26.56	1	*******	[a:b]
6	Bin1663	118	0	46	31.61	1	*******	[a:b]
6	Bin1664	119	0	45	33.39	1	*******	[a:b]
6	Bin1665	120	0	44	35.22	1	*******	[a:b]
6	Bin1666	121	0	43	37.1	1	*******	[a:b]
6	Bin1667	122	0	42	39.02	1	*******	[a:b]
6	Bin1668	123	0	41	41	1	*******	[a:b]
6	Bin1669	124	0	40	43.02	1	*******	[a:b]
6	Bin1670	126	0	38	47.22	1	*******	[a:b]
6	Bin1671	127	0	37	49.39	1	*******	[a:b]
6	Bin1672	129	0	35	53.88	1	*******	[a:b]
6	Bin1673	130	0	34	56.2	1	*******	[a:b]
6	Bin1674	132	0	32	60.98	1	*******	[a:b]
6	Bin1675	133	0	31	63.44	1	*******	[a:b]
6	Bin1676	134	0	30	65.95	1	*******	[a:b]
6	Bin1677	136	0	28	71.12	1	*******	[a:b]
6	Bin1678	137	0	27	73.78	1	*******	[a:b]
6	Bin1679	138	0	26	76.49	1	*******	[a:b]
6	Bin1680	140	0	24	82.05	1	*******	[a:b]
6	Bin1681	141	0	23	84.9	1	*******	[a:b]
6	Bin1682	143	0	21	90.76	1	*******	[a:b]
6	Bin1683	144	0	20	93.76	1	*******	[a:b]
6	Bin1684	145	0	19	96.8	1	*******	[a:b]
6	Bin1685	144	0	20	93.76	1	*******	[a:b]
6	Bin1686	145	0	19	96.8	1	*******	[a:b]
6	Bin1687	146	0	18	99.9	1	*******	[a:b]
6	Bin1688	147	0	17	103.05	1	*******	[a:b]
6	Bin1689	148	0	16	106.24	1	*******	[a:b]
6	Bin1690	150	0	14	112.78	1	*******	[a:b]
6	Bin1691	149	0	15	109.49	1	*******	[a:b]
6	Bin1692	148	0	16	106.24	1	*******	[a:b]
6	Bin1693	147	0	17	103.05	1	*******	[a:b]
6	Bin1694	146	0	18	99.9	1	*******	[a:b]
6	Bin1695	145	0	19	96.8	1	*******	[a:b]
6	Bin1696	146	0	18	99.9	1	*******	[a:b]
6	Bin1697	147	0	17	103.05	1	*******	[a:b]
6	Bin1698	148	0	16	106.24	1	*******	[a:b]
6	Bin1699	147	0	17	103.05	1	*******	[a:b]
6	Bin1700	146	0	18	99.9	1	*******	[a:b]
6	Bin1701	144	0	20	93.76	1	*******	[a:b]
6	Bin1702	143	0	21	90.76	1	*******	[a:b]
6	Bin1703	142	0	22	87.8	1	*******	[a:b]
6	Bin1704	139	0	25	79.24	1	*******	[a:b]
6	Bin1705	137	0	27	73.78	1	*******	[a:b]
6	Bin1706	136	0	28	71.12	1	*******	[a:b]
6	Bin1707	134	0	30	65.95	1	*******	[a:b]
6	Bin1708	133	0	31	63.44	1	*******	[a:b]
6	Bin1709	132	0	32	60.98	1	*******	[a:b]
6	Bin1710	131	0	33	58.56	1	*******	[a:b]
6	Bin1711	130	0	34	56.2	1	*******	[a:b]
6	Bin1712	128	0	36	51.61	1	*******	[a:b]
6	Bin1713	127	0	37	49.39	1	*******	[a:b]
6	Bin1714	126	0	38	47.22	1	*******	[a:b]
6	Bin1715	125	0	39	45.1	1	*******	[a:b]
6	Bin1716	124	0	40	43.02	1	*******	[a:b]
6	Bin1717	122	0	42	39.02	1	*******	[a:b]
6	Bin1718	121	0	43	37.1	1	*******	[a:b]
6	Bin1719	119	0	45	33.39	1	*******	[a:b]
6	Bin1720	118	0	46	31.61	1	*******	[a:b]
6	Bin1721	117	0	47	29.88	1	*******	[a:b]
6	Bin1722	116	0	48	28.2	1	*******	[a:b]
6	Bin1723	114	0	50	24.98	1	*******	[a:b]
6	Bin1724	112	0	52	21.95	1	*******	[a:b]
6	Bin1725	111	0	53	20.51	1	*******	[a:b]
6	Bin1726	107	0	57	15.24	1	*******	[a:b]
6	Bin1727	105	0	59	12.9	1	******	[a:b]
6	Bin1728	104	0	60	11.8	1	*****	[a:b]
6	Bin1729	103	0	61	10.76	1	****	[a:b]
6	Bin1730	102	0	62	9.76	1	****	[a:b]
6	Bin1731	101	0	63	8.8	1	****	[a:b]
6	Bin1732	99	0	65	7.05	1	***	[a:b]
6	Bin1733	98	0	66	6.24	1	**	[a:b]
6	Bin1734	97	0	67	5.49	1	**	[a:b]
6	Bin1735	98	0	66	6.24	1	**	[a:b]
6	Bin1736	99	0	65	7.05	1	***	[a:b]
6	Bin1737	98	0	66	6.24	1	**	[a:b]
6	Bin1738	97	0	67	5.49	1	**	[a:b]
6	Bin1739	96	0	68	4.78	1	**	[a:b]
6	Bin1740	95	0	69	4.12	1	**	[a:b]
6	Bin1741	94	0	70	3.51	1	*	[a:b]
6	Bin1742	93	0	71	2.95	1	*	[a:b]
6	Bin1743	92	0	72	2.44	1	-	[a:b]
6	Bin1744	91	0	73	1.98	1	-	[a:b]
6	Bin1745	89	0	75	1.2	1	-	[a:b]
6	Bin1746	87	0	77	0.61	1	-	[a:b]
6	Bin1747	86	0	78	0.39	1	-	[a:b]
6	Bin1748	85	0	79	0.22	1	-	[a:b]
6	Bin1749	84	0	80	0.1	1	-	[a:b]
6	Bin1750	83	0	81	0.02	1	-	[a:b]
6	Bin1751	82	0	82	0	1	-	[a:b]
6	Bin1752	81	0	83	0.02	1	-	[a:b]
6	Bin1753	80	0	84	0.1	1	-	[a:b]
6	Bin1754	79	0	85	0.22	1	-	[a:b]
6	Bin1755	78	0	86	0.39	1	-	[a:b]
6	Bin1756	76	0	88	0.88	1	-	[a:b]
6	Bin1757	75	0	89	1.2	1	-	[a:b]
6	Bin1758	76	0	88	0.88	1	-	[a:b]
6	Bin1759	77	0	87	0.61	1	-	[a:b]
6	Bin1760	78	0	86	0.39	1	-	[a:b]
6	Bin1761	79	0	85	0.22	1	-	[a:b]
6	Bin1762	80	0	84	0.1	1	-	[a:b]
6	Bin1763	81	0	83	0.02	1	-	[a:b]
6	Bin1764	80	0	84	0.1	1	-	[a:b]
6	Bin1765	79	0	85	0.22	1	-	[a:b]
6	Bin1766	78	0	86	0.39	1	-	[a:b]
6	Bin1767	77	0	87	0.61	1	-	[a:b]
6	Bin1768	76	0	88	0.88	1	-	[a:b]
6	Bin1769	75	0	89	1.2	1	-	[a:b]
6	Bin1770	74	0	90	1.56	1	-	[a:b]
6	Bin1771	73	0	91	1.98	1	-	[a:b]
6	Bin1772	72	0	92	2.44	1	-	[a:b]
6	Bin1773	71	0	93	2.95	1	*	[a:b]
6	Bin1774	70	0	94	3.51	1	*	[a:b]
6	Bin1775	69	0	95	4.12	1	**	[a:b]
6	Bin1776	68	0	96	4.78	1	**	[a:b]
6	Bin1777	67	0	97	5.49	1	**	[a:b]
6	Bin1778	66	0	98	6.24	1	**	[a:b]
6	Bin1779	64	0	100	7.9	1	****	[a:b]
6	Bin1780	63	0	101	8.8	1	****	[a:b]
6	Bin1781	62	0	102	9.76	1	****	[a:b]
6	Bin1782	61	0	103	10.76	1	****	[a:b]
6	Bin1783	60	0	104	11.8	1	*****	[a:b]
6	Bin1784	59	0	105	12.9	1	******	[a:b]
6	Bin1785	58	0	106	14.05	1	******	[a:b]
6	Bin1786	59	0	105	12.9	1	******	[a:b]
6	Bin1787	58	0	106	14.05	1	******	[a:b]
6	Bin1788	57	0	107	15.24	1	*******	[a:b]
6	Bin1789	56	0	108	16.49	1	*******	[a:b]
6	Bin1790	55	0	109	17.78	1	*******	[a:b]
6	Bin1791	54	0	110	19.12	1	*******	[a:b]
6	Bin1792	53	0	111	20.51	1	*******	[a:b]
6	Bin1793	52	0	112	21.95	1	*******	[a:b]
6	Bin1794	50	0	114	24.98	1	*******	[a:b]
6	Bin1795	49	0	115	26.56	1	*******	[a:b]
6	Bin1796	47	0	117	29.88	1	*******	[a:b]
6	Bin1797	46	0	118	31.61	1	*******	[a:b]
6	Bin1798	45	0	119	33.39	1	*******	[a:b]
6	Bin1799	46	0	118	31.61	1	*******	[a:b]
6	Bin1800	45	0	119	33.39	1	*******	[a:b]
6	Bin1801	43	0	121	37.1	1	*******	[a:b]
6	Bin1802	42	0	122	39.02	1	*******	[a:b]
6	Bin1803	41	0	123	41	1	*******	[a:b]
6	Bin1804	38	0	126	47.22	1	*******	[a:b]
6	Bin1805	37	0	127	49.39	1	*******	[a:b]
6	Bin1806	36	0	128	51.61	1	*******	[a:b]
6	Bin1807	35	0	129	53.88	1	*******	[a:b]
6	Bin1808	34	0	130	56.2	1	*******	[a:b]
6	Bin1809	33	0	131	58.56	1	*******	[a:b]
6	Bin1810	32	0	132	60.98	1	*******	[a:b]
6	Bin1811	31	0	133	63.44	1	*******	[a:b]
6	Bin1812	30	0	134	65.95	1	*******	[a:b]
6	Bin1813	29	0	135	68.51	1	*******	[a:b]
6	Bin1814	28	0	136	71.12	1	*******	[a:b]
6	Bin1815	26	0	138	76.49	1	*******	[a:b]
6	Bin1816	27	0	137	73.78	1	*******	[a:b]
6	Bin1817	28	0	136	71.12	1	*******	[a:b]
6	Bin1818	29	0	135	68.51	1	*******	[a:b]
6	Bin1819	30	0	134	65.95	1	*******	[a:b]
6	Bin1820	36	0	128	51.61	1	*******	[a:b]
6	Bin1821	38	0	126	47.22	1	*******	[a:b]
6	Bin1822	41	0	123	41	1	*******	[a:b]
6	Bin1823	42	0	122	39.02	1	*******	[a:b]
6	Bin1824	44	0	120	35.22	1	*******	[a:b]
6	Bin1825	47	0	117	29.88	1	*******	[a:b]
6	Bin1826	49	0	115	26.56	1	*******	[a:b]
6	Bin1827	50	0	114	24.98	1	*******	[a:b]
6	Bin1828	51	0	113	23.44	1	*******	[a:b]
6	Bin1829	53	0	111	20.51	1	*******	[a:b]
6	Bin1830	57	0	107	15.24	1	*******	[a:b]
6	Bin1831	59	0	105	12.9	1	******	[a:b]
6	Bin1832	61	0	103	10.76	1	****	[a:b]
6	Bin1833	62	0	102	9.76	1	****	[a:b]
6	Bin1834	63	0	101	8.8	1	****	[a:b]
6	Bin1835	64	0	100	7.9	1	****	[a:b]
6	Bin1836	65	0	99	7.05	1	***	[a:b]
6	Bin1837	66	0	98	6.24	1	**	[a:b]
6	Bin1838	67	0	97	5.49	1	**	[a:b]
6	Bin1839	68	0	96	4.78	1	**	[a:b]
6	Bin1840	69	0	95	4.12	1	**	[a:b]
6	Bin1841	70	0	94	3.51	1	*	[a:b]
6	Bin1842	71	0	93	2.95	1	*	[a:b]
6	Bin1843	72	0	92	2.44	1	-	[a:b]
6	Bin1844	74	0	90	1.56	1	-	[a:b]
6	Bin1845	75	0	89	1.2	1	-	[a:b]
6	Bin1846	76	0	88	0.88	1	-	[a:b]
6	Bin1847	77	0	87	0.61	1	-	[a:b]
6	Bin1848	78	0	86	0.39	1	-	[a:b]
6	Bin1849	79	0	85	0.22	1	-	[a:b]
6	Bin1850	80	0	84	0.1	1	-	[a:b]
6	Bin1851	81	0	83	0.02	1	-	[a:b]
6	Bin1852	82	0	82	0	1	-	[a:b]
6	Bin1853	83	0	81	0.02	1	-	[a:b]
6	Bin1854	84	0	80	0.1	1	-	[a:b]
6	Bin1855	86	0	78	0.39	1	-	[a:b]
6	Bin1856	87	0	77	0.61	1	-	[a:b]
6	Bin1857	89	0	75	1.2	1	-	[a:b]
6	Bin1858	91	0	73	1.98	1	-	[a:b]
6	Bin1859	95	0	69	4.12	1	**	[a:b]
6	Bin1860	96	0	68	4.78	1	**	[a:b]
6	Bin1861	97	0	67	5.49	1	**	[a:b]
6	Bin1862	98	0	66	6.24	1	**	[a:b]
6	Bin1863	99	0	65	7.05	1	***	[a:b]
6	Bin1864	100	0	64	7.9	1	****	[a:b]
6	Bin1865	101	0	63	8.8	1	****	[a:b]
6	Bin1866	102	0	62	9.76	1	****	[a:b]
6	Bin1867	103	0	61	10.76	1	****	[a:b]
6	Bin1868	104	0	60	11.8	1	*****	[a:b]
6	Bin1869	105	0	59	12.9	1	******	[a:b]
6	Bin1870	106	0	58	14.05	1	******	[a:b]
6	Bin1871	107	0	57	15.24	1	*******	[a:b]
6	Bin1872	108	0	56	16.49	1	*******	[a:b]
6	Bin1873	109	0	55	17.78	1	*******	[a:b]
6	Bin1874	110	0	54	19.12	1	*******	[a:b]
6	Bin1875	111	0	53	20.51	1	*******	[a:b]
6	Bin1876	112	0	52	21.95	1	*******	[a:b]
6	Bin1877	113	0	51	23.44	1	*******	[a:b]
6	Bin1878	114	0	50	24.98	1	*******	[a:b]
6	Bin1879	115	0	49	26.56	1	*******	[a:b]
6	Bin1880	114	0	50	24.98	1	*******	[a:b]
6	Bin1881	113	0	51	23.44	1	*******	[a:b]
6	Bin1882	112	0	52	21.95	1	*******	[a:b]
6	Bin1883	113	0	51	23.44	1	*******	[a:b]
6	Bin1884	114	0	50	24.98	1	*******	[a:b]
6	Bin1885	115	0	49	26.56	1	*******	[a:b]
6	Bin1886	116	0	48	28.2	1	*******	[a:b]
6	Bin1887	117	0	47	29.88	1	*******	[a:b]
6	Bin1888	118	0	46	31.61	1	*******	[a:b]
6	Bin1889	119	0	45	33.39	1	*******	[a:b]
6	Bin1890	120	0	44	35.22	1	*******	[a:b]
6	Bin1891	121	0	43	37.1	1	*******	[a:b]
6	Bin1892	122	0	42	39.02	1	*******	[a:b]
6	Bin1893	123	0	41	41	1	*******	[a:b]
6	Bin1894	124	0	40	43.02	1	*******	[a:b]
6	Bin1895	125	0	39	45.1	1	*******	[a:b]
6	Bin1896	126	0	38	47.22	1	*******	[a:b]
6	Bin1897	127	0	37	49.39	1	*******	[a:b]
6	Bin1898	128	0	36	51.61	1	*******	[a:b]
6	Bin1899	129	0	35	53.88	1	*******	[a:b]
6	Bin1900	130	0	34	56.2	1	*******	[a:b]
6	Bin1901	131	0	33	58.56	1	*******	[a:b]
6	Bin1902	132	0	32	60.98	1	*******	[a:b]
6	Bin1903	131	0	33	58.56	1	*******	[a:b]
6	Bin1904	130	0	34	56.2	1	*******	[a:b]
6	Bin1905	131	0	33	58.56	1	*******	[a:b]
6	Bin1906	132	0	32	60.98	1	*******	[a:b]
6	Bin1907	133	0	31	63.44	1	*******	[a:b]
6	Bin1908	134	0	30	65.95	1	*******	[a:b]
6	Bin1909	135	0	29	68.51	1	*******	[a:b]
6	Bin1910	134	0	30	65.95	1	*******	[a:b]
6	Bin1911	135	0	29	68.51	1	*******	[a:b]
6	Bin1912	136	0	28	71.12	1	*******	[a:b]
6	Bin1913	137	0	27	73.78	1	*******	[a:b]
6	Bin1914	137	0	27	73.78	1	*******	[a:b]
6	Bin1915	137	0	27	73.78	1	*******	[a:b]
6	Bin1916	137	0	27	73.78	1	*******	[a:b]
6	Bin1917	136	0	28	71.12	1	*******	[a:b]
6	Bin1918	136	0	28	71.12	1	*******	[a:b]
6	Bin1919	136	0	28	71.12	1	*******	[a:b]
6	Bin1920	135	0	29	68.51	1	*******	[a:b]
6	Bin1921	135	0	29	68.51	1	*******	[a:b]
6	Bin1922	135	0	29	68.51	1	*******	[a:b]
6	Bin1923	135	0	29	68.51	1	*******	[a:b]
6	Bin1924	135	0	29	68.51	1	*******	[a:b]
6	Bin1925	135	0	29	68.51	1	*******	[a:b]
6	Bin1926	135	0	29	68.51	1	*******	[a:b]
6	Bin1927	135	0	29	68.51	1	*******	[a:b]
6	Bin1928	136	0	28	71.12	1	*******	[a:b]
6	Bin1929	137	0	27	73.78	1	*******	[a:b]
6	Bin1930	138	0	26	76.49	1	*******	[a:b]
6	Bin1931	139	0	25	79.24	1	*******	[a:b]
6	Bin1932	140	0	24	82.05	1	*******	[a:b]
6	Bin1933	141	0	23	84.9	1	*******	[a:b]
6	Bin1934	142	0	22	87.8	1	*******	[a:b]
6	Bin1935	143	0	21	90.76	1	*******	[a:b]
6	Bin1936	144	0	20	93.76	1	*******	[a:b]
6	Bin1937	145	0	19	96.8	1	*******	[a:b]
6	Bin1938	147	0	17	103.05	1	*******	[a:b]
6	Bin1939	148	0	16	106.24	1	*******	[a:b]
6	Bin1940	149	0	15	109.49	1	*******	[a:b]
6	Bin1941	150	0	14	112.78	1	*******	[a:b]
6	Bin1942	151	0	13	116.12	1	*******	[a:b]
6	Bin1943	152	0	12	119.51	1	*******	[a:b]
6	Bin1944	151	0	13	116.12	1	*******	[a:b]
6	Bin1945	150	0	14	112.78	1	*******	[a:b]
6	Bin1946	149	0	15	109.49	1	*******	[a:b]
6	Bin1947	148	0	16	106.24	1	*******	[a:b]
6	Bin1948	146	0	18	99.9	1	*******	[a:b]
6	Bin1949	146	0	18	99.9	1	*******	[a:b]
6	Bin1950	146	0	18	99.9	1	*******	[a:b]
6	Bin1951	145	0	19	96.8	1	*******	[a:b]
6	Bin1952	145	0	19	96.8	1	*******	[a:b]
6	Bin1953	145	0	19	96.8	1	*******	[a:b]
6	Bin1954	145	0	19	96.8	1	*******	[a:b]
6	Bin1955	144	0	20	93.76	1	*******	[a:b]
6	Bin1956	143	0	21	90.76	1	*******	[a:b]
6	Bin1957	143	0	21	90.76	1	*******	[a:b]
6	Bin1958	142	0	22	87.8	1	*******	[a:b]
6	Bin1959	141	0	23	84.9	1	*******	[a:b]
6	Bin1960	141	0	23	84.9	1	*******	[a:b]
6	Bin1961	142	0	22	87.8	1	*******	[a:b]
6	Bin1962	141	0	23	84.9	1	*******	[a:b]
6	Bin1963	141	0	23	84.9	1	*******	[a:b]
6	Bin1964	142	0	22	87.8	1	*******	[a:b]
6	Bin1965	143	0	21	90.76	1	*******	[a:b]
6	Bin1966	144	0	20	93.76	1	*******	[a:b]
6	Bin1967	144	0	20	93.76	1	*******	[a:b]
6	Bin1968	145	0	19	96.8	1	*******	[a:b]
6	Bin1969	145	0	19	96.8	1	*******	[a:b]
6	Bin1970	145	0	19	96.8	1	*******	[a:b]
6	Bin1971	145	0	19	96.8	1	*******	[a:b]
6	Bin1972	145	0	19	96.8	1	*******	[a:b]
6	Bin1973	144	0	20	93.76	1	*******	[a:b]
6	Bin1974	143	0	21	90.76	1	*******	[a:b]
6	Bin1975	143	0	21	90.76	1	*******	[a:b]
6	Bin1976	142	0	22	87.8	1	*******	[a:b]
6	Bin1977	141	0	23	84.9	1	*******	[a:b]
6	Bin1978	142	0	22	87.8	1	*******	[a:b]
6	Bin1979	143	0	21	90.76	1	*******	[a:b]
6	Bin1980	142	0	22	87.8	1	*******	[a:b]
6	Bin1981	141	0	23	84.9	1	*******	[a:b]
6	Bin1982	142	0	22	87.8	1	*******	[a:b]
6	Bin1983	143	0	21	90.76	1	*******	[a:b]
6	Bin1984	142	0	22	87.8	1	*******	[a:b]
6	Bin1985	141	0	23	84.9	1	*******	[a:b]
6	Bin1986	142	0	22	87.8	1	*******	[a:b]
7	Bin1987	44	0	120	35.22	1	*******	[a:b]
7	Bin1988	45	0	119	33.39	1	*******	[a:b]
7	Bin1989	46	0	118	31.61	1	*******	[a:b]
7	Bin1990	47	0	117	29.88	1	*******	[a:b]
7	Bin1991	49	0	115	26.56	1	*******	[a:b]
7	Bin1992	50	0	114	24.98	1	*******	[a:b]
7	Bin1993	51	0	113	23.44	1	*******	[a:b]
7	Bin1994	58	0	106	14.05	1	******	[a:b]
7	Bin1995	59	0	105	12.9	1	******	[a:b]
7	Bin1996	60	0	104	11.8	1	*****	[a:b]
7	Bin1997	62	0	102	9.76	1	****	[a:b]
7	Bin1998	65	0	99	7.05	1	***	[a:b]
7	Bin1999	68	0	96	4.78	1	**	[a:b]
[truncated: 1,414 more rows]
