# Supplementary material for: QTL mapping of yield component traits on bin map generated from resequencing a RIL population of foxtail millet (Setaria italica)
Source: BMC Genomics. 2020 Feb 10;21:141. doi: 10.1186/s12864-020-6553-9 (PMC7011527; doi:10.1186/s12864-020-6553-9)
Supplement: Supplementary file 6 — Additional file 6: Table S6. The number of gene within physical interval of qGWP3.3, qSWP7.4 and qSWP9.1. [file 12864_2020_6553_MOESM6_ESM.xlsx]

## Sheet: Genes for qGWP3.3
			Chromosome	Phytozome version	gene	start	end	Forward/reverse	ID/name
3	44255230	44289403	Chromosome 3	phytozomev10	gene	44260103	44261303	+	ID=Seita.3G343600.v2.2;Name=Seita.3G343600;ancestorIdentifier=Si024704m.g.version2.1
3	44289404	44294840	scaffold_3	phytozomev10	mRNA	44260103	44261303	+	ID=Seita.3G343600.1.v2.2;Name=Seita.3G343600.1;pacid=32714018;longest=1;ancestorIdentifier=Si024704m.version2.1;Parent=Seita.3G343600.v2.2
3	44294841	44295690	scaffold_3	phytozomev10	CDS	44260103	44260411	+	ID=Seita.3G343600.1.v2.2.CDS.1;Parent=Seita.3G343600.1.v2.2;pacid=32714018
3	44295691	44298707	scaffold_3	phytozomev10	CDS	44260492	44260623	+	ID=Seita.3G343600.1.v2.2.CDS.2;Parent=Seita.3G343600.1.v2.2;pacid=32714018
3	44298708	44299545	scaffold_3	phytozomev10	CDS	44260873	44261103	+	ID=Seita.3G343600.1.v2.2.CDS.3;Parent=Seita.3G343600.1.v2.2;pacid=32714018
3	44299546	44299660	scaffold_3	phytozomev10	CDS	44261280	44261303	+	ID=Seita.3G343600.1.v2.2.CDS.4;Parent=Seita.3G343600.1.v2.2;pacid=32714018
3	44299661	44299690	Chromosome 3	phytozomev10	gene	44267233	44267916	-	ID=Seita.3G343700.v2.2;Name=Seita.3G343700;ancestorIdentifier=Si024200m.g.version2.1
3	44299691	44299698	scaffold_3	phytozomev10	mRNA	44267233	44267916	-	ID=Seita.3G343700.1.v2.2;Name=Seita.3G343700.1;pacid=32714450;longest=1;ancestorIdentifier=Si024200m.version2.1;Parent=Seita.3G343700.v2.2
3	44299699	44299710	scaffold_3	phytozomev10	CDS	44267704	44267916	-	ID=Seita.3G343700.1.v2.2.CDS.1;Parent=Seita.3G343700.1.v2.2;pacid=32714450
3	44299711	44299722	scaffold_3	phytozomev10	CDS	44267233	44267463	-	ID=Seita.3G343700.1.v2.2.CDS.2;Parent=Seita.3G343700.1.v2.2;pacid=32714450
3	44299723	44309000	Chromosome 3	phytozomev10	gene	44268698	44275532	+	ID=Seita.3G343800.v2.2;Name=Seita.3G343800;ancestorIdentifier=Si021152m.g.version2.1
3	44309001	44312206	scaffold_3	phytozomev10	mRNA	44268698	44275532	+	ID=Seita.3G343800.1.v2.2;Name=Seita.3G343800.1;pacid=32712309;longest=1;ancestorIdentifier=Si021152m.version2.1;Parent=Seita.3G343800.v2.2
3	44312207	44313041	scaffold_3	phytozomev10	five_prime_UTR	44268698	44268963	+	ID=Seita.3G343800.1.v2.2.five_prime_UTR.1;Parent=Seita.3G343800.1.v2.2;pacid=32712309
3	44313042	44316307	scaffold_3	phytozomev10	CDS	44268964	44269020	+	ID=Seita.3G343800.1.v2.2.CDS.1;Parent=Seita.3G343800.1.v2.2;pacid=32712309
3	44316308	44321008	scaffold_3	phytozomev10	CDS	44269279	44269331	+	ID=Seita.3G343800.1.v2.2.CDS.2;Parent=Seita.3G343800.1.v2.2;pacid=32712309
3	44321009	44321010	scaffold_3	phytozomev10	CDS	44269470	44269597	+	ID=Seita.3G343800.1.v2.2.CDS.3;Parent=Seita.3G343800.1.v2.2;pacid=32712309
3	44321011	44321012	scaffold_3	phytozomev10	CDS	44269692	44269891	+	ID=Seita.3G343800.1.v2.2.CDS.4;Parent=Seita.3G343800.1.v2.2;pacid=32712309
3	44321013	44321026	scaffold_3	phytozomev10	CDS	44269980	44270053	+	ID=Seita.3G343800.1.v2.2.CDS.5;Parent=Seita.3G343800.1.v2.2;pacid=32712309
3	44321027	44326449	scaffold_3	phytozomev10	CDS	44270138	44270207	+	ID=Seita.3G343800.1.v2.2.CDS.6;Parent=Seita.3G343800.1.v2.2;pacid=32712309
3	44326450	44326907	scaffold_3	phytozomev10	CDS	44270712	44270765	+	ID=Seita.3G343800.1.v2.2.CDS.7;Parent=Seita.3G343800.1.v2.2;pacid=32712309
3	44326908	44328362	scaffold_3	phytozomev10	CDS	44270856	44270951	+	ID=Seita.3G343800.1.v2.2.CDS.8;Parent=Seita.3G343800.1.v2.2;pacid=32712309
3	44328363	44328492	scaffold_3	phytozomev10	CDS	44271096	44271146	+	ID=Seita.3G343800.1.v2.2.CDS.9;Parent=Seita.3G343800.1.v2.2;pacid=32712309
3	44328493	44329955	scaffold_3	phytozomev10	CDS	44271235	44271324	+	ID=Seita.3G343800.1.v2.2.CDS.10;Parent=Seita.3G343800.1.v2.2;pacid=32712309
3	44329956	44329969	scaffold_3	phytozomev10	CDS	44271445	44271558	+	ID=Seita.3G343800.1.v2.2.CDS.11;Parent=Seita.3G343800.1.v2.2;pacid=32712309
3	44329970	44332052	scaffold_3	phytozomev10	CDS	44271642	44271713	+	ID=Seita.3G343800.1.v2.2.CDS.12;Parent=Seita.3G343800.1.v2.2;pacid=32712309
3	44332053	44335492	scaffold_3	phytozomev10	CDS	44271823	44272008	+	ID=Seita.3G343800.1.v2.2.CDS.13;Parent=Seita.3G343800.1.v2.2;pacid=32712309
3	44335493	44340326	scaffold_3	phytozomev10	CDS	44272415	44272512	+	ID=Seita.3G343800.1.v2.2.CDS.14;Parent=Seita.3G343800.1.v2.2;pacid=32712309
3	44340327	44342637	scaffold_3	phytozomev10	CDS	44272763	44272811	+	ID=Seita.3G343800.1.v2.2.CDS.15;Parent=Seita.3G343800.1.v2.2;pacid=32712309
			scaffold_3	phytozomev10	CDS	44272922	44272987	+	ID=Seita.3G343800.1.v2.2.CDS.16;Parent=Seita.3G343800.1.v2.2;pacid=32712309
			scaffold_3	phytozomev10	CDS	44273422	44274180	+	ID=Seita.3G343800.1.v2.2.CDS.17;Parent=Seita.3G343800.1.v2.2;pacid=32712309
			scaffold_3	phytozomev10	CDS	44274739	44275296	+	ID=Seita.3G343800.1.v2.2.CDS.18;Parent=Seita.3G343800.1.v2.2;pacid=32712309
			scaffold_3	phytozomev10	three_prime_UTR	44275297	44275532	+	ID=Seita.3G343800.1.v2.2.three_prime_UTR.1;Parent=Seita.3G343800.1.v2.2;pacid=32712309
			Chromosome 3	phytozomev10	gene	44275738	44281391	-	ID=Seita.3G343900.v2.2;Name=Seita.3G343900;ancestorIdentifier=Si021369m.g.version2.1
			scaffold_3	phytozomev10	mRNA	44275738	44281391	-	ID=Seita.3G343900.1.v2.2;Name=Seita.3G343900.1;pacid=32711043;longest=1;Parent=Seita.3G343900.v2.2
			scaffold_3	phytozomev10	five_prime_UTR	44281041	44281391	-	ID=Seita.3G343900.1.v2.2.five_prime_UTR.1;Parent=Seita.3G343900.1.v2.2;pacid=32711043
			scaffold_3	phytozomev10	CDS	44280412	44280449	-	ID=Seita.3G343900.1.v2.2.CDS.1;Parent=Seita.3G343900.1.v2.2;pacid=32711043
			scaffold_3	phytozomev10	five_prime_UTR	44280450	44280526	-	ID=Seita.3G343900.1.v2.2.five_prime_UTR.2;Parent=Seita.3G343900.1.v2.2;pacid=32711043
			scaffold_3	phytozomev10	CDS	44279795	44279873	-	ID=Seita.3G343900.1.v2.2.CDS.2;Parent=Seita.3G343900.1.v2.2;pacid=32711043
			scaffold_3	phytozomev10	CDS	44279542	44279721	-	ID=Seita.3G343900.1.v2.2.CDS.3;Parent=Seita.3G343900.1.v2.2;pacid=32711043
			scaffold_3	phytozomev10	CDS	44279372	44279449	-	ID=Seita.3G343900.1.v2.2.CDS.4;Parent=Seita.3G343900.1.v2.2;pacid=32711043
			scaffold_3	phytozomev10	CDS	44279179	44279283	-	ID=Seita.3G343900.1.v2.2.CDS.5;Parent=Seita.3G343900.1.v2.2;pacid=32711043
			scaffold_3	phytozomev10	CDS	44278753	44278819	-	ID=Seita.3G343900.1.v2.2.CDS.6;Parent=Seita.3G343900.1.v2.2;pacid=32711043
			scaffold_3	phytozomev10	CDS	44278611	44278672	-	ID=Seita.3G343900.1.v2.2.CDS.7;Parent=Seita.3G343900.1.v2.2;pacid=32711043
			scaffold_3	phytozomev10	CDS	44278391	44278530	-	ID=Seita.3G343900.1.v2.2.CDS.8;Parent=Seita.3G343900.1.v2.2;pacid=32711043
			scaffold_3	phytozomev10	CDS	44278106	44278232	-	ID=Seita.3G343900.1.v2.2.CDS.9;Parent=Seita.3G343900.1.v2.2;pacid=32711043
			scaffold_3	phytozomev10	CDS	44277907	44278021	-	ID=Seita.3G343900.1.v2.2.CDS.10;Parent=Seita.3G343900.1.v2.2;pacid=32711043
			scaffold_3	phytozomev10	CDS	44277685	44277773	-	ID=Seita.3G343900.1.v2.2.CDS.11;Parent=Seita.3G343900.1.v2.2;pacid=32711043
			scaffold_3	phytozomev10	CDS	44277397	44277480	-	ID=Seita.3G343900.1.v2.2.CDS.12;Parent=Seita.3G343900.1.v2.2;pacid=32711043
			scaffold_3	phytozomev10	CDS	44276804	44277166	-	ID=Seita.3G343900.1.v2.2.CDS.13;Parent=Seita.3G343900.1.v2.2;pacid=32711043
			scaffold_3	phytozomev10	CDS	44276295	44276732	-	ID=Seita.3G343900.1.v2.2.CDS.14;Parent=Seita.3G343900.1.v2.2;pacid=32711043
			scaffold_3	phytozomev10	CDS	44276158	44276217	-	ID=Seita.3G343900.1.v2.2.CDS.15;Parent=Seita.3G343900.1.v2.2;pacid=32711043
			scaffold_3	phytozomev10	three_prime_UTR	44275738	44275965	-	ID=Seita.3G343900.1.v2.2.three_prime_UTR.1;Parent=Seita.3G343900.1.v2.2;pacid=32711043
			scaffold_3	phytozomev10	CDS	44275966	44276049	-	ID=Seita.3G343900.1.v2.2.CDS.16;Parent=Seita.3G343900.1.v2.2;pacid=32711043
			scaffold_3	phytozomev10	mRNA	44275738	44281391	-	ID=Seita.3G343900.4.v2.2;Name=Seita.3G343900.4;pacid=32711044;longest=0;Parent=Seita.3G343900.v2.2
			scaffold_3	phytozomev10	five_prime_UTR	44281041	44281391	-	ID=Seita.3G343900.4.v2.2.five_prime_UTR.1;Parent=Seita.3G343900.4.v2.2;pacid=32711044
			scaffold_3	phytozomev10	CDS	44280412	44280449	-	ID=Seita.3G343900.4.v2.2.CDS.1;Parent=Seita.3G343900.4.v2.2;pacid=32711044
			scaffold_3	phytozomev10	five_prime_UTR	44280450	44280517	-	ID=Seita.3G343900.4.v2.2.five_prime_UTR.2;Parent=Seita.3G343900.4.v2.2;pacid=32711044
			scaffold_3	phytozomev10	CDS	44279795	44279873	-	ID=Seita.3G343900.4.v2.2.CDS.2;Parent=Seita.3G343900.4.v2.2;pacid=32711044
			scaffold_3	phytozomev10	CDS	44279542	44279721	-	ID=Seita.3G343900.4.v2.2.CDS.3;Parent=Seita.3G343900.4.v2.2;pacid=32711044
			scaffold_3	phytozomev10	CDS	44279372	44279449	-	ID=Seita.3G343900.4.v2.2.CDS.4;Parent=Seita.3G343900.4.v2.2;pacid=32711044
			scaffold_3	phytozomev10	CDS	44279179	44279283	-	ID=Seita.3G343900.4.v2.2.CDS.5;Parent=Seita.3G343900.4.v2.2;pacid=32711044
			scaffold_3	phytozomev10	CDS	44278753	44278819	-	ID=Seita.3G343900.4.v2.2.CDS.6;Parent=Seita.3G343900.4.v2.2;pacid=32711044
			scaffold_3	phytozomev10	CDS	44278611	44278672	-	ID=Seita.3G343900.4.v2.2.CDS.7;Parent=Seita.3G343900.4.v2.2;pacid=32711044
			scaffold_3	phytozomev10	CDS	44278391	44278530	-	ID=Seita.3G343900.4.v2.2.CDS.8;Parent=Seita.3G343900.4.v2.2;pacid=32711044
			scaffold_3	phytozomev10	CDS	44278106	44278232	-	ID=Seita.3G343900.4.v2.2.CDS.9;Parent=Seita.3G343900.4.v2.2;pacid=32711044
			scaffold_3	phytozomev10	CDS	44277907	44278021	-	ID=Seita.3G343900.4.v2.2.CDS.10;Parent=Seita.3G343900.4.v2.2;pacid=32711044
			scaffold_3	phytozomev10	CDS	44277685	44277773	-	ID=Seita.3G343900.4.v2.2.CDS.11;Parent=Seita.3G343900.4.v2.2;pacid=32711044
			scaffold_3	phytozomev10	CDS	44277397	44277480	-	ID=Seita.3G343900.4.v2.2.CDS.12;Parent=Seita.3G343900.4.v2.2;pacid=32711044
			scaffold_3	phytozomev10	CDS	44276804	44277166	-	ID=Seita.3G343900.4.v2.2.CDS.13;Parent=Seita.3G343900.4.v2.2;pacid=32711044
			scaffold_3	phytozomev10	CDS	44276295	44276732	-	ID=Seita.3G343900.4.v2.2.CDS.14;Parent=Seita.3G343900.4.v2.2;pacid=32711044
			scaffold_3	phytozomev10	CDS	44276158	44276217	-	ID=Seita.3G343900.4.v2.2.CDS.15;Parent=Seita.3G343900.4.v2.2;pacid=32711044
			scaffold_3	phytozomev10	three_prime_UTR	44275738	44275965	-	ID=Seita.3G343900.4.v2.2.three_prime_UTR.1;Parent=Seita.3G343900.4.v2.2;pacid=32711044
			scaffold_3	phytozomev10	CDS	44275966	44276049	-	ID=Seita.3G343900.4.v2.2.CDS.16;Parent=Seita.3G343900.4.v2.2;pacid=32711044
			scaffold_3	phytozomev10	mRNA	44275738	44281391	-	ID=Seita.3G343900.2.v2.2;Name=Seita.3G343900.2;pacid=32711045;longest=0;Parent=Seita.3G343900.v2.2
			scaffold_3	phytozomev10	five_prime_UTR	44281041	44281391	-	ID=Seita.3G343900.2.v2.2.five_prime_UTR.1;Parent=Seita.3G343900.2.v2.2;pacid=32711045
			scaffold_3	phytozomev10	CDS	44280412	44280449	-	ID=Seita.3G343900.2.v2.2.CDS.1;Parent=Seita.3G343900.2.v2.2;pacid=32711045
			scaffold_3	phytozomev10	five_prime_UTR	44280450	44280517	-	ID=Seita.3G343900.2.v2.2.five_prime_UTR.2;Parent=Seita.3G343900.2.v2.2;pacid=32711045
			scaffold_3	phytozomev10	CDS	44279795	44279873	-	ID=Seita.3G343900.2.v2.2.CDS.2;Parent=Seita.3G343900.2.v2.2;pacid=32711045
			scaffold_3	phytozomev10	CDS	44279542	44279700	-	ID=Seita.3G343900.2.v2.2.CDS.3;Parent=Seita.3G343900.2.v2.2;pacid=32711045
			scaffold_3	phytozomev10	CDS	44279372	44279449	-	ID=Seita.3G343900.2.v2.2.CDS.4;Parent=Seita.3G343900.2.v2.2;pacid=32711045
			scaffold_3	phytozomev10	CDS	44279179	44279283	-	ID=Seita.3G343900.2.v2.2.CDS.5;Parent=Seita.3G343900.2.v2.2;pacid=32711045
			scaffold_3	phytozomev10	CDS	44278753	44278819	-	ID=Seita.3G343900.2.v2.2.CDS.6;Parent=Seita.3G343900.2.v2.2;pacid=32711045
			scaffold_3	phytozomev10	CDS	44278611	44278672	-	ID=Seita.3G343900.2.v2.2.CDS.7;Parent=Seita.3G343900.2.v2.2;pacid=32711045
			scaffold_3	phytozomev10	CDS	44278391	44278530	-	ID=Seita.3G343900.2.v2.2.CDS.8;Parent=Seita.3G343900.2.v2.2;pacid=32711045
			scaffold_3	phytozomev10	CDS	44278106	44278232	-	ID=Seita.3G343900.2.v2.2.CDS.9;Parent=Seita.3G343900.2.v2.2;pacid=32711045
			scaffold_3	phytozomev10	CDS	44277907	44278021	-	ID=Seita.3G343900.2.v2.2.CDS.10;Parent=Seita.3G343900.2.v2.2;pacid=32711045
			scaffold_3	phytozomev10	CDS	44277685	44277773	-	ID=Seita.3G343900.2.v2.2.CDS.11;Parent=Seita.3G343900.2.v2.2;pacid=32711045
			scaffold_3	phytozomev10	CDS	44277397	44277480	-	ID=Seita.3G343900.2.v2.2.CDS.12;Parent=Seita.3G343900.2.v2.2;pacid=32711045
			scaffold_3	phytozomev10	CDS	44276804	44277166	-	ID=Seita.3G343900.2.v2.2.CDS.13;Parent=Seita.3G343900.2.v2.2;pacid=32711045
			scaffold_3	phytozomev10	CDS	44276295	44276732	-	ID=Seita.3G343900.2.v2.2.CDS.14;Parent=Seita.3G343900.2.v2.2;pacid=32711045
			scaffold_3	phytozomev10	CDS	44276158	44276217	-	ID=Seita.3G343900.2.v2.2.CDS.15;Parent=Seita.3G343900.2.v2.2;pacid=32711045
			scaffold_3	phytozomev10	three_prime_UTR	44275738	44275965	-	ID=Seita.3G343900.2.v2.2.three_prime_UTR.1;Parent=Seita.3G343900.2.v2.2;pacid=32711045
			scaffold_3	phytozomev10	CDS	44275966	44276049	-	ID=Seita.3G343900.2.v2.2.CDS.16;Parent=Seita.3G343900.2.v2.2;pacid=32711045
			scaffold_3	phytozomev10	mRNA	44275738	44281029	-	ID=Seita.3G343900.5.v2.2;Name=Seita.3G343900.5;pacid=32711046;longest=0;Parent=Seita.3G343900.v2.2
			scaffold_3	phytozomev10	five_prime_UTR	44280921	44281029	-	ID=Seita.3G343900.5.v2.2.five_prime_UTR.1;Parent=Seita.3G343900.5.v2.2;pacid=32711046
			scaffold_3	phytozomev10	CDS	44280412	44280449	-	ID=Seita.3G343900.5.v2.2.CDS.1;Parent=Seita.3G343900.5.v2.2;pacid=32711046
			scaffold_3	phytozomev10	five_prime_UTR	44280450	44280526	-	ID=Seita.3G343900.5.v2.2.five_prime_UTR.2;Parent=Seita.3G343900.5.v2.2;pacid=32711046
			scaffold_3	phytozomev10	CDS	44279795	44279873	-	ID=Seita.3G343900.5.v2.2.CDS.2;Parent=Seita.3G343900.5.v2.2;pacid=32711046
			scaffold_3	phytozomev10	CDS	44279542	44279700	-	ID=Seita.3G343900.5.v2.2.CDS.3;Parent=Seita.3G343900.5.v2.2;pacid=32711046
			scaffold_3	phytozomev10	CDS	44279372	44279449	-	ID=Seita.3G343900.5.v2.2.CDS.4;Parent=Seita.3G343900.5.v2.2;pacid=32711046
			scaffold_3	phytozomev10	CDS	44279179	44279283	-	ID=Seita.3G343900.5.v2.2.CDS.5;Parent=Seita.3G343900.5.v2.2;pacid=32711046
			scaffold_3	phytozomev10	CDS	44278753	44278819	-	ID=Seita.3G343900.5.v2.2.CDS.6;Parent=Seita.3G343900.5.v2.2;pacid=32711046
			scaffold_3	phytozomev10	CDS	44278611	44278672	-	ID=Seita.3G343900.5.v2.2.CDS.7;Parent=Seita.3G343900.5.v2.2;pacid=32711046
			scaffold_3	phytozomev10	CDS	44278391	44278530	-	ID=Seita.3G343900.5.v2.2.CDS.8;Parent=Seita.3G343900.5.v2.2;pacid=32711046
			scaffold_3	phytozomev10	CDS	44278106	44278232	-	ID=Seita.3G343900.5.v2.2.CDS.9;Parent=Seita.3G343900.5.v2.2;pacid=32711046
			scaffold_3	phytozomev10	CDS	44277907	44278021	-	ID=Seita.3G343900.5.v2.2.CDS.10;Parent=Seita.3G343900.5.v2.2;pacid=32711046
			scaffold_3	phytozomev10	CDS	44277685	44277773	-	ID=Seita.3G343900.5.v2.2.CDS.11;Parent=Seita.3G343900.5.v2.2;pacid=32711046
			scaffold_3	phytozomev10	CDS	44277397	44277480	-	ID=Seita.3G343900.5.v2.2.CDS.12;Parent=Seita.3G343900.5.v2.2;pacid=32711046
			scaffold_3	phytozomev10	CDS	44276804	44277166	-	ID=Seita.3G343900.5.v2.2.CDS.13;Parent=Seita.3G343900.5.v2.2;pacid=32711046
			scaffold_3	phytozomev10	CDS	44276295	44276732	-	ID=Seita.3G343900.5.v2.2.CDS.14;Parent=Seita.3G343900.5.v2.2;pacid=32711046
			scaffold_3	phytozomev10	CDS	44276158	44276217	-	ID=Seita.3G343900.5.v2.2.CDS.15;Parent=Seita.3G343900.5.v2.2;pacid=32711046
			scaffold_3	phytozomev10	three_prime_UTR	44275738	44275965	-	ID=Seita.3G343900.5.v2.2.three_prime_UTR.1;Parent=Seita.3G343900.5.v2.2;pacid=32711046
			scaffold_3	phytozomev10	CDS	44275966	44276049	-	ID=Seita.3G343900.5.v2.2.CDS.16;Parent=Seita.3G343900.5.v2.2;pacid=32711046
			scaffold_3	phytozomev10	mRNA	44275738	44281391	-	ID=Seita.3G343900.3.v2.2;Name=Seita.3G343900.3;pacid=32711047;longest=0;Parent=Seita.3G343900.v2.2
			scaffold_3	phytozomev10	five_prime_UTR	44281041	44281391	-	ID=Seita.3G343900.3.v2.2.five_prime_UTR.1;Parent=Seita.3G343900.3.v2.2;pacid=32711047
			scaffold_3	phytozomev10	CDS	44280412	44280449	-	ID=Seita.3G343900.3.v2.2.CDS.1;Parent=Seita.3G343900.3.v2.2;pacid=32711047
			scaffold_3	phytozomev10	five_prime_UTR	44280450	44280526	-	ID=Seita.3G343900.3.v2.2.five_prime_UTR.2;Parent=Seita.3G343900.3.v2.2;pacid=32711047
			scaffold_3	phytozomev10	CDS	44279795	44279873	-	ID=Seita.3G343900.3.v2.2.CDS.2;Parent=Seita.3G343900.3.v2.2;pacid=32711047
			scaffold_3	phytozomev10	CDS	44279542	44279700	-	ID=Seita.3G343900.3.v2.2.CDS.3;Parent=Seita.3G343900.3.v2.2;pacid=32711047
			scaffold_3	phytozomev10	CDS	44279372	44279449	-	ID=Seita.3G343900.3.v2.2.CDS.4;Parent=Seita.3G343900.3.v2.2;pacid=32711047
			scaffold_3	phytozomev10	CDS	44279179	44279283	-	ID=Seita.3G343900.3.v2.2.CDS.5;Parent=Seita.3G343900.3.v2.2;pacid=32711047
			scaffold_3	phytozomev10	CDS	44278753	44278819	-	ID=Seita.3G343900.3.v2.2.CDS.6;Parent=Seita.3G343900.3.v2.2;pacid=32711047
			scaffold_3	phytozomev10	CDS	44278611	44278672	-	ID=Seita.3G343900.3.v2.2.CDS.7;Parent=Seita.3G343900.3.v2.2;pacid=32711047
			scaffold_3	phytozomev10	CDS	44278391	44278530	-	ID=Seita.3G343900.3.v2.2.CDS.8;Parent=Seita.3G343900.3.v2.2;pacid=32711047
			scaffold_3	phytozomev10	CDS	44278106	44278232	-	ID=Seita.3G343900.3.v2.2.CDS.9;Parent=Seita.3G343900.3.v2.2;pacid=32711047
			scaffold_3	phytozomev10	CDS	44277907	44278021	-	ID=Seita.3G343900.3.v2.2.CDS.10;Parent=Seita.3G343900.3.v2.2;pacid=32711047
			scaffold_3	phytozomev10	CDS	44277685	44277773	-	ID=Seita.3G343900.3.v2.2.CDS.11;Parent=Seita.3G343900.3.v2.2;pacid=32711047
			scaffold_3	phytozomev10	CDS	44277397	44277480	-	ID=Seita.3G343900.3.v2.2.CDS.12;Parent=Seita.3G343900.3.v2.2;pacid=32711047
			scaffold_3	phytozomev10	CDS	44276804	44277166	-	ID=Seita.3G343900.3.v2.2.CDS.13;Parent=Seita.3G343900.3.v2.2;pacid=32711047
			scaffold_3	phytozomev10	CDS	44276295	44276732	-	ID=Seita.3G343900.3.v2.2.CDS.14;Parent=Seita.3G343900.3.v2.2;pacid=32711047
			scaffold_3	phytozomev10	CDS	44276158	44276217	-	ID=Seita.3G343900.3.v2.2.CDS.15;Parent=Seita.3G343900.3.v2.2;pacid=32711047
			scaffold_3	phytozomev10	three_prime_UTR	44275738	44275965	-	ID=Seita.3G343900.3.v2.2.three_prime_UTR.1;Parent=Seita.3G343900.3.v2.2;pacid=32711047
			scaffold_3	phytozomev10	CDS	44275966	44276049	-	ID=Seita.3G343900.3.v2.2.CDS.16;Parent=Seita.3G343900.3.v2.2;pacid=32711047
			Chromosome 3	phytozomev10	gene	44314153	44314467	-	ID=Seita.3G344000.v2.2;Name=Seita.3G344000;ancestorIdentifier=Si023743m.g.version2.1
			scaffold_3	phytozomev10	mRNA	44314153	44314467	-	ID=Seita.3G344000.1.v2.2;Name=Seita.3G344000.1;pacid=32713390;longest=1;ancestorIdentifier=Si023743m.version2.1;Parent=Seita.3G344000.v2.2
			scaffold_3	phytozomev10	CDS	44314153	44314467	-	ID=Seita.3G344000.1.v2.2.CDS.1;Parent=Seita.3G344000.1.v2.2;pacid=32713390
			Chromosome 3	phytozomev10	gene	44320725	44321592	-	ID=Seita.3G344100.v2.2;Name=Seita.3G344100;ancestorIdentifier=Si023734m.g.version2.1
			scaffold_3	phytozomev10	mRNA	44320725	44321592	-	ID=Seita.3G344100.1.v2.2;Name=Seita.3G344100.1;pacid=32710640;longest=1;ancestorIdentifier=Si023734m.version2.1;Parent=Seita.3G344100.v2.2
			scaffold_3	phytozomev10	three_prime_UTR	44320725	44321153	-	ID=Seita.3G344100.1.v2.2.three_prime_UTR.1;Parent=Seita.3G344100.1.v2.2;pacid=32710640
			scaffold_3	phytozomev10	CDS	44321154	44321471	-	ID=Seita.3G344100.1.v2.2.CDS.1;Parent=Seita.3G344100.1.v2.2;pacid=32710640
			scaffold_3	phytozomev10	five_prime_UTR	44321472	44321592	-	ID=Seita.3G344100.1.v2.2.five_prime_UTR.1;Parent=Seita.3G344100.1.v2.2;pacid=32710640
			Chromosome 3	phytozomev10	gene	44338765	44339079	-	ID=Seita.3G344200.v2.2;Name=Seita.3G344200;ancestorIdentifier=Si023738m.g.version2.1
			scaffold_3	phytozomev10	mRNA	44338765	44339079	-	ID=Seita.3G344200.1.v2.2;Name=Seita.3G344200.1;pacid=32711092;longest=1;ancestorIdentifier=Si023738m.version2.1;Parent=Seita.3G344200.v2.2
			scaffold_3	phytozomev10	CDS	44338765	44339079	-	ID=Seita.3G344200.1.v2.2.CDS.1;Parent=Seita.3G344200.1.v2.2;pacid=32711092

## Sheet: Genes for qSWP7.4
Chromosome	Phytozome version	gene	start	end	Forward/reverse	ID/name
Chromosome 7	phytozomev10	gene	18185432	18192467	-	ID=Seita.7G077900.v2.2;Name=Seita.7G077900;ancestorIdentifier=Si009615m.g.version2.1
scaffold_7	phytozomev10	mRNA	18185432	18192467	-	ID=Seita.7G077900.1.v2.2;Name=Seita.7G077900.1;pacid=32704221;longest=1;ancestorIdentifier=Si009615m.version2.1;Parent=Seita.7G077900.v2.2
scaffold_7	phytozomev10	CDS	18192203	18192310	-	ID=Seita.7G077900.1.v2.2.CDS.1;Parent=Seita.7G077900.1.v2.2;pacid=32704221
scaffold_7	phytozomev10	five_prime_UTR	18192311	18192467	-	ID=Seita.7G077900.1.v2.2.five_prime_UTR.1;Parent=Seita.7G077900.1.v2.2;pacid=32704221
scaffold_7	phytozomev10	CDS	18191021	18191093	-	ID=Seita.7G077900.1.v2.2.CDS.2;Parent=Seita.7G077900.1.v2.2;pacid=32704221
scaffold_7	phytozomev10	CDS	18190837	18190914	-	ID=Seita.7G077900.1.v2.2.CDS.3;Parent=Seita.7G077900.1.v2.2;pacid=32704221
scaffold_7	phytozomev10	CDS	18190334	18190395	-	ID=Seita.7G077900.1.v2.2.CDS.4;Parent=Seita.7G077900.1.v2.2;pacid=32704221
scaffold_7	phytozomev10	CDS	18190127	18190195	-	ID=Seita.7G077900.1.v2.2.CDS.5;Parent=Seita.7G077900.1.v2.2;pacid=32704221
scaffold_7	phytozomev10	CDS	18189944	18189972	-	ID=Seita.7G077900.1.v2.2.CDS.6;Parent=Seita.7G077900.1.v2.2;pacid=32704221
scaffold_7	phytozomev10	CDS	18189662	18189869	-	ID=Seita.7G077900.1.v2.2.CDS.7;Parent=Seita.7G077900.1.v2.2;pacid=32704221
scaffold_7	phytozomev10	CDS	18189339	18189569	-	ID=Seita.7G077900.1.v2.2.CDS.8;Parent=Seita.7G077900.1.v2.2;pacid=32704221
scaffold_7	phytozomev10	CDS	18188269	18188322	-	ID=Seita.7G077900.1.v2.2.CDS.9;Parent=Seita.7G077900.1.v2.2;pacid=32704221
scaffold_7	phytozomev10	CDS	18186589	18187540	-	ID=Seita.7G077900.1.v2.2.CDS.10;Parent=Seita.7G077900.1.v2.2;pacid=32704221
scaffold_7	phytozomev10	three_prime_UTR	18185432	18185999	-	ID=Seita.7G077900.1.v2.2.three_prime_UTR.1;Parent=Seita.7G077900.1.v2.2;pacid=32704221
scaffold_7	phytozomev10	CDS	18186000	18186010	-	ID=Seita.7G077900.1.v2.2.CDS.11;Parent=Seita.7G077900.1.v2.2;pacid=32704221
Chromosome 7	phytozomev10	gene	18216552	18220862	+	ID=Seita.7G078000.v2.2;Name=Seita.7G078000;ancestorIdentifier=Si010722m.g.version2.1
scaffold_7	phytozomev10	mRNA	18216552	18220862	+	ID=Seita.7G078000.1.v2.2;Name=Seita.7G078000.1;pacid=32704839;longest=1;ancestorIdentifier=Si010722m.version2.1;Parent=Seita.7G078000.v2.2
scaffold_7	phytozomev10	five_prime_UTR	18216552	18216706	+	ID=Seita.7G078000.1.v2.2.five_prime_UTR.1;Parent=Seita.7G078000.1.v2.2;pacid=32704839
scaffold_7	phytozomev10	five_prime_UTR	18218486	18218501	+	ID=Seita.7G078000.1.v2.2.five_prime_UTR.2;Parent=Seita.7G078000.1.v2.2;pacid=32704839
scaffold_7	phytozomev10	CDS	18218502	18218549	+	ID=Seita.7G078000.1.v2.2.CDS.1;Parent=Seita.7G078000.1.v2.2;pacid=32704839
scaffold_7	phytozomev10	CDS	18218630	18218691	+	ID=Seita.7G078000.1.v2.2.CDS.2;Parent=Seita.7G078000.1.v2.2;pacid=32704839
scaffold_7	phytozomev10	CDS	18218801	18218870	+	ID=Seita.7G078000.1.v2.2.CDS.3;Parent=Seita.7G078000.1.v2.2;pacid=32704839
scaffold_7	phytozomev10	CDS	18218967	18219009	+	ID=Seita.7G078000.1.v2.2.CDS.4;Parent=Seita.7G078000.1.v2.2;pacid=32704839
scaffold_7	phytozomev10	CDS	18219472	18219552	+	ID=Seita.7G078000.1.v2.2.CDS.5;Parent=Seita.7G078000.1.v2.2;pacid=32704839
scaffold_7	phytozomev10	CDS	18219765	18219802	+	ID=Seita.7G078000.1.v2.2.CDS.6;Parent=Seita.7G078000.1.v2.2;pacid=32704839
scaffold_7	phytozomev10	CDS	18219879	18219942	+	ID=Seita.7G078000.1.v2.2.CDS.7;Parent=Seita.7G078000.1.v2.2;pacid=32704839
scaffold_7	phytozomev10	CDS	18220023	18220111	+	ID=Seita.7G078000.1.v2.2.CDS.8;Parent=Seita.7G078000.1.v2.2;pacid=32704839
scaffold_7	phytozomev10	CDS	18220288	18220524	+	ID=Seita.7G078000.1.v2.2.CDS.9;Parent=Seita.7G078000.1.v2.2;pacid=32704839
scaffold_7	phytozomev10	CDS	18220611	18220766	+	ID=Seita.7G078000.1.v2.2.CDS.10;Parent=Seita.7G078000.1.v2.2;pacid=32704839
scaffold_7	phytozomev10	three_prime_UTR	18220767	18220862	+	ID=Seita.7G078000.1.v2.2.three_prime_UTR.1;Parent=Seita.7G078000.1.v2.2;pacid=32704839
Chromosome 7	phytozomev10	gene	18221567	18226135	+	ID=Seita.7G078100.v2.2;Name=Seita.7G078100;ancestorIdentifier=Si010781m.g.version2.1
scaffold_7	phytozomev10	mRNA	18221567	18226135	+	ID=Seita.7G078100.1.v2.2;Name=Seita.7G078100.1;pacid=32703413;longest=1;ancestorIdentifier=Si010781m.version2.1;Parent=Seita.7G078100.v2.2
scaffold_7	phytozomev10	five_prime_UTR	18221567	18222521	+	ID=Seita.7G078100.1.v2.2.five_prime_UTR.1;Parent=Seita.7G078100.1.v2.2;pacid=32703413
scaffold_7	phytozomev10	five_prime_UTR	18222870	18222877	+	ID=Seita.7G078100.1.v2.2.five_prime_UTR.2;Parent=Seita.7G078100.1.v2.2;pacid=32703413
scaffold_7	phytozomev10	CDS	18222878	18223161	+	ID=Seita.7G078100.1.v2.2.CDS.1;Parent=Seita.7G078100.1.v2.2;pacid=32703413
scaffold_7	phytozomev10	CDS	18223242	18223311	+	ID=Seita.7G078100.1.v2.2.CDS.2;Parent=Seita.7G078100.1.v2.2;pacid=32703413
scaffold_7	phytozomev10	CDS	18223658	18223713	+	ID=Seita.7G078100.1.v2.2.CDS.3;Parent=Seita.7G078100.1.v2.2;pacid=32703413
scaffold_7	phytozomev10	CDS	18224030	18224105	+	ID=Seita.7G078100.1.v2.2.CDS.4;Parent=Seita.7G078100.1.v2.2;pacid=32703413
scaffold_7	phytozomev10	CDS	18224195	18224231	+	ID=Seita.7G078100.1.v2.2.CDS.5;Parent=Seita.7G078100.1.v2.2;pacid=32703413
scaffold_7	phytozomev10	CDS	18224611	18224725	+	ID=Seita.7G078100.1.v2.2.CDS.6;Parent=Seita.7G078100.1.v2.2;pacid=32703413
scaffold_7	phytozomev10	CDS	18225729	18225942	+	ID=Seita.7G078100.1.v2.2.CDS.7;Parent=Seita.7G078100.1.v2.2;pacid=32703413
scaffold_7	phytozomev10	three_prime_UTR	18225943	18226135	+	ID=Seita.7G078100.1.v2.2.three_prime_UTR.1;Parent=Seita.7G078100.1.v2.2;pacid=32703413
Chromosome 7	phytozomev10	gene	18228976	18229619	+	ID=Seita.7G078200.v2.2;Name=Seita.7G078200
scaffold_7	phytozomev10	mRNA	18228976	18229619	+	ID=Seita.7G078200.1.v2.2;Name=Seita.7G078200.1;pacid=32701856;longest=1;Parent=Seita.7G078200.v2.2
scaffold_7	phytozomev10	CDS	18228976	18229029	+	ID=Seita.7G078200.1.v2.2.CDS.1;Parent=Seita.7G078200.1.v2.2;pacid=32701856
scaffold_7	phytozomev10	CDS	18229114	18229141	+	ID=Seita.7G078200.1.v2.2.CDS.2;Parent=Seita.7G078200.1.v2.2;pacid=32701856
scaffold_7	phytozomev10	CDS	18229396	18229619	+	ID=Seita.7G078200.1.v2.2.CDS.3;Parent=Seita.7G078200.1.v2.2;pacid=32701856
Chromosome 7	phytozomev10	gene	18231742	18236444	-	ID=Seita.7G078300.v2.2;Name=Seita.7G078300;ancestorIdentifier=Si009703m.g.version2.1
scaffold_7	phytozomev10	mRNA	18231742	18236444	-	ID=Seita.7G078300.1.v2.2;Name=Seita.7G078300.1;pacid=32702722;longest=1;ancestorIdentifier=Si009703m.version2.1;Parent=Seita.7G078300.v2.2
scaffold_7	phytozomev10	five_prime_UTR	18236040	18236444	-	ID=Seita.7G078300.1.v2.2.five_prime_UTR.1;Parent=Seita.7G078300.1.v2.2;pacid=32702722
scaffold_7	phytozomev10	CDS	18235036	18235487	-	ID=Seita.7G078300.1.v2.2.CDS.1;Parent=Seita.7G078300.1.v2.2;pacid=32702722
scaffold_7	phytozomev10	five_prime_UTR	18235488	18235941	-	ID=Seita.7G078300.1.v2.2.five_prime_UTR.2;Parent=Seita.7G078300.1.v2.2;pacid=32702722
scaffold_7	phytozomev10	CDS	18233739	18234228	-	ID=Seita.7G078300.1.v2.2.CDS.2;Parent=Seita.7G078300.1.v2.2;pacid=32702722
scaffold_7	phytozomev10	three_prime_UTR	18232837	18232876	-	ID=Seita.7G078300.1.v2.2.three_prime_UTR.1;Parent=Seita.7G078300.1.v2.2;pacid=32702722
scaffold_7	phytozomev10	CDS	18232877	18233656	-	ID=Seita.7G078300.1.v2.2.CDS.3;Parent=Seita.7G078300.1.v2.2;pacid=32702722
scaffold_7	phytozomev10	three_prime_UTR	18231742	18232206	-	ID=Seita.7G078300.1.v2.2.three_prime_UTR.2;Parent=Seita.7G078300.1.v2.2;pacid=32702722
Chromosome 7	phytozomev10	gene	18246175	18251108	-	ID=Seita.7G078400.v2.2;Name=Seita.7G078400
scaffold_7	phytozomev10	mRNA	18246175	18251108	-	ID=Seita.7G078400.1.v2.2;Name=Seita.7G078400.1;pacid=32705160;longest=1;Parent=Seita.7G078400.v2.2
scaffold_7	phytozomev10	three_prime_UTR	18250485	18250509	-	ID=Seita.7G078400.1.v2.2.three_prime_UTR.1;Parent=Seita.7G078400.1.v2.2;pacid=32705160
scaffold_7	phytozomev10	CDS	18250510	18251028	-	ID=Seita.7G078400.1.v2.2.CDS.1;Parent=Seita.7G078400.1.v2.2;pacid=32705160
scaffold_7	phytozomev10	five_prime_UTR	18251029	18251108	-	ID=Seita.7G078400.1.v2.2.five_prime_UTR.1;Parent=Seita.7G078400.1.v2.2;pacid=32705160
scaffold_7	phytozomev10	three_prime_UTR	18246175	18246566	-	ID=Seita.7G078400.1.v2.2.three_prime_UTR.2;Parent=Seita.7G078400.1.v2.2;pacid=32705160
Chromosome 7	phytozomev10	gene	18252394	18259641	-	ID=Seita.7G078500.v2.2;Name=Seita.7G078500;ancestorIdentifier=Si009783m.g.version2.1
scaffold_7	phytozomev10	mRNA	18252394	18259641	-	ID=Seita.7G078500.1.v2.2;Name=Seita.7G078500.1;pacid=32703300;longest=1;ancestorIdentifier=Si009783m.version2.1;Parent=Seita.7G078500.v2.2
scaffold_7	phytozomev10	CDS	18259351	18259528	-	ID=Seita.7G078500.1.v2.2.CDS.1;Parent=Seita.7G078500.1.v2.2;pacid=32703300
scaffold_7	phytozomev10	five_prime_UTR	18259529	18259641	-	ID=Seita.7G078500.1.v2.2.five_prime_UTR.1;Parent=Seita.7G078500.1.v2.2;pacid=32703300
scaffold_7	phytozomev10	CDS	18259102	18259227	-	ID=Seita.7G078500.1.v2.2.CDS.2;Parent=Seita.7G078500.1.v2.2;pacid=32703300
scaffold_7	phytozomev10	CDS	18256501	18256598	-	ID=Seita.7G078500.1.v2.2.CDS.3;Parent=Seita.7G078500.1.v2.2;pacid=32703300
scaffold_7	phytozomev10	CDS	18255819	18255905	-	ID=Seita.7G078500.1.v2.2.CDS.4;Parent=Seita.7G078500.1.v2.2;pacid=32703300
scaffold_7	phytozomev10	CDS	18255509	18255639	-	ID=Seita.7G078500.1.v2.2.CDS.5;Parent=Seita.7G078500.1.v2.2;pacid=32703300
scaffold_7	phytozomev10	CDS	18255359	18255431	-	ID=Seita.7G078500.1.v2.2.CDS.6;Parent=Seita.7G078500.1.v2.2;pacid=32703300
scaffold_7	phytozomev10	CDS	18255224	18255269	-	ID=Seita.7G078500.1.v2.2.CDS.7;Parent=Seita.7G078500.1.v2.2;pacid=32703300
scaffold_7	phytozomev10	CDS	18255025	18255134	-	ID=Seita.7G078500.1.v2.2.CDS.8;Parent=Seita.7G078500.1.v2.2;pacid=32703300
scaffold_7	phytozomev10	CDS	18254806	18254913	-	ID=Seita.7G078500.1.v2.2.CDS.9;Parent=Seita.7G078500.1.v2.2;pacid=32703300
scaffold_7	phytozomev10	CDS	18254644	18254703	-	ID=Seita.7G078500.1.v2.2.CDS.10;Parent=Seita.7G078500.1.v2.2;pacid=32703300
scaffold_7	phytozomev10	CDS	18254132	18254193	-	ID=Seita.7G078500.1.v2.2.CDS.11;Parent=Seita.7G078500.1.v2.2;pacid=32703300
scaffold_7	phytozomev10	CDS	18253667	18253979	-	ID=Seita.7G078500.1.v2.2.CDS.12;Parent=Seita.7G078500.1.v2.2;pacid=32703300
scaffold_7	phytozomev10	three_prime_UTR	18252394	18252776	-	ID=Seita.7G078500.1.v2.2.three_prime_UTR.1;Parent=Seita.7G078500.1.v2.2;pacid=32703300
scaffold_7	phytozomev10	CDS	18252777	18252998	-	ID=Seita.7G078500.1.v2.2.CDS.13;Parent=Seita.7G078500.1.v2.2;pacid=32703300
Chromosome 7	phytozomev10	gene	18292819	18299885	+	ID=Seita.7G078600.v2.2;Name=Seita.7G078600
scaffold_7	phytozomev10	mRNA	18292819	18299885	+	ID=Seita.7G078600.1.v2.2;Name=Seita.7G078600.1;pacid=32703349;longest=1;Parent=Seita.7G078600.v2.2
scaffold_7	phytozomev10	five_prime_UTR	18292819	18293212	+	ID=Seita.7G078600.1.v2.2.five_prime_UTR.1;Parent=Seita.7G078600.1.v2.2;pacid=32703349
scaffold_7	phytozomev10	CDS	18293213	18293997	+	ID=Seita.7G078600.1.v2.2.CDS.1;Parent=Seita.7G078600.1.v2.2;pacid=32703349
scaffold_7	phytozomev10	CDS	18294537	18294587	+	ID=Seita.7G078600.1.v2.2.CDS.2;Parent=Seita.7G078600.1.v2.2;pacid=32703349
scaffold_7	phytozomev10	CDS	18294877	18295114	+	ID=Seita.7G078600.1.v2.2.CDS.3;Parent=Seita.7G078600.1.v2.2;pacid=32703349
scaffold_7	phytozomev10	three_prime_UTR	18295115	18299885	+	ID=Seita.7G078600.1.v2.2.three_prime_UTR.1;Parent=Seita.7G078600.1.v2.2;pacid=32703349
Chromosome 7	phytozomev10	gene	18305701	18306089	-	ID=Seita.7G078700.v2.2;Name=Seita.7G078700
scaffold_7	phytozomev10	mRNA	18305701	18306089	-	ID=Seita.7G078700.1.v2.2;Name=Seita.7G078700.1;pacid=32703175;longest=1;Parent=Seita.7G078700.v2.2
scaffold_7	phytozomev10	CDS	18306037	18306089	-	ID=Seita.7G078700.1.v2.2.CDS.1;Parent=Seita.7G078700.1.v2.2;pacid=32703175
scaffold_7	phytozomev10	CDS	18305701	18305944	-	ID=Seita.7G078700.1.v2.2.CDS.2;Parent=Seita.7G078700.1.v2.2;pacid=32703175
Chromosome 7	phytozomev10	gene	18307664	18310181	+	ID=Seita.7G078800.v2.2;Name=Seita.7G078800;ancestorIdentifier=Si011190m.g.version2.1
scaffold_7	phytozomev10	mRNA	18307664	18310181	+	ID=Seita.7G078800.1.v2.2;Name=Seita.7G078800.1;pacid=32705416;longest=1;ancestorIdentifier=Si011190m.version2.1;Parent=Seita.7G078800.v2.2
scaffold_7	phytozomev10	five_prime_UTR	18307664	18307731	+	ID=Seita.7G078800.1.v2.2.five_prime_UTR.1;Parent=Seita.7G078800.1.v2.2;pacid=32705416
scaffold_7	phytozomev10	CDS	18307732	18308232	+	ID=Seita.7G078800.1.v2.2.CDS.1;Parent=Seita.7G078800.1.v2.2;pacid=32705416
scaffold_7	phytozomev10	three_prime_UTR	18308233	18308234	+	ID=Seita.7G078800.1.v2.2.three_prime_UTR.1;Parent=Seita.7G078800.1.v2.2;pacid=32705416
scaffold_7	phytozomev10	three_prime_UTR	18309893	18310181	+	ID=Seita.7G078800.1.v2.2.three_prime_UTR.2;Parent=Seita.7G078800.1.v2.2;pacid=32705416
Chromosome 7	phytozomev10	gene	18323860	18325512	-	ID=Seita.7G078900.v2.2;Name=Seita.7G078900;ancestorIdentifier=Si010473m.g.version2.1
scaffold_7	phytozomev10	mRNA	18323860	18325512	-	ID=Seita.7G078900.1.v2.2;Name=Seita.7G078900.1;pacid=32703405;longest=1;ancestorIdentifier=Si010473m.version2.1;Parent=Seita.7G078900.v2.2
scaffold_7	phytozomev10	CDS	18325160	18325402	-	ID=Seita.7G078900.1.v2.2.CDS.1;Parent=Seita.7G078900.1.v2.2;pacid=32703405
scaffold_7	phytozomev10	five_prime_UTR	18325403	18325512	-	ID=Seita.7G078900.1.v2.2.five_prime_UTR.1;Parent=Seita.7G078900.1.v2.2;pacid=32703405
scaffold_7	phytozomev10	CDS	18324813	18325054	-	ID=Seita.7G078900.1.v2.2.CDS.2;Parent=Seita.7G078900.1.v2.2;pacid=32703405
scaffold_7	phytozomev10	three_prime_UTR	18323860	18324155	-	ID=Seita.7G078900.1.v2.2.three_prime_UTR.1;Parent=Seita.7G078900.1.v2.2;pacid=32703405
scaffold_7	phytozomev10	CDS	18324156	18324723	-	ID=Seita.7G078900.1.v2.2.CDS.3;Parent=Seita.7G078900.1.v2.2;pacid=32703405
Chromosome 7	phytozomev10	gene	18328025	18329966	-	ID=Seita.7G079000.v2.2;Name=Seita.7G079000;ancestorIdentifier=Si010039m.g.version2.1
scaffold_7	phytozomev10	mRNA	18328025	18329966	-	ID=Seita.7G079000.1.v2.2;Name=Seita.7G079000.1;pacid=32703909;longest=1;ancestorIdentifier=Si010039m.version2.1;Parent=Seita.7G079000.v2.2
scaffold_7	phytozomev10	CDS	18329344	18329827	-	ID=Seita.7G079000.1.v2.2.CDS.1;Parent=Seita.7G079000.1.v2.2;pacid=32703909
scaffold_7	phytozomev10	five_prime_UTR	18329828	18329966	-	ID=Seita.7G079000.1.v2.2.five_prime_UTR.1;Parent=Seita.7G079000.1.v2.2;pacid=32703909
scaffold_7	phytozomev10	three_prime_UTR	18328025	18328356	-	ID=Seita.7G079000.1.v2.2.three_prime_UTR.1;Parent=Seita.7G079000.1.v2.2;pacid=32703909
scaffold_7	phytozomev10	CDS	18328357	18329264	-	ID=Seita.7G079000.1.v2.2.CDS.2;Parent=Seita.7G079000.1.v2.2;pacid=32703909
Chromosome 7	phytozomev10	gene	18337707	18339661	+	ID=Seita.7G079100.v2.2;Name=Seita.7G079100;ancestorIdentifier=Si010434m.g.version2.1
scaffold_7	phytozomev10	mRNA	18337707	18339661	+	ID=Seita.7G079100.1.v2.2;Name=Seita.7G079100.1;pacid=32702710;longest=1;ancestorIdentifier=Si010434m.version2.1;Parent=Seita.7G079100.v2.2
scaffold_7	phytozomev10	five_prime_UTR	18337707	18337823	+	ID=Seita.7G079100.1.v2.2.five_prime_UTR.1;Parent=Seita.7G079100.1.v2.2;pacid=32702710
scaffold_7	phytozomev10	CDS	18337824	18338386	+	ID=Seita.7G079100.1.v2.2.CDS.1;Parent=Seita.7G079100.1.v2.2;pacid=32702710
scaffold_7	phytozomev10	CDS	18338724	18339246	+	ID=Seita.7G079100.1.v2.2.CDS.2;Parent=Seita.7G079100.1.v2.2;pacid=32702710
scaffold_7	phytozomev10	three_prime_UTR	18339247	18339661	+	ID=Seita.7G079100.1.v2.2.three_prime_UTR.1;Parent=Seita.7G079100.1.v2.2;pacid=32702710
Chromosome 7	phytozomev10	gene	18341651	18343229	-	ID=Seita.7G079200.v2.2;Name=Seita.7G079200;ancestorIdentifier=Si011813m.g.version2.1
scaffold_7	phytozomev10	mRNA	18341651	18343229	-	ID=Seita.7G079200.1.v2.2;Name=Seita.7G079200.1;pacid=32702365;longest=1;ancestorIdentifier=Si011813m.version2.1;Parent=Seita.7G079200.v2.2
scaffold_7	phytozomev10	CDS	18342517	18343091	-	ID=Seita.7G079200.1.v2.2.CDS.1;Parent=Seita.7G079200.1.v2.2;pacid=32702365
scaffold_7	phytozomev10	five_prime_UTR	18343092	18343229	-	ID=Seita.7G079200.1.v2.2.five_prime_UTR.1;Parent=Seita.7G079200.1.v2.2;pacid=32702365
scaffold_7	phytozomev10	three_prime_UTR	18341651	18341787	-	ID=Seita.7G079200.1.v2.2.three_prime_UTR.1;Parent=Seita.7G079200.1.v2.2;pacid=32702365
scaffold_7	phytozomev10	CDS	18341788	18342304	-	ID=Seita.7G079200.1.v2.2.CDS.2;Parent=Seita.7G079200.1.v2.2;pacid=32702365
Chromosome 7	phytozomev10	gene	18349733	18352926	+	ID=Seita.7G079300.v2.2;Name=Seita.7G079300;ancestorIdentifier=Si009869m.g.version2.1
scaffold_7	phytozomev10	mRNA	18349733	18352926	+	ID=Seita.7G079300.1.v2.2;Name=Seita.7G079300.1;pacid=32705881;longest=1;ancestorIdentifier=Si009869m.version2.1;Parent=Seita.7G079300.v2.2
scaffold_7	phytozomev10	CDS	18349733	18350153	+	ID=Seita.7G079300.1.v2.2.CDS.1;Parent=Seita.7G079300.1.v2.2;pacid=32705881
scaffold_7	phytozomev10	CDS	18350701	18350802	+	ID=Seita.7G079300.1.v2.2.CDS.2;Parent=Seita.7G079300.1.v2.2;pacid=32705881
scaffold_7	phytozomev10	CDS	18350954	18351049	+	ID=Seita.7G079300.1.v2.2.CDS.3;Parent=Seita.7G079300.1.v2.2;pacid=32705881
scaffold_7	phytozomev10	CDS	18351132	18351224	+	ID=Seita.7G079300.1.v2.2.CDS.4;Parent=Seita.7G079300.1.v2.2;pacid=32705881
scaffold_7	phytozomev10	CDS	18351315	18351394	+	ID=Seita.7G079300.1.v2.2.CDS.5;Parent=Seita.7G079300.1.v2.2;pacid=32705881
scaffold_7	phytozomev10	CDS	18351504	18351785	+	ID=Seita.7G079300.1.v2.2.CDS.6;Parent=Seita.7G079300.1.v2.2;pacid=32705881
scaffold_7	phytozomev10	CDS	18351875	18352002	+	ID=Seita.7G079300.1.v2.2.CDS.7;Parent=Seita.7G079300.1.v2.2;pacid=32705881
scaffold_7	phytozomev10	CDS	18352141	18352233	+	ID=Seita.7G079300.1.v2.2.CDS.8;Parent=Seita.7G079300.1.v2.2;pacid=32705881
scaffold_7	phytozomev10	CDS	18352389	18352662	+	ID=Seita.7G079300.1.v2.2.CDS.9;Parent=Seita.7G079300.1.v2.2;pacid=32705881
scaffold_7	phytozomev10	three_prime_UTR	18352663	18352926	+	ID=Seita.7G079300.1.v2.2.three_prime_UTR.1;Parent=Seita.7G079300.1.v2.2;pacid=32705881
Chromosome 7	phytozomev10	gene	18353043	18360112	-	ID=Seita.7G079400.v2.2;Name=Seita.7G079400;ancestorIdentifier=Si009304m.g.version2.1
scaffold_7	phytozomev10	mRNA	18353043	18360112	-	ID=Seita.7G079400.1.v2.2;Name=Seita.7G079400.1;pacid=32702297;longest=1;ancestorIdentifier=Si009304m.version2.1;Parent=Seita.7G079400.v2.2
scaffold_7	phytozomev10	five_prime_UTR	18359899	18360112	-	ID=Seita.7G079400.1.v2.2.five_prime_UTR.1;Parent=Seita.7G079400.1.v2.2;pacid=32702297
scaffold_7	phytozomev10	CDS	18358689	18359250	-	ID=Seita.7G079400.1.v2.2.CDS.1;Parent=Seita.7G079400.1.v2.2;pacid=32702297
scaffold_7	phytozomev10	five_prime_UTR	18359251	18359294	-	ID=Seita.7G079400.1.v2.2.five_prime_UTR.2;Parent=Seita.7G079400.1.v2.2;pacid=32702297
scaffold_7	phytozomev10	CDS	18357433	18357548	-	ID=Seita.7G079400.1.v2.2.CDS.2;Parent=Seita.7G079400.1.v2.2;pacid=32702297
scaffold_7	phytozomev10	CDS	18357219	18357341	-	ID=Seita.7G079400.1.v2.2.CDS.3;Parent=Seita.7G079400.1.v2.2;pacid=32702297
scaffold_7	phytozomev10	CDS	18356944	18357129	-	ID=Seita.7G079400.1.v2.2.CDS.4;Parent=Seita.7G079400.1.v2.2;pacid=32702297
scaffold_7	phytozomev10	CDS	18356172	18356387	-	ID=Seita.7G079400.1.v2.2.CDS.5;Parent=Seita.7G079400.1.v2.2;pacid=32702297
scaffold_7	phytozomev10	CDS	18355780	18355997	-	ID=Seita.7G079400.1.v2.2.CDS.6;Parent=Seita.7G079400.1.v2.2;pacid=32702297
scaffold_7	phytozomev10	CDS	18355131	18355206	-	ID=Seita.7G079400.1.v2.2.CDS.7;Parent=Seita.7G079400.1.v2.2;pacid=32702297
scaffold_7	phytozomev10	CDS	18354958	18355047	-	ID=Seita.7G079400.1.v2.2.CDS.8;Parent=Seita.7G079400.1.v2.2;pacid=32702297
scaffold_7	phytozomev10	three_prime_UTR	18353043	18353503	-	ID=Seita.7G079400.1.v2.2.three_prime_UTR.1;Parent=Seita.7G079400.1.v2.2;pacid=32702297
scaffold_7	phytozomev10	CDS	18353504	18354682	-	ID=Seita.7G079400.1.v2.2.CDS.9;Parent=Seita.7G079400.1.v2.2;pacid=32702297
Chromosome 7	phytozomev10	gene	18359899	18361116	+	ID=Seita.7G079500.v2.2;Name=Seita.7G079500
scaffold_7	phytozomev10	mRNA	18359899	18361116	+	ID=Seita.7G079500.1.v2.2;Name=Seita.7G079500.1;pacid=32703010;longest=1;Parent=Seita.7G079500.v2.2
scaffold_7	phytozomev10	five_prime_UTR	18359899	18360149	+	ID=Seita.7G079500.1.v2.2.five_prime_UTR.1;Parent=Seita.7G079500.1.v2.2;pacid=32703010
scaffold_7	phytozomev10	five_prime_UTR	18360285	18360331	+	ID=Seita.7G079500.1.v2.2.five_prime_UTR.2;Parent=Seita.7G079500.1.v2.2;pacid=32703010
scaffold_7	phytozomev10	CDS	18360332	18360396	+	ID=Seita.7G079500.1.v2.2.CDS.1;Parent=Seita.7G079500.1.v2.2;pacid=32703010
scaffold_7	phytozomev10	CDS	18360892	18360937	+	ID=Seita.7G079500.1.v2.2.CDS.2;Parent=Seita.7G079500.1.v2.2;pacid=32703010
scaffold_7	phytozomev10	three_prime_UTR	18360938	18361116	+	ID=Seita.7G079500.1.v2.2.three_prime_UTR.1;Parent=Seita.7G079500.1.v2.2;pacid=32703010
Chromosome 7	phytozomev10	gene	18363048	18369607	-	ID=Seita.7G079600.v2.2;Name=Seita.7G079600;ancestorIdentifier=Si009306m.g.version2.1
scaffold_7	phytozomev10	mRNA	18363048	18369607	-	ID=Seita.7G079600.1.v2.2;Name=Seita.7G079600.1;pacid=32703767;longest=1;ancestorIdentifier=Si009306m.version2.1;Parent=Seita.7G079600.v2.2
scaffold_7	phytozomev10	five_prime_UTR	18369446	18369607	-	ID=Seita.7G079600.1.v2.2.five_prime_UTR.1;Parent=Seita.7G079600.1.v2.2;pacid=32703767
scaffold_7	phytozomev10	CDS	18368122	18368674	-	ID=Seita.7G079600.1.v2.2.CDS.1;Parent=Seita.7G079600.1.v2.2;pacid=32703767
scaffold_7	phytozomev10	five_prime_UTR	18368675	18368714	-	ID=Seita.7G079600.1.v2.2.five_prime_UTR.2;Parent=Seita.7G079600.1.v2.2;pacid=32703767
scaffold_7	phytozomev10	CDS	18367355	18367470	-	ID=Seita.7G079600.1.v2.2.CDS.2;Parent=Seita.7G079600.1.v2.2;pacid=32703767
scaffold_7	phytozomev10	CDS	18367152	18367274	-	ID=Seita.7G079600.1.v2.2.CDS.3;Parent=Seita.7G079600.1.v2.2;pacid=32703767
scaffold_7	phytozomev10	CDS	18366883	18367068	-	ID=Seita.7G079600.1.v2.2.CDS.4;Parent=Seita.7G079600.1.v2.2;pacid=32703767
scaffold_7	phytozomev10	CDS	18366282	18366497	-	ID=Seita.7G079600.1.v2.2.CDS.5;Parent=Seita.7G079600.1.v2.2;pacid=32703767
scaffold_7	phytozomev10	CDS	18365880	18366097	-	ID=Seita.7G079600.1.v2.2.CDS.6;Parent=Seita.7G079600.1.v2.2;pacid=32703767
scaffold_7	phytozomev10	CDS	18365151	18365226	-	ID=Seita.7G079600.1.v2.2.CDS.7;Parent=Seita.7G079600.1.v2.2;pacid=32703767
scaffold_7	phytozomev10	CDS	18364978	18365067	-	ID=Seita.7G079600.1.v2.2.CDS.8;Parent=Seita.7G079600.1.v2.2;pacid=32703767
scaffold_7	phytozomev10	three_prime_UTR	18363048	18363560	-	ID=Seita.7G079600.1.v2.2.three_prime_UTR.1;Parent=Seita.7G079600.1.v2.2;pacid=32703767
scaffold_7	phytozomev10	CDS	18363561	18364739	-	ID=Seita.7G079600.1.v2.2.CDS.9;Parent=Seita.7G079600.1.v2.2;pacid=32703767
Chromosome 7	phytozomev10	gene	18369897	18372059	-	ID=Seita.7G079700.v2.2;Name=Seita.7G079700
scaffold_7	phytozomev10	mRNA	18369897	18372059	-	ID=Seita.7G079700.1.v2.2;Name=Seita.7G079700.1;pacid=32702880;longest=1;Parent=Seita.7G079700.v2.2
scaffold_7	phytozomev10	CDS	18370474	18372059	-	ID=Seita.7G079700.1.v2.2.CDS.1;Parent=Seita.7G079700.1.v2.2;pacid=32702880
scaffold_7	phytozomev10	CDS	18370168	18370236	-	ID=Seita.7G079700.1.v2.2.CDS.2;Parent=Seita.7G079700.1.v2.2;pacid=32702880
scaffold_7	phytozomev10	CDS	18369897	18370074	-	ID=Seita.7G079700.1.v2.2.CDS.3;Parent=Seita.7G079700.1.v2.2;pacid=32702880
Chromosome 7	phytozomev10	gene	18376060	18378671	+	ID=Seita.7G079800.v2.2;Name=Seita.7G079800;ancestorIdentifier=Si010110m.g.version2.1
scaffold_7	phytozomev10	mRNA	18376060	18378671	+	ID=Seita.7G079800.1.v2.2;Name=Seita.7G079800.1;pacid=32703133;longest=1;ancestorIdentifier=Si010110m.version2.1;Parent=Seita.7G079800.v2.2
scaffold_7	phytozomev10	five_prime_UTR	18376060	18376196	+	ID=Seita.7G079800.1.v2.2.five_prime_UTR.1;Parent=Seita.7G079800.1.v2.2;pacid=32703133
scaffold_7	phytozomev10	CDS	18376197	18376628	+	ID=Seita.7G079800.1.v2.2.CDS.1;Parent=Seita.7G079800.1.v2.2;pacid=32703133
scaffold_7	phytozomev10	CDS	18377257	18378162	+	ID=Seita.7G079800.1.v2.2.CDS.2;Parent=Seita.7G079800.1.v2.2;pacid=32703133
scaffold_7	phytozomev10	three_prime_UTR	18378163	18378671	+	ID=Seita.7G079800.1.v2.2.three_prime_UTR.1;Parent=Seita.7G079800.1.v2.2;pacid=32703133
Chromosome 7	phytozomev10	gene	18378501	18381767	-	ID=Seita.7G079900.v2.2;Name=Seita.7G079900;ancestorIdentifier=Si010590m.g.version2.1
scaffold_7	phytozomev10	mRNA	18378501	18381767	-	ID=Seita.7G079900.1.v2.2;Name=Seita.7G079900.1;pacid=32705373;longest=1;ancestorIdentifier=Si010590m.version2.1;Parent=Seita.7G079900.v2.2
scaffold_7	phytozomev10	CDS	18380581	18381226	-	ID=Seita.7G079900.1.v2.2.CDS.1;Parent=Seita.7G079900.1.v2.2;pacid=32705373
scaffold_7	phytozomev10	five_prime_UTR	18381227	18381767	-	ID=Seita.7G079900.1.v2.2.five_prime_UTR.1;Parent=Seita.7G079900.1.v2.2;pacid=32705373
scaffold_7	phytozomev10	CDS	18380195	18380236	-	ID=Seita.7G079900.1.v2.2.CDS.2;Parent=Seita.7G079900.1.v2.2;pacid=32705373
scaffold_7	phytozomev10	three_prime_UTR	18378501	18378744	-	ID=Seita.7G079900.1.v2.2.three_prime_UTR.1;Parent=Seita.7G079900.1.v2.2;pacid=32705373
scaffold_7	phytozomev10	CDS	18378745	18379040	-	ID=Seita.7G079900.1.v2.2.CDS.3;Parent=Seita.7G079900.1.v2.2;pacid=32705373
scaffold_7	phytozomev10	mRNA	18378501	18381767	-	ID=Seita.7G079900.2.v2.2;Name=Seita.7G079900.2;pacid=32705374;longest=0;Parent=Seita.7G079900.v2.2
scaffold_7	phytozomev10	CDS	18380581	18381226	-	ID=Seita.7G079900.2.v2.2.CDS.1;Parent=Seita.7G079900.2.v2.2;pacid=32705374
scaffold_7	phytozomev10	five_prime_UTR	18381227	18381767	-	ID=Seita.7G079900.2.v2.2.five_prime_UTR.1;Parent=Seita.7G079900.2.v2.2;pacid=32705374
scaffold_7	phytozomev10	CDS	18380195	18380236	-	ID=Seita.7G079900.2.v2.2.CDS.2;Parent=Seita.7G079900.2.v2.2;pacid=32705374
scaffold_7	phytozomev10	three_prime_UTR	18378501	18378744	-	ID=Seita.7G079900.2.v2.2.three_prime_UTR.1;Parent=Seita.7G079900.2.v2.2;pacid=32705374
scaffold_7	phytozomev10	CDS	18378745	18379037	-	ID=Seita.7G079900.2.v2.2.CDS.3;Parent=Seita.7G079900.2.v2.2;pacid=32705374
scaffold_7	phytozomev10	mRNA	18378501	18381767	-	ID=Seita.7G079900.7.v2.2;Name=Seita.7G079900.7;pacid=32705375;longest=0;Parent=Seita.7G079900.v2.2
scaffold_7	phytozomev10	three_prime_UTR	18380195	18380467	-	ID=Seita.7G079900.7.v2.2.three_prime_UTR.1;Parent=Seita.7G079900.7.v2.2;pacid=32705375
scaffold_7	phytozomev10	CDS	18380468	18381226	-	ID=Seita.7G079900.7.v2.2.CDS.1;Parent=Seita.7G079900.7.v2.2;pacid=32705375
scaffold_7	phytozomev10	five_prime_UTR	18381227	18381767	-	ID=Seita.7G079900.7.v2.2.five_prime_UTR.1;Parent=Seita.7G079900.7.v2.2;pacid=32705375
scaffold_7	phytozomev10	three_prime_UTR	18378501	18379040	-	ID=Seita.7G079900.7.v2.2.three_prime_UTR.2;Parent=Seita.7G079900.7.v2.2;pacid=32705375
scaffold_7	phytozomev10	mRNA	18378501	18381767	-	ID=Seita.7G079900.8.v2.2;Name=Seita.7G079900.8;pacid=32705376;longest=0;Parent=Seita.7G079900.v2.2
scaffold_7	phytozomev10	three_prime_UTR	18380195	18380467	-	ID=Seita.7G079900.8.v2.2.three_prime_UTR.1;Parent=Seita.7G079900.8.v2.2;pacid=32705376
scaffold_7	phytozomev10	CDS	18380468	18381226	-	ID=Seita.7G079900.8.v2.2.CDS.1;Parent=Seita.7G079900.8.v2.2;pacid=32705376
scaffold_7	phytozomev10	five_prime_UTR	18381227	18381767	-	ID=Seita.7G079900.8.v2.2.five_prime_UTR.1;Parent=Seita.7G079900.8.v2.2;pacid=32705376
scaffold_7	phytozomev10	three_prime_UTR	18378501	18379037	-	ID=Seita.7G079900.8.v2.2.three_prime_UTR.2;Parent=Seita.7G079900.8.v2.2;pacid=32705376
scaffold_7	phytozomev10	mRNA	18378501	18381767	-	ID=Seita.7G079900.9.v2.2;Name=Seita.7G079900.9;pacid=32705377;longest=0;Parent=Seita.7G079900.v2.2
scaffold_7	phytozomev10	three_prime_UTR	18380380	18380467	-	ID=Seita.7G079900.9.v2.2.three_prime_UTR.1;Parent=Seita.7G079900.9.v2.2;pacid=32705377
scaffold_7	phytozomev10	CDS	18380468	18381226	-	ID=Seita.7G079900.9.v2.2.CDS.1;Parent=Seita.7G079900.9.v2.2;pacid=32705377
scaffold_7	phytozomev10	five_prime_UTR	18381227	18381767	-	ID=Seita.7G079900.9.v2.2.five_prime_UTR.1;Parent=Seita.7G079900.9.v2.2;pacid=32705377
scaffold_7	phytozomev10	three_prime_UTR	18380195	18380236	-	ID=Seita.7G079900.9.v2.2.three_prime_UTR.2;Parent=Seita.7G079900.9.v2.2;pacid=32705377
scaffold_7	phytozomev10	three_prime_UTR	18378501	18379037	-	ID=Seita.7G079900.9.v2.2.three_prime_UTR.3;Parent=Seita.7G079900.9.v2.2;pacid=32705377
scaffold_7	phytozomev10	mRNA	18378501	18381767	-	ID=Seita.7G079900.3.v2.2;Name=Seita.7G079900.3;pacid=32705378;longest=0;Parent=Seita.7G079900.v2.2
scaffold_7	phytozomev10	CDS	18380581	18381226	-	ID=Seita.7G079900.3.v2.2.CDS.1;Parent=Seita.7G079900.3.v2.2;pacid=32705378
scaffold_7	phytozomev10	five_prime_UTR	18381227	18381767	-	ID=Seita.7G079900.3.v2.2.five_prime_UTR.1;Parent=Seita.7G079900.3.v2.2;pacid=32705378
scaffold_7	phytozomev10	three_prime_UTR	18380380	18380384	-	ID=Seita.7G079900.3.v2.2.three_prime_UTR.1;Parent=Seita.7G079900.3.v2.2;pacid=32705378
scaffold_7	phytozomev10	CDS	18380385	18380488	-	ID=Seita.7G079900.3.v2.2.CDS.2;Parent=Seita.7G079900.3.v2.2;pacid=32705378
scaffold_7	phytozomev10	three_prime_UTR	18380195	18380236	-	ID=Seita.7G079900.3.v2.2.three_prime_UTR.2;Parent=Seita.7G079900.3.v2.2;pacid=32705378
scaffold_7	phytozomev10	three_prime_UTR	18378501	18379040	-	ID=Seita.7G079900.3.v2.2.three_prime_UTR.3;Parent=Seita.7G079900.3.v2.2;pacid=32705378
scaffold_7	phytozomev10	mRNA	18378501	18381767	-	ID=Seita.7G079900.4.v2.2;Name=Seita.7G079900.4;pacid=32705379;longest=0;Parent=Seita.7G079900.v2.2
scaffold_7	phytozomev10	CDS	18380581	18381226	-	ID=Seita.7G079900.4.v2.2.CDS.1;Parent=Seita.7G079900.4.v2.2;pacid=32705379
scaffold_7	phytozomev10	five_prime_UTR	18381227	18381767	-	ID=Seita.7G079900.4.v2.2.five_prime_UTR.1;Parent=Seita.7G079900.4.v2.2;pacid=32705379
scaffold_7	phytozomev10	three_prime_UTR	18380380	18380384	-	ID=Seita.7G079900.4.v2.2.three_prime_UTR.1;Parent=Seita.7G079900.4.v2.2;pacid=32705379
scaffold_7	phytozomev10	CDS	18380385	18380488	-	ID=Seita.7G079900.4.v2.2.CDS.2;Parent=Seita.7G079900.4.v2.2;pacid=32705379
scaffold_7	phytozomev10	three_prime_UTR	18380195	18380236	-	ID=Seita.7G079900.4.v2.2.three_prime_UTR.2;Parent=Seita.7G079900.4.v2.2;pacid=32705379
scaffold_7	phytozomev10	three_prime_UTR	18378501	18379037	-	ID=Seita.7G079900.4.v2.2.three_prime_UTR.3;Parent=Seita.7G079900.4.v2.2;pacid=32705379
scaffold_7	phytozomev10	mRNA	18378501	18381767	-	ID=Seita.7G079900.5.v2.2;Name=Seita.7G079900.5;pacid=32705380;longest=0;Parent=Seita.7G079900.v2.2
scaffold_7	phytozomev10	CDS	18380581	18381226	-	ID=Seita.7G079900.5.v2.2.CDS.1;Parent=Seita.7G079900.5.v2.2;pacid=32705380
scaffold_7	phytozomev10	five_prime_UTR	18381227	18381767	-	ID=Seita.7G079900.5.v2.2.five_prime_UTR.1;Parent=Seita.7G079900.5.v2.2;pacid=32705380
scaffold_7	phytozomev10	three_prime_UTR	18380380	18380384	-	ID=Seita.7G079900.5.v2.2.three_prime_UTR.1;Parent=Seita.7G079900.5.v2.2;pacid=32705380
scaffold_7	phytozomev10	CDS	18380385	18380467	-	ID=Seita.7G079900.5.v2.2.CDS.2;Parent=Seita.7G079900.5.v2.2;pacid=32705380
scaffold_7	phytozomev10	three_prime_UTR	18380195	18380236	-	ID=Seita.7G079900.5.v2.2.three_prime_UTR.2;Parent=Seita.7G079900.5.v2.2;pacid=32705380
scaffold_7	phytozomev10	three_prime_UTR	18378501	18379037	-	ID=Seita.7G079900.5.v2.2.three_prime_UTR.3;Parent=Seita.7G079900.5.v2.2;pacid=32705380
scaffold_7	phytozomev10	mRNA	18378501	18381767	-	ID=Seita.7G079900.6.v2.2;Name=Seita.7G079900.6;pacid=32705381;longest=0;Parent=Seita.7G079900.v2.2
scaffold_7	phytozomev10	CDS	18380581	18381226	-	ID=Seita.7G079900.6.v2.2.CDS.1;Parent=Seita.7G079900.6.v2.2;pacid=32705381
scaffold_7	phytozomev10	five_prime_UTR	18381227	18381767	-	ID=Seita.7G079900.6.v2.2.five_prime_UTR.1;Parent=Seita.7G079900.6.v2.2;pacid=32705381
scaffold_7	phytozomev10	three_prime_UTR	18380380	18380384	-	ID=Seita.7G079900.6.v2.2.three_prime_UTR.1;Parent=Seita.7G079900.6.v2.2;pacid=32705381
scaffold_7	phytozomev10	CDS	18380385	18380467	-	ID=Seita.7G079900.6.v2.2.CDS.2;Parent=Seita.7G079900.6.v2.2;pacid=32705381
scaffold_7	phytozomev10	three_prime_UTR	18380195	18380236	-	ID=Seita.7G079900.6.v2.2.three_prime_UTR.2;Parent=Seita.7G079900.6.v2.2;pacid=32705381
scaffold_7	phytozomev10	three_prime_UTR	18378501	18379040	-	ID=Seita.7G079900.6.v2.2.three_prime_UTR.3;Parent=Seita.7G079900.6.v2.2;pacid=32705381
Chromosome 7	phytozomev10	gene	18387411	18390383	+	ID=Seita.7G080000.v2.2;Name=Seita.7G080000;ancestorIdentifier=Si011249m.g.version2.1
scaffold_7	phytozomev10	mRNA	18387411	18390376	+	ID=Seita.7G080000.1.v2.2;Name=Seita.7G080000.1;pacid=32704526;longest=1;ancestorIdentifier=Si011249m.version2.1;Parent=Seita.7G080000.v2.2
scaffold_7	phytozomev10	five_prime_UTR	18387411	18387640	+	ID=Seita.7G080000.1.v2.2.five_prime_UTR.1;Parent=Seita.7G080000.1.v2.2;pacid=32704526
scaffold_7	phytozomev10	CDS	18387641	18387803	+	ID=Seita.7G080000.1.v2.2.CDS.1;Parent=Seita.7G080000.1.v2.2;pacid=32704526
scaffold_7	phytozomev10	CDS	18387909	18387980	+	ID=Seita.7G080000.1.v2.2.CDS.2;Parent=Seita.7G080000.1.v2.2;pacid=32704526
scaffold_7	phytozomev10	CDS	18389671	18389751	+	ID=Seita.7G080000.1.v2.2.CDS.3;Parent=Seita.7G080000.1.v2.2;pacid=32704526
scaffold_7	phytozomev10	CDS	18389982	18390112	+	ID=Seita.7G080000.1.v2.2.CDS.4;Parent=Seita.7G080000.1.v2.2;pacid=32704526
scaffold_7	phytozomev10	three_prime_UTR	18390113	18390376	+	ID=Seita.7G080000.1.v2.2.three_prime_UTR.1;Parent=Seita.7G080000.1.v2.2;pacid=32704526
scaffold_7	phytozomev10	mRNA	18387411	18390383	+	ID=Seita.7G080000.2.v2.2;Name=Seita.7G080000.2;pacid=32704527;longest=0;Parent=Seita.7G080000.v2.2
scaffold_7	phytozomev10	five_prime_UTR	18387411	18387640	+	ID=Seita.7G080000.2.v2.2.five_prime_UTR.1;Parent=Seita.7G080000.2.v2.2;pacid=32704527
scaffold_7	phytozomev10	CDS	18387641	18387803	+	ID=Seita.7G080000.2.v2.2.CDS.1;Parent=Seita.7G080000.2.v2.2;pacid=32704527
scaffold_7	phytozomev10	CDS	18387909	18387980	+	ID=Seita.7G080000.2.v2.2.CDS.2;Parent=Seita.7G080000.2.v2.2;pacid=32704527
scaffold_7	phytozomev10	CDS	18389671	18389759	+	ID=Seita.7G080000.2.v2.2.CDS.3;Parent=Seita.7G080000.2.v2.2;pacid=32704527
scaffold_7	phytozomev10	three_prime_UTR	18389760	18389819	+	ID=Seita.7G080000.2.v2.2.three_prime_UTR.1;Parent=Seita.7G080000.2.v2.2;pacid=32704527
scaffold_7	phytozomev10	three_prime_UTR	18389982	18390383	+	ID=Seita.7G080000.2.v2.2.three_prime_UTR.2;Parent=Seita.7G080000.2.v2.2;pacid=32704527
Chromosome 7	phytozomev10	gene	18404852	18413236	+	ID=Seita.7G080100.v2.2;Name=Seita.7G080100;ancestorIdentifier=Si009262m.g.version2.1
scaffold_7	phytozomev10	mRNA	18404852	18413236	+	ID=Seita.7G080100.1.v2.2;Name=Seita.7G080100.1;pacid=32701892;longest=1;ancestorIdentifier=Si009262m.version2.1;Parent=Seita.7G080100.v2.2
scaffold_7	phytozomev10	five_prime_UTR	18404852	18405214	+	ID=Seita.7G080100.1.v2.2.five_prime_UTR.1;Parent=Seita.7G080100.1.v2.2;pacid=32701892
scaffold_7	phytozomev10	five_prime_UTR	18405811	18405838	+	ID=Seita.7G080100.1.v2.2.five_prime_UTR.2;Parent=Seita.7G080100.1.v2.2;pacid=32701892
scaffold_7	phytozomev10	CDS	18405839	18405937	+	ID=Seita.7G080100.1.v2.2.CDS.1;Parent=Seita.7G080100.1.v2.2;pacid=32701892
scaffold_7	phytozomev10	CDS	18406176	18406221	+	ID=Seita.7G080100.1.v2.2.CDS.2;Parent=Seita.7G080100.1.v2.2;pacid=32701892
scaffold_7	phytozomev10	CDS	18406843	18407133	+	ID=Seita.7G080100.1.v2.2.CDS.3;Parent=Seita.7G080100.1.v2.2;pacid=32701892
scaffold_7	phytozomev10	CDS	18407474	18407892	+	ID=Seita.7G080100.1.v2.2.CDS.4;Parent=Seita.7G080100.1.v2.2;pacid=32701892
scaffold_7	phytozomev10	CDS	18407971	18408129	+	ID=Seita.7G080100.1.v2.2.CDS.5;Parent=Seita.7G080100.1.v2.2;pacid=32701892
scaffold_7	phytozomev10	CDS	18408366	18408479	+	ID=Seita.7G080100.1.v2.2.CDS.6;Parent=Seita.7G080100.1.v2.2;pacid=32701892
scaffold_7	phytozomev10	CDS	18408565	18408713	+	ID=Seita.7G080100.1.v2.2.CDS.7;Parent=Seita.7G080100.1.v2.2;pacid=32701892
scaffold_7	phytozomev10	CDS	18408923	18409014	+	ID=Seita.7G080100.1.v2.2.CDS.8;Parent=Seita.7G080100.1.v2.2;pacid=32701892
scaffold_7	phytozomev10	CDS	18409084	18409545	+	ID=Seita.7G080100.1.v2.2.CDS.9;Parent=Seita.7G080100.1.v2.2;pacid=32701892
scaffold_7	phytozomev10	CDS	18409774	18410422	+	ID=Seita.7G080100.1.v2.2.CDS.10;Parent=Seita.7G080100.1.v2.2;pacid=32701892
scaffold_7	phytozomev10	CDS	18410520	18410604	+	ID=Seita.7G080100.1.v2.2.CDS.11;Parent=Seita.7G080100.1.v2.2;pacid=32701892
scaffold_7	phytozomev10	CDS	18410714	18410782	+	ID=Seita.7G080100.1.v2.2.CDS.12;Parent=Seita.7G080100.1.v2.2;pacid=32701892
scaffold_7	phytozomev10	CDS	18411296	18411475	+	ID=Seita.7G080100.1.v2.2.CDS.13;Parent=Seita.7G080100.1.v2.2;pacid=32701892
scaffold_7	phytozomev10	CDS	18412434	18412586	+	ID=Seita.7G080100.1.v2.2.CDS.14;Parent=Seita.7G080100.1.v2.2;pacid=32701892
scaffold_7	phytozomev10	three_prime_UTR	18412587	18413236	+	ID=Seita.7G080100.1.v2.2.three_prime_UTR.1;Parent=Seita.7G080100.1.v2.2;pacid=32701892
scaffold_7	phytozomev10	mRNA	18404852	18413236	+	ID=Seita.7G080100.2.v2.2;Name=Seita.7G080100.2;pacid=32701893;longest=0;Parent=Seita.7G080100.v2.2
scaffold_7	phytozomev10	five_prime_UTR	18404852	18405214	+	ID=Seita.7G080100.2.v2.2.five_prime_UTR.1;Parent=Seita.7G080100.2.v2.2;pacid=32701893
scaffold_7	phytozomev10	five_prime_UTR	18405811	18405937	+	ID=Seita.7G080100.2.v2.2.five_prime_UTR.2;Parent=Seita.7G080100.2.v2.2;pacid=32701893
scaffold_7	phytozomev10	five_prime_UTR	18406843	18406889	+	ID=Seita.7G080100.2.v2.2.five_prime_UTR.3;Parent=Seita.7G080100.2.v2.2;pacid=32701893
scaffold_7	phytozomev10	CDS	18406890	18407133	+	ID=Seita.7G080100.2.v2.2.CDS.1;Parent=Seita.7G080100.2.v2.2;pacid=32701893
scaffold_7	phytozomev10	CDS	18407474	18407892	+	ID=Seita.7G080100.2.v2.2.CDS.2;Parent=Seita.7G080100.2.v2.2;pacid=32701893
scaffold_7	phytozomev10	CDS	18407971	18408129	+	ID=Seita.7G080100.2.v2.2.CDS.3;Parent=Seita.7G080100.2.v2.2;pacid=32701893
scaffold_7	phytozomev10	CDS	18408366	18408479	+	ID=Seita.7G080100.2.v2.2.CDS.4;Parent=Seita.7G080100.2.v2.2;pacid=32701893
scaffold_7	phytozomev10	CDS	18408565	18408713	+	ID=Seita.7G080100.2.v2.2.CDS.5;Parent=Seita.7G080100.2.v2.2;pacid=32701893
scaffold_7	phytozomev10	CDS	18408923	18409014	+	ID=Seita.7G080100.2.v2.2.CDS.6;Parent=Seita.7G080100.2.v2.2;pacid=32701893
scaffold_7	phytozomev10	CDS	18409084	18409545	+	ID=Seita.7G080100.2.v2.2.CDS.7;Parent=Seita.7G080100.2.v2.2;pacid=32701893
scaffold_7	phytozomev10	CDS	18409774	18410422	+	ID=Seita.7G080100.2.v2.2.CDS.8;Parent=Seita.7G080100.2.v2.2;pacid=32701893
scaffold_7	phytozomev10	CDS	18410520	18410604	+	ID=Seita.7G080100.2.v2.2.CDS.9;Parent=Seita.7G080100.2.v2.2;pacid=32701893
scaffold_7	phytozomev10	CDS	18410714	18410782	+	ID=Seita.7G080100.2.v2.2.CDS.10;Parent=Seita.7G080100.2.v2.2;pacid=32701893
scaffold_7	phytozomev10	CDS	18411296	18411475	+	ID=Seita.7G080100.2.v2.2.CDS.11;Parent=Seita.7G080100.2.v2.2;pacid=32701893
scaffold_7	phytozomev10	CDS	18412434	18412586	+	ID=Seita.7G080100.2.v2.2.CDS.12;Parent=Seita.7G080100.2.v2.2;pacid=32701893
scaffold_7	phytozomev10	three_prime_UTR	18412587	18413236	+	ID=Seita.7G080100.2.v2.2.three_prime_UTR.1;Parent=Seita.7G080100.2.v2.2;pacid=32701893
Chromosome 7	phytozomev10	gene	18413689	18414663	+	ID=Seita.7G080200.v2.2;Name=Seita.7G080200
scaffold_7	phytozomev10	mRNA	18413689	18414663	+	ID=Seita.7G080200.1.v2.2;Name=Seita.7G080200.1;pacid=32703746;longest=1;Parent=Seita.7G080200.v2.2
scaffold_7	phytozomev10	CDS	18413689	18414420	+	ID=Seita.7G080200.1.v2.2.CDS.1;Parent=Seita.7G080200.1.v2.2;pacid=32703746
scaffold_7	phytozomev10	CDS	18414577	18414663	+	ID=Seita.7G080200.1.v2.2.CDS.2;Parent=Seita.7G080200.1.v2.2;pacid=32703746
Chromosome 7	phytozomev10	gene	18428839	18434473	+	ID=Seita.7G080300.v2.2;Name=Seita.7G080300;ancestorIdentifier=Si010289m.g.version2.1
scaffold_7	phytozomev10	mRNA	18428839	18430968	+	ID=Seita.7G080300.1.v2.2;Name=Seita.7G080300.1;pacid=32705560;longest=1;ancestorIdentifier=Si010289m.version2.1;Parent=Seita.7G080300.v2.2
scaffold_7	phytozomev10	five_prime_UTR	18428839	18428887	+	ID=Seita.7G080300.1.v2.2.five_prime_UTR.1;Parent=Seita.7G080300.1.v2.2;pacid=32705560
scaffold_7	phytozomev10	CDS	18428888	18429389	+	ID=Seita.7G080300.1.v2.2.CDS.1;Parent=Seita.7G080300.1.v2.2;pacid=32705560
scaffold_7	phytozomev10	CDS	18429875	18430554	+	ID=Seita.7G080300.1.v2.2.CDS.2;Parent=Seita.7G080300.1.v2.2;pacid=32705560
scaffold_7	phytozomev10	three_prime_UTR	18430555	18430968	+	ID=Seita.7G080300.1.v2.2.three_prime_UTR.1;Parent=Seita.7G080300.1.v2.2;pacid=32705560
scaffold_7	phytozomev10	mRNA	18428839	18430968	+	ID=Seita.7G080300.3.v2.2;Name=Seita.7G080300.3;pacid=32705561;longest=0;ancestorIdentifier=Si010292m.version2.1;Parent=Seita.7G080300.v2.2
scaffold_7	phytozomev10	five_prime_UTR	18428839	18428887	+	ID=Seita.7G080300.3.v2.2.five_prime_UTR.1;Parent=Seita.7G080300.3.v2.2;pacid=32705561
scaffold_7	phytozomev10	CDS	18428888	18429389	+	ID=Seita.7G080300.3.v2.2.CDS.1;Parent=Seita.7G080300.3.v2.2;pacid=32705561
scaffold_7	phytozomev10	CDS	18429878	18430554	+	ID=Seita.7G080300.3.v2.2.CDS.2;Parent=Seita.7G080300.3.v2.2;pacid=32705561
scaffold_7	phytozomev10	three_prime_UTR	18430555	18430968	+	ID=Seita.7G080300.3.v2.2.three_prime_UTR.1;Parent=Seita.7G080300.3.v2.2;pacid=32705561
scaffold_7	phytozomev10	mRNA	18428839	18434473	+	ID=Seita.7G080300.2.v2.2;Name=Seita.7G080300.2;pacid=32705562;longest=0;Parent=Seita.7G080300.v2.2
scaffold_7	phytozomev10	five_prime_UTR	18428839	18428887	+	ID=Seita.7G080300.2.v2.2.five_prime_UTR.1;Parent=Seita.7G080300.2.v2.2;pacid=32705562
scaffold_7	phytozomev10	CDS	18428888	18429389	+	ID=Seita.7G080300.2.v2.2.CDS.1;Parent=Seita.7G080300.2.v2.2;pacid=32705562
scaffold_7	phytozomev10	CDS	18429878	18430554	+	ID=Seita.7G080300.2.v2.2.CDS.2;Parent=Seita.7G080300.2.v2.2;pacid=32705562
scaffold_7	phytozomev10	three_prime_UTR	18430555	18430665	+	ID=Seita.7G080300.2.v2.2.three_prime_UTR.1;Parent=Seita.7G080300.2.v2.2;pacid=32705562
scaffold_7	phytozomev10	three_prime_UTR	18432819	18434473	+	ID=Seita.7G080300.2.v2.2.three_prime_UTR.2;Parent=Seita.7G080300.2.v2.2;pacid=32705562
Chromosome 7	phytozomev10	gene	18441569	18447194	+	ID=Seita.7G080400.v2.2;Name=Seita.7G080400;ancestorIdentifier=Si009537m.g.version2.1
scaffold_7	phytozomev10	mRNA	18441569	18447194	+	ID=Seita.7G080400.1.v2.2;Name=Seita.7G080400.1;pacid=32704074;longest=1;ancestorIdentifier=Si009537m.version2.1;Parent=Seita.7G080400.v2.2
scaffold_7	phytozomev10	five_prime_UTR	18441569	18441642	+	ID=Seita.7G080400.1.v2.2.five_prime_UTR.1;Parent=Seita.7G080400.1.v2.2;pacid=32704074
scaffold_7	phytozomev10	CDS	18441643	18441981	+	ID=Seita.7G080400.1.v2.2.CDS.1;Parent=Seita.7G080400.1.v2.2;pacid=32704074
scaffold_7	phytozomev10	CDS	18443624	18444006	+	ID=Seita.7G080400.1.v2.2.CDS.2;Parent=Seita.7G080400.1.v2.2;pacid=32704074
scaffold_7	phytozomev10	CDS	18444090	18444207	+	ID=Seita.7G080400.1.v2.2.CDS.3;Parent=Seita.7G080400.1.v2.2;pacid=32704074
scaffold_7	phytozomev10	CDS	18444528	18444722	+	ID=Seita.7G080400.1.v2.2.CDS.4;Parent=Seita.7G080400.1.v2.2;pacid=32704074
scaffold_7	phytozomev10	CDS	18444831	18445055	+	ID=Seita.7G080400.1.v2.2.CDS.5;Parent=Seita.7G080400.1.v2.2;pacid=32704074
scaffold_7	phytozomev10	CDS	18445484	18445543	+	ID=Seita.7G080400.1.v2.2.CDS.6;Parent=Seita.7G080400.1.v2.2;pacid=32704074
scaffold_7	phytozomev10	CDS	18445702	18445782	+	ID=Seita.7G080400.1.v2.2.CDS.7;Parent=Seita.7G080400.1.v2.2;pacid=32704074
scaffold_7	phytozomev10	CDS	18445858	18446263	+	ID=Seita.7G080400.1.v2.2.CDS.8;Parent=Seita.7G080400.1.v2.2;pacid=32704074
scaffold_7	phytozomev10	CDS	18446667	18446914	+	ID=Seita.7G080400.1.v2.2.CDS.9;Parent=Seita.7G080400.1.v2.2;pacid=32704074
scaffold_7	phytozomev10	three_prime_UTR	18446915	18447194	+	ID=Seita.7G080400.1.v2.2.three_prime_UTR.1;Parent=Seita.7G080400.1.v2.2;pacid=32704074
Chromosome 7	phytozomev10	gene	18447438	18451102	+	ID=Seita.7G080500.v2.2;Name=Seita.7G080500;ancestorIdentifier=Si010825m.g.version2.1
scaffold_7	phytozomev10	mRNA	18447438	18451102	+	ID=Seita.7G080500.1.v2.2;Name=Seita.7G080500.1;pacid=32705043;longest=1;ancestorIdentifier=Si010825m.version2.1;Parent=Seita.7G080500.v2.2
scaffold_7	phytozomev10	five_prime_UTR	18447438	18447536	+	ID=Seita.7G080500.1.v2.2.five_prime_UTR.1;Parent=Seita.7G080500.1.v2.2;pacid=32705043
scaffold_7	phytozomev10	CDS	18447537	18447711	+	ID=Seita.7G080500.1.v2.2.CDS.1;Parent=Seita.7G080500.1.v2.2;pacid=32705043
scaffold_7	phytozomev10	CDS	18450130	18450773	+	ID=Seita.7G080500.1.v2.2.CDS.2;Parent=Seita.7G080500.1.v2.2;pacid=32705043
scaffold_7	phytozomev10	three_prime_UTR	18450774	18451102	+	ID=Seita.7G080500.1.v2.2.three_prime_UTR.1;Parent=Seita.7G080500.1.v2.2;pacid=32705043
Chromosome 7	phytozomev10	gene	18453540	18456316	+	ID=Seita.7G080600.v2.2;Name=Seita.7G080600;ancestorIdentifier=Si009832m.g.version2.1
scaffold_7	phytozomev10	mRNA	18453540	18456316	+	ID=Seita.7G080600.1.v2.2;Name=Seita.7G080600.1;pacid=32705301;longest=1;Parent=Seita.7G080600.v2.2
scaffold_7	phytozomev10	five_prime_UTR	18453540	18453715	+	ID=Seita.7G080600.1.v2.2.five_prime_UTR.1;Parent=Seita.7G080600.1.v2.2;pacid=32705301
scaffold_7	phytozomev10	CDS	18453716	18453857	+	ID=Seita.7G080600.1.v2.2.CDS.1;Parent=Seita.7G080600.1.v2.2;pacid=32705301
scaffold_7	phytozomev10	CDS	18454637	18455025	+	ID=Seita.7G080600.1.v2.2.CDS.2;Parent=Seita.7G080600.1.v2.2;pacid=32705301
scaffold_7	phytozomev10	CDS	18455129	18455370	+	ID=Seita.7G080600.1.v2.2.CDS.3;Parent=Seita.7G080600.1.v2.2;pacid=32705301
scaffold_7	phytozomev10	CDS	18455457	18455970	+	ID=Seita.7G080600.1.v2.2.CDS.4;Parent=Seita.7G080600.1.v2.2;pacid=32705301
scaffold_7	phytozomev10	three_prime_UTR	18455971	18456316	+	ID=Seita.7G080600.1.v2.2.three_prime_UTR.1;Parent=Seita.7G080600.1.v2.2;pacid=32705301
Chromosome 7	phytozomev10	gene	18456304	18457425	-	ID=Seita.7G080700.v2.2;Name=Seita.7G080700;ancestorIdentifier=Si011199m.g.version2.1
scaffold_7	phytozomev10	mRNA	18456304	18457425	-	ID=Seita.7G080700.1.v2.2;Name=Seita.7G080700.1;pacid=32702589;longest=1;ancestorIdentifier=Si011199m.version2.1;Parent=Seita.7G080700.v2.2
scaffold_7	phytozomev10	CDS	18456954	18457113	-	ID=Seita.7G080700.1.v2.2.CDS.1;Parent=Seita.7G080700.1.v2.2;pacid=32702589
scaffold_7	phytozomev10	five_prime_UTR	18457114	18457425	-	ID=Seita.7G080700.1.v2.2.five_prime_UTR.1;Parent=Seita.7G080700.1.v2.2;pacid=32702589
scaffold_7	phytozomev10	three_prime_UTR	18456304	18456472	-	ID=Seita.7G080700.1.v2.2.three_prime_UTR.1;Parent=Seita.7G080700.1.v2.2;pacid=32702589
scaffold_7	phytozomev10	CDS	18456473	18456804	-	ID=Seita.7G080700.1.v2.2.CDS.2;Parent=Seita.7G080700.1.v2.2;pacid=32702589
Chromosome 7	phytozomev10	gene	18458939	18473557	-	ID=Seita.7G080800.v2.2;Name=Seita.7G080800
scaffold_7	phytozomev10	mRNA	18458939	18473557	-	ID=Seita.7G080800.1.v2.2;Name=Seita.7G080800.1;pacid=32703494;longest=1;Parent=Seita.7G080800.v2.2
scaffold_7	phytozomev10	CDS	18473294	18473472	-	ID=Seita.7G080800.1.v2.2.CDS.1;Parent=Seita.7G080800.1.v2.2;pacid=32703494
scaffold_7	phytozomev10	five_prime_UTR	18473473	18473557	-	ID=Seita.7G080800.1.v2.2.five_prime_UTR.1;Parent=Seita.7G080800.1.v2.2;pacid=32703494
scaffold_7	phytozomev10	CDS	18472968	18473142	-	ID=Seita.7G080800.1.v2.2.CDS.2;Parent=Seita.7G080800.1.v2.2;pacid=32703494
scaffold_7	phytozomev10	CDS	18472124	18472792	-	ID=Seita.7G080800.1.v2.2.CDS.3;Parent=Seita.7G080800.1.v2.2;pacid=32703494
scaffold_7	phytozomev10	CDS	18471878	18472015	-	ID=Seita.7G080800.1.v2.2.CDS.4;Parent=Seita.7G080800.1.v2.2;pacid=32703494
scaffold_7	phytozomev10	CDS	18471634	18471732	-	ID=Seita.7G080800.1.v2.2.CDS.5;Parent=Seita.7G080800.1.v2.2;pacid=32703494
scaffold_7	phytozomev10	CDS	18471417	18471542	-	ID=Seita.7G080800.1.v2.2.CDS.6;Parent=Seita.7G080800.1.v2.2;pacid=32703494
scaffold_7	phytozomev10	CDS	18471162	18471224	-	ID=Seita.7G080800.1.v2.2.CDS.7;Parent=Seita.7G080800.1.v2.2;pacid=32703494
scaffold_7	phytozomev10	CDS	18470946	18471038	-	ID=Seita.7G080800.1.v2.2.CDS.8;Parent=Seita.7G080800.1.v2.2;pacid=32703494
scaffold_7	phytozomev10	CDS	18470409	18470519	-	ID=Seita.7G080800.1.v2.2.CDS.9;Parent=Seita.7G080800.1.v2.2;pacid=32703494
scaffold_7	phytozomev10	CDS	18470078	18470241	-	ID=Seita.7G080800.1.v2.2.CDS.10;Parent=Seita.7G080800.1.v2.2;pacid=32703494
scaffold_7	phytozomev10	CDS	18468960	18469038	-	ID=Seita.7G080800.1.v2.2.CDS.11;Parent=Seita.7G080800.1.v2.2;pacid=32703494
scaffold_7	phytozomev10	CDS	18468649	18468753	-	ID=Seita.7G080800.1.v2.2.CDS.12;Parent=Seita.7G080800.1.v2.2;pacid=32703494
scaffold_7	phytozomev10	CDS	18468135	18468191	-	ID=Seita.7G080800.1.v2.2.CDS.13;Parent=Seita.7G080800.1.v2.2;pacid=32703494
scaffold_7	phytozomev10	CDS	18467513	18467557	-	ID=Seita.7G080800.1.v2.2.CDS.14;Parent=Seita.7G080800.1.v2.2;pacid=32703494
scaffold_7	phytozomev10	CDS	18466894	18466978	-	ID=Seita.7G080800.1.v2.2.CDS.15;Parent=Seita.7G080800.1.v2.2;pacid=32703494
scaffold_7	phytozomev10	CDS	18466418	18466491	-	ID=Seita.7G080800.1.v2.2.CDS.16;Parent=Seita.7G080800.1.v2.2;pacid=32703494
scaffold_7	phytozomev10	CDS	18465486	18465560	-	ID=Seita.7G080800.1.v2.2.CDS.17;Parent=Seita.7G080800.1.v2.2;pacid=32703494
scaffold_7	phytozomev10	CDS	18465300	18465387	-	ID=Seita.7G080800.1.v2.2.CDS.18;Parent=Seita.7G080800.1.v2.2;pacid=32703494
scaffold_7	phytozomev10	CDS	18464397	18464469	-	ID=Seita.7G080800.1.v2.2.CDS.19;Parent=Seita.7G080800.1.v2.2;pacid=32703494
scaffold_7	phytozomev10	CDS	18463810	18463869	-	ID=Seita.7G080800.1.v2.2.CDS.20;Parent=Seita.7G080800.1.v2.2;pacid=32703494
scaffold_7	phytozomev10	CDS	18463350	18463443	-	ID=Seita.7G080800.1.v2.2.CDS.21;Parent=Seita.7G080800.1.v2.2;pacid=32703494
scaffold_7	phytozomev10	CDS	18462630	18462728	-	ID=Seita.7G080800.1.v2.2.CDS.22;Parent=Seita.7G080800.1.v2.2;pacid=32703494
scaffold_7	phytozomev10	CDS	18460829	18460939	-	ID=Seita.7G080800.1.v2.2.CDS.23;Parent=Seita.7G080800.1.v2.2;pacid=32703494
scaffold_7	phytozomev10	CDS	18460229	18460303	-	ID=Seita.7G080800.1.v2.2.CDS.24;Parent=Seita.7G080800.1.v2.2;pacid=32703494
scaffold_7	phytozomev10	CDS	18459986	18460141	-	ID=Seita.7G080800.1.v2.2.CDS.25;Parent=Seita.7G080800.1.v2.2;pacid=32703494
scaffold_7	phytozomev10	CDS	18459814	18459894	-	ID=Seita.7G080800.1.v2.2.CDS.26;Parent=Seita.7G080800.1.v2.2;pacid=32703494
scaffold_7	phytozomev10	CDS	18459665	18459727	-	ID=Seita.7G080800.1.v2.2.CDS.27;Parent=Seita.7G080800.1.v2.2;pacid=32703494
scaffold_7	phytozomev10	CDS	18459507	18459590	-	ID=Seita.7G080800.1.v2.2.CDS.28;Parent=Seita.7G080800.1.v2.2;pacid=32703494
scaffold_7	phytozomev10	three_prime_UTR	18458939	18459101	-	ID=Seita.7G080800.1.v2.2.three_prime_UTR.1;Parent=Seita.7G080800.1.v2.2;pacid=32703494
scaffold_7	phytozomev10	CDS	18459102	18459212	-	ID=Seita.7G080800.1.v2.2.CDS.29;Parent=Seita.7G080800.1.v2.2;pacid=32703494
Chromosome 7	phytozomev10	gene	18479354	18479680	-	ID=Seita.7G080900.v2.2;Name=Seita.7G080900
scaffold_7	phytozomev10	mRNA	18479354	18479680	-	ID=Seita.7G080900.1.v2.2;Name=Seita.7G080900.1;pacid=32701810;longest=1;Parent=Seita.7G080900.v2.2
scaffold_7	phytozomev10	CDS	18479354	18479680	-	ID=Seita.7G080900.1.v2.2.CDS.1;Parent=Seita.7G080900.1.v2.2;pacid=32701810
Chromosome 7	phytozomev10	gene	18480082	18480399	-	ID=Seita.7G081000.v2.2;Name=Seita.7G081000
scaffold_7	phytozomev10	mRNA	18480082	18480399	-	ID=Seita.7G081000.1.v2.2;Name=Seita.7G081000.1;pacid=32702220;longest=1;Parent=Seita.7G081000.v2.2
scaffold_7	phytozomev10	CDS	18480082	18480399	-	ID=Seita.7G081000.1.v2.2.CDS.1;Parent=Seita.7G081000.1.v2.2;pacid=32702220
Chromosome 7	phytozomev10	gene	18481534	18484137	+	ID=Seita.7G081100.v2.2;Name=Seita.7G081100;ancestorIdentifier=Si012503m.g.version2.1
scaffold_7	phytozomev10	mRNA	18481534	18484137	+	ID=Seita.7G081100.1.v2.2;Name=Seita.7G081100.1;pacid=32705077;longest=1;Parent=Seita.7G081100.v2.2
scaffold_7	phytozomev10	five_prime_UTR	18481534	18481773	+	ID=Seita.7G081100.1.v2.2.five_prime_UTR.1;Parent=Seita.7G081100.1.v2.2;pacid=32705077
scaffold_7	phytozomev10	CDS	18481774	18481776	+	ID=Seita.7G081100.1.v2.2.CDS.1;Parent=Seita.7G081100.1.v2.2;pacid=32705077
scaffold_7	phytozomev10	CDS	18481872	18481973	+	ID=Seita.7G081100.1.v2.2.CDS.2;Parent=Seita.7G081100.1.v2.2;pacid=32705077
scaffold_7	phytozomev10	CDS	18482583	18482611	+	ID=Seita.7G081100.1.v2.2.CDS.3;Parent=Seita.7G081100.1.v2.2;pacid=32705077
scaffold_7	phytozomev10	CDS	18483793	18483919	+	ID=Seita.7G081100.1.v2.2.CDS.4;Parent=Seita.7G081100.1.v2.2;pacid=32705077
scaffold_7	phytozomev10	three_prime_UTR	18483920	18484137	+	ID=Seita.7G081100.1.v2.2.three_prime_UTR.1;Parent=Seita.7G081100.1.v2.2;pacid=32705077
Chromosome 7	phytozomev10	gene	18490989	18495259	+	ID=Seita.7G081200.v2.2;Name=Seita.7G081200;ancestorIdentifier=Si011093m.g.version2.1
scaffold_7	phytozomev10	mRNA	18490989	18495259	+	ID=Seita.7G081200.1.v2.2;Name=Seita.7G081200.1;pacid=32703131;longest=1;ancestorIdentifier=Si011093m.version2.1;Parent=Seita.7G081200.v2.2
scaffold_7	phytozomev10	five_prime_UTR	18490989	18491407	+	ID=Seita.7G081200.1.v2.2.five_prime_UTR.1;Parent=Seita.7G081200.1.v2.2;pacid=32703131
scaffold_7	phytozomev10	five_prime_UTR	18491526	18491533	+	ID=Seita.7G081200.1.v2.2.five_prime_UTR.2;Parent=Seita.7G081200.1.v2.2;pacid=32703131
scaffold_7	phytozomev10	CDS	18491534	18491710	+	ID=Seita.7G081200.1.v2.2.CDS.1;Parent=Seita.7G081200.1.v2.2;pacid=32703131
scaffold_7	phytozomev10	CDS	18491822	18491905	+	ID=Seita.7G081200.1.v2.2.CDS.2;Parent=Seita.7G081200.1.v2.2;pacid=32703131
scaffold_7	phytozomev10	CDS	18493270	18493605	+	ID=Seita.7G081200.1.v2.2.CDS.3;Parent=Seita.7G081200.1.v2.2;pacid=32703131
scaffold_7	phytozomev10	three_prime_UTR	18493606	18495259	+	ID=Seita.7G081200.1.v2.2.three_prime_UTR.1;Parent=Seita.7G081200.1.v2.2;pacid=32703131
Chromosome 7	phytozomev10	gene	18506417	18507714	+	ID=Seita.7G081300.v2.2;Name=Seita.7G081300;ancestorIdentifier=Si012587m.g.version2.1
scaffold_7	phytozomev10	mRNA	18506417	18507714	+	ID=Seita.7G081300.1.v2.2;Name=Seita.7G081300.1;pacid=32702527;longest=1;ancestorIdentifier=Si012587m.version2.1;Parent=Seita.7G081300.v2.2
scaffold_7	phytozomev10	five_prime_UTR	18506417	18506451	+	ID=Seita.7G081300.1.v2.2.five_prime_UTR.1;Parent=Seita.7G081300.1.v2.2;pacid=32702527
scaffold_7	phytozomev10	CDS	18506452	18507285	+	ID=Seita.7G081300.1.v2.2.CDS.1;Parent=Seita.7G081300.1.v2.2;pacid=32702527
scaffold_7	phytozomev10	three_prime_UTR	18507286	18507714	+	ID=Seita.7G081300.1.v2.2.three_prime_UTR.1;Parent=Seita.7G081300.1.v2.2;pacid=32702527
Chromosome 7	phytozomev10	gene	18510831	18511805	-	ID=Seita.7G081400.v2.2;Name=Seita.7G081400;ancestorIdentifier=Si012132m.g.version2.1
scaffold_7	phytozomev10	mRNA	18510831	18511805	-	ID=Seita.7G081400.1.v2.2;Name=Seita.7G081400.1;pacid=32705236;longest=1;ancestorIdentifier=Si012132m.version2.1;Parent=Seita.7G081400.v2.2
scaffold_7	phytozomev10	CDS	18510831	18511805	-	ID=Seita.7G081400.1.v2.2.CDS.1;Parent=Seita.7G081400.1.v2.2;pacid=32705236
Chromosome 7	phytozomev10	gene	18525373	18528151	-	ID=Seita.7G081500.v2.2;Name=Seita.7G081500;ancestorIdentifier=Si011008m.g.version2.1
scaffold_7	phytozomev10	mRNA	18525373	18528151	-	ID=Seita.7G081500.1.v2.2;Name=Seita.7G081500.1;pacid=32702806;longest=1;ancestorIdentifier=Si011008m.version2.1;Parent=Seita.7G081500.v2.2
scaffold_7	phytozomev10	CDS	18527770	18527830	-	ID=Seita.7G081500.1.v2.2.CDS.1;Parent=Seita.7G081500.1.v2.2;pacid=32702806
scaffold_7	phytozomev10	five_prime_UTR	18527831	18528151	-	ID=Seita.7G081500.1.v2.2.five_prime_UTR.1;Parent=Seita.7G081500.1.v2.2;pacid=32702806
scaffold_7	phytozomev10	CDS	18527273	18527357	-	ID=Seita.7G081500.1.v2.2.CDS.2;Parent=Seita.7G081500.1.v2.2;pacid=32702806
scaffold_7	phytozomev10	CDS	18527114	18527163	-	ID=Seita.7G081500.1.v2.2.CDS.3;Parent=Seita.7G081500.1.v2.2;pacid=32702806
scaffold_7	phytozomev10	CDS	18526956	18526995	-	ID=Seita.7G081500.1.v2.2.CDS.4;Parent=Seita.7G081500.1.v2.2;pacid=32702806
scaffold_7	phytozomev10	CDS	18526813	18526857	-	ID=Seita.7G081500.1.v2.2.CDS.5;Parent=Seita.7G081500.1.v2.2;pacid=32702806
scaffold_7	phytozomev10	CDS	18526665	18526730	-	ID=Seita.7G081500.1.v2.2.CDS.6;Parent=Seita.7G081500.1.v2.2;pacid=32702806
scaffold_7	phytozomev10	CDS	18526317	18526431	-	ID=Seita.7G081500.1.v2.2.CDS.7;Parent=Seita.7G081500.1.v2.2;pacid=32702806
scaffold_7	phytozomev10	CDS	18526130	18526186	-	ID=Seita.7G081500.1.v2.2.CDS.8;Parent=Seita.7G081500.1.v2.2;pacid=32702806
scaffold_7	phytozomev10	CDS	18525943	18526041	-	ID=Seita.7G081500.1.v2.2.CDS.9;Parent=Seita.7G081500.1.v2.2;pacid=32702806
scaffold_7	phytozomev10	three_prime_UTR	18525373	18525627	-	ID=Seita.7G081500.1.v2.2.three_prime_UTR.1;Parent=Seita.7G081500.1.v2.2;pacid=32702806
scaffold_7	phytozomev10	CDS	18525628	18525681	-	ID=Seita.7G081500.1.v2.2.CDS.10;Parent=Seita.7G081500.1.v2.2;pacid=32702806
Chromosome 7	phytozomev10	gene	18532456	18534623	-	ID=Seita.7G081600.v2.2;Name=Seita.7G081600;ancestorIdentifier=Si010853m.g.version2.1
scaffold_7	phytozomev10	mRNA	18532456	18534623	-	ID=Seita.7G081600.1.v2.2;Name=Seita.7G081600.1;pacid=32704011;longest=1;ancestorIdentifier=Si010853m.version2.1;Parent=Seita.7G081600.v2.2
scaffold_7	phytozomev10	five_prime_UTR	18534328	18534623	-	ID=Seita.7G081600.1.v2.2.five_prime_UTR.1;Parent=Seita.7G081600.1.v2.2;pacid=32704011
scaffold_7	phytozomev10	CDS	18533799	18533880	-	ID=Seita.7G081600.1.v2.2.CDS.1;Parent=Seita.7G081600.1.v2.2;pacid=32704011
scaffold_7	phytozomev10	three_prime_UTR	18532456	18532737	-	ID=Seita.7G081600.1.v2.2.three_prime_UTR.1;Parent=Seita.7G081600.1.v2.2;pacid=32704011
scaffold_7	phytozomev10	CDS	18532738	18533453	-	ID=Seita.7G081600.1.v2.2.CDS.2;Parent=Seita.7G081600.1.v2.2;pacid=32704011
Chromosome 7	phytozomev10	gene	18536007	18537445	-	ID=Seita.7G081700.v2.2;Name=Seita.7G081700;ancestorIdentifier=Si011136m.g.version2.1
scaffold_7	phytozomev10	mRNA	18536007	18537445	-	ID=Seita.7G081700.1.v2.2;Name=Seita.7G081700.1;pacid=32704044;longest=1;Parent=Seita.7G081700.v2.2
scaffold_7	phytozomev10	five_prime_UTR	18537008	18537445	-	ID=Seita.7G081700.1.v2.2.five_prime_UTR.1;Parent=Seita.7G081700.1.v2.2;pacid=32704044
scaffold_7	phytozomev10	CDS	18536801	18536882	-	ID=Seita.7G081700.1.v2.2.CDS.1;Parent=Seita.7G081700.1.v2.2;pacid=32704044
scaffold_7	phytozomev10	five_prime_UTR	18536883	18536889	-	ID=Seita.7G081700.1.v2.2.five_prime_UTR.2;Parent=Seita.7G081700.1.v2.2;pacid=32704044
scaffold_7	phytozomev10	three_prime_UTR	18536007	18536217	-	ID=Seita.7G081700.1.v2.2.three_prime_UTR.1;Parent=Seita.7G081700.1.v2.2;pacid=32704044
scaffold_7	phytozomev10	CDS	18536218	18536702	-	ID=Seita.7G081700.1.v2.2.CDS.2;Parent=Seita.7G081700.1.v2.2;pacid=32704044
scaffold_7	phytozomev10	mRNA	18536024	18536933	-	ID=Seita.7G081700.3.v2.2;Name=Seita.7G081700.3;pacid=32704045;longest=0;ancestorIdentifier=Si011136m.version2.1;Parent=Seita.7G081700.v2.2
scaffold_7	phytozomev10	CDS	18536801	18536882	-	ID=Seita.7G081700.3.v2.2.CDS.1;Parent=Seita.7G081700.3.v2.2;pacid=32704045
scaffold_7	phytozomev10	five_prime_UTR	18536883	18536933	-	ID=Seita.7G081700.3.v2.2.five_prime_UTR.1;Parent=Seita.7G081700.3.v2.2;pacid=32704045
scaffold_7	phytozomev10	three_prime_UTR	18536024	18536217	-	ID=Seita.7G081700.3.v2.2.three_prime_UTR.1;Parent=Seita.7G081700.3.v2.2;pacid=32704045
scaffold_7	phytozomev10	CDS	18536218	18536702	-	ID=Seita.7G081700.3.v2.2.CDS.2;Parent=Seita.7G081700.3.v2.2;pacid=32704045
scaffold_7	phytozomev10	mRNA	18536024	18537428	-	ID=Seita.7G081700.2.v2.2;Name=Seita.7G081700.2;pacid=32704046;longest=0;Parent=Seita.7G081700.v2.2
scaffold_7	phytozomev10	five_prime_UTR	18537008	18537428	-	ID=Seita.7G081700.2.v2.2.five_prime_UTR.1;Parent=Seita.7G081700.2.v2.2;pacid=32704046
scaffold_7	phytozomev10	CDS	18536801	18536882	-	ID=Seita.7G081700.2.v2.2.CDS.1;Parent=Seita.7G081700.2.v2.2;pacid=32704046
scaffold_7	phytozomev10	five_prime_UTR	18536883	18536903	-	ID=Seita.7G081700.2.v2.2.five_prime_UTR.2;Parent=Seita.7G081700.2.v2.2;pacid=32704046
scaffold_7	phytozomev10	three_prime_UTR	18536024	18536217	-	ID=Seita.7G081700.2.v2.2.three_prime_UTR.1;Parent=Seita.7G081700.2.v2.2;pacid=32704046
scaffold_7	phytozomev10	CDS	18536218	18536702	-	ID=Seita.7G081700.2.v2.2.CDS.2;Parent=Seita.7G081700.2.v2.2;pacid=32704046
Chromosome 7	phytozomev10	gene	18549577	18551257	-	ID=Seita.7G081800.v2.2;Name=Seita.7G081800;ancestorIdentifier=Si010956m.g.version2.1
scaffold_7	phytozomev10	mRNA	18549577	18551257	-	ID=Seita.7G081800.1.v2.2;Name=Seita.7G081800.1;pacid=32704658;longest=1;ancestorIdentifier=Si010956m.version2.1;Parent=Seita.7G081800.v2.2
scaffold_7	phytozomev10	five_prime_UTR	18551068	18551257	-	ID=Seita.7G081800.1.v2.2.five_prime_UTR.1;Parent=Seita.7G081800.1.v2.2;pacid=32704658
scaffold_7	phytozomev10	CDS	18550770	18550851	-	ID=Seita.7G081800.1.v2.2.CDS.1;Parent=Seita.7G081800.1.v2.2;pacid=32704658
scaffold_7	phytozomev10	five_prime_UTR	18550852	18550853	-	ID=Seita.7G081800.1.v2.2.five_prime_UTR.2;Parent=Seita.7G081800.1.v2.2;pacid=32704658
scaffold_7	phytozomev10	three_prime_UTR	18549577	18550006	-	ID=Seita.7G081800.1.v2.2.three_prime_UTR.1;Parent=Seita.7G081800.1.v2.2;pacid=32704658
scaffold_7	phytozomev10	CDS	18550007	18550638	-	ID=Seita.7G081800.1.v2.2.CDS.2;Parent=Seita.7G081800.1.v2.2;pacid=32704658
Chromosome 7	phytozomev10	gene	18552214	18554603	-	ID=Seita.7G081900.v2.2;Name=Seita.7G081900;ancestorIdentifier=Si010972m.g.version2.1
scaffold_7	phytozomev10	mRNA	18552214	18554603	-	ID=Seita.7G081900.1.v2.2;Name=Seita.7G081900.1;pacid=32702805;longest=1;ancestorIdentifier=Si010972m.version2.1;Parent=Seita.7G081900.v2.2
scaffold_7	phytozomev10	five_prime_UTR	18554113	18554603	-	ID=Seita.7G081900.1.v2.2.five_prime_UTR.1;Parent=Seita.7G081900.1.v2.2;pacid=32702805
scaffold_7	phytozomev10	CDS	18553680	18553761	-	ID=Seita.7G081900.1.v2.2.CDS.1;Parent=Seita.7G081900.1.v2.2;pacid=32702805
scaffold_7	phytozomev10	three_prime_UTR	18552214	18552596	-	ID=Seita.7G081900.1.v2.2.three_prime_UTR.1;Parent=Seita.7G081900.1.v2.2;pacid=32702805
scaffold_7	phytozomev10	CDS	18552597	18553213	-	ID=Seita.7G081900.1.v2.2.CDS.2;Parent=Seita.7G081900.1.v2.2;pacid=32702805
Chromosome 7	phytozomev10	gene	18567222	18568787	-	ID=Seita.7G082000.v2.2;Name=Seita.7G082000;ancestorIdentifier=Si011742m.g.version2.1
scaffold_7	phytozomev10	mRNA	18567222	18568787	-	ID=Seita.7G082000.1.v2.2;Name=Seita.7G082000.1;pacid=32703710;longest=1;ancestorIdentifier=Si011742m.version2.1;Parent=Seita.7G082000.v2.2
scaffold_7	phytozomev10	five_prime_UTR	18568599	18568787	-	ID=Seita.7G082000.1.v2.2.five_prime_UTR.1;Parent=Seita.7G082000.1.v2.2;pacid=32703710
scaffold_7	phytozomev10	CDS	18568319	18568400	-	ID=Seita.7G082000.1.v2.2.CDS.1;Parent=Seita.7G082000.1.v2.2;pacid=32703710
scaffold_7	phytozomev10	five_prime_UTR	18568401	18568406	-	ID=Seita.7G082000.1.v2.2.five_prime_UTR.2;Parent=Seita.7G082000.1.v2.2;pacid=32703710
scaffold_7	phytozomev10	three_prime_UTR	18567222	18567521	-	ID=Seita.7G082000.1.v2.2.three_prime_UTR.1;Parent=Seita.7G082000.1.v2.2;pacid=32703710
scaffold_7	phytozomev10	CDS	18567522	18568228	-	ID=Seita.7G082000.1.v2.2.CDS.2;Parent=Seita.7G082000.1.v2.2;pacid=32703710
scaffold_7	phytozomev10	mRNA	18592397	18595286	+	ID=Seita.7G082100.1.v2.2;Name=Seita.7G082100.1;pacid=32703666;longest=1;Parent=Seita.7G082100.v2.2
scaffold_7	phytozomev10	CDS	18592397	18593839	+	ID=Seita.7G082100.1.v2.2.CDS.1;Parent=Seita.7G082100.1.v2.2;pacid=32703666
scaffold_7	phytozomev10	three_prime_UTR	18593840	18593942	+	ID=Seita.7G082100.1.v2.2.three_prime_UTR.1;Parent=Seita.7G082100.1.v2.2;pacid=32703666
scaffold_7	phytozomev10	three_prime_UTR	18594038	18595286	+	ID=Seita.7G082100.1.v2.2.three_prime_UTR.2;Parent=Seita.7G082100.1.v2.2;pacid=32703666
scaffold_7	phytozomev10	mRNA	18592397	18595054	+	ID=Seita.7G082100.3.v2.2;Name=Seita.7G082100.3;pacid=32703667;longest=0;Parent=Seita.7G082100.v2.2
scaffold_7	phytozomev10	CDS	18592397	18593839	+	ID=Seita.7G082100.3.v2.2.CDS.1;Parent=Seita.7G082100.3.v2.2;pacid=32703667
scaffold_7	phytozomev10	three_prime_UTR	18593840	18593942	+	ID=Seita.7G082100.3.v2.2.three_prime_UTR.1;Parent=Seita.7G082100.3.v2.2;pacid=32703667
scaffold_7	phytozomev10	three_prime_UTR	18594038	18594536	+	ID=Seita.7G082100.3.v2.2.three_prime_UTR.2;Parent=Seita.7G082100.3.v2.2;pacid=32703667
scaffold_7	phytozomev10	three_prime_UTR	18594742	18595054	+	ID=Seita.7G082100.3.v2.2.three_prime_UTR.3;Parent=Seita.7G082100.3.v2.2;pacid=32703667
scaffold_7	phytozomev10	mRNA	18592397	18595286	+	ID=Seita.7G082100.2.v2.2;Name=Seita.7G082100.2;pacid=32703668;longest=0;Parent=Seita.7G082100.v2.2
scaffold_7	phytozomev10	CDS	18592397	18593839	+	ID=Seita.7G082100.2.v2.2.CDS.1;Parent=Seita.7G082100.2.v2.2;pacid=32703668
scaffold_7	phytozomev10	three_prime_UTR	18593840	18593942	+	ID=Seita.7G082100.2.v2.2.three_prime_UTR.1;Parent=Seita.7G082100.2.v2.2;pacid=32703668
scaffold_7	phytozomev10	three_prime_UTR	18594038	18594341	+	ID=Seita.7G082100.2.v2.2.three_prime_UTR.2;Parent=Seita.7G082100.2.v2.2;pacid=32703668
scaffold_7	phytozomev10	three_prime_UTR	18594465	18595286	+	ID=Seita.7G082100.2.v2.2.three_prime_UTR.3;Parent=Seita.7G082100.2.v2.2;pacid=32703668
scaffold_7	phytozomev10	mRNA	18592397	18595025	+	ID=Seita.7G082100.4.v2.2;Name=Seita.7G082100.4;pacid=32703669;longest=0;Parent=Seita.7G082100.v2.2
scaffold_7	phytozomev10	CDS	18592397	18593839	+	ID=Seita.7G082100.4.v2.2.CDS.1;Parent=Seita.7G082100.4.v2.2;pacid=32703669
scaffold_7	phytozomev10	three_prime_UTR	18593840	18593942	+	ID=Seita.7G082100.4.v2.2.three_prime_UTR.1;Parent=Seita.7G082100.4.v2.2;pacid=32703669
scaffold_7	phytozomev10	three_prime_UTR	18594038	18594341	+	ID=Seita.7G082100.4.v2.2.three_prime_UTR.2;Parent=Seita.7G082100.4.v2.2;pacid=32703669
scaffold_7	phytozomev10	three_prime_UTR	18594444	18594536	+	ID=Seita.7G082100.4.v2.2.three_prime_UTR.3;Parent=Seita.7G082100.4.v2.2;pacid=32703669
scaffold_7	phytozomev10	three_prime_UTR	18594742	18595025	+	ID=Seita.7G082100.4.v2.2.three_prime_UTR.4;Parent=Seita.7G082100.4.v2.2;pacid=32703669
scaffold_7	phytozomev10	mRNA	18592397	18594689	+	ID=Seita.7G082100.5.v2.2;Name=Seita.7G082100.5;pacid=32703670;longest=0;Parent=Seita.7G082100.v2.2
scaffold_7	phytozomev10	CDS	18592397	18593839	+	ID=Seita.7G082100.5.v2.2.CDS.1;Parent=Seita.7G082100.5.v2.2;pacid=32703670
scaffold_7	phytozomev10	three_prime_UTR	18593840	18593942	+	ID=Seita.7G082100.5.v2.2.three_prime_UTR.1;Parent=Seita.7G082100.5.v2.2;pacid=32703670
scaffold_7	phytozomev10	three_prime_UTR	18594038	18594341	+	ID=Seita.7G082100.5.v2.2.three_prime_UTR.2;Parent=Seita.7G082100.5.v2.2;pacid=32703670
scaffold_7	phytozomev10	three_prime_UTR	18594444	18594689	+	ID=Seita.7G082100.5.v2.2.three_prime_UTR.3;Parent=Seita.7G082100.5.v2.2;pacid=32703670
scaffold_7	phytozomev10	mRNA	18595848	18604940	-	ID=Seita.7G082200.1.v2.2;Name=Seita.7G082200.1;pacid=32704103;longest=1;Parent=Seita.7G082200.v2.2
scaffold_7	phytozomev10	CDS	18604482	18604549	-	ID=Seita.7G082200.1.v2.2.CDS.1;Parent=Seita.7G082200.1.v2.2;pacid=32704103
scaffold_7	phytozomev10	five_prime_UTR	18604550	18604940	-	ID=Seita.7G082200.1.v2.2.five_prime_UTR.1;Parent=Seita.7G082200.1.v2.2;pacid=32704103
scaffold_7	phytozomev10	CDS	18604252	18604327	-	ID=Seita.7G082200.1.v2.2.CDS.2;Parent=Seita.7G082200.1.v2.2;pacid=32704103
scaffold_7	phytozomev10	CDS	18602586	18602762	-	ID=Seita.7G082200.1.v2.2.CDS.3;Parent=Seita.7G082200.1.v2.2;pacid=32704103
scaffold_7	phytozomev10	CDS	18602377	18602493	-	ID=Seita.7G082200.1.v2.2.CDS.4;Parent=Seita.7G082200.1.v2.2;pacid=32704103
scaffold_7	phytozomev10	CDS	18602242	18602301	-	ID=Seita.7G082200.1.v2.2.CDS.5;Parent=Seita.7G082200.1.v2.2;pacid=32704103
scaffold_7	phytozomev10	CDS	18601731	18601820	-	ID=Seita.7G082200.1.v2.2.CDS.6;Parent=Seita.7G082200.1.v2.2;pacid=32704103
scaffold_7	phytozomev10	CDS	18601533	18601664	-	ID=Seita.7G082200.1.v2.2.CDS.7;Parent=Seita.7G082200.1.v2.2;pacid=32704103
scaffold_7	phytozomev10	CDS	18600833	18600974	-	ID=Seita.7G082200.1.v2.2.CDS.8;Parent=Seita.7G082200.1.v2.2;pacid=32704103
scaffold_7	phytozomev10	CDS	18600564	18600737	-	ID=Seita.7G082200.1.v2.2.CDS.9;Parent=Seita.7G082200.1.v2.2;pacid=32704103
scaffold_7	phytozomev10	CDS	18599645	18599708	-	ID=Seita.7G082200.1.v2.2.CDS.10;Parent=Seita.7G082200.1.v2.2;pacid=32704103
scaffold_7	phytozomev10	CDS	18598585	18598654	-	ID=Seita.7G082200.1.v2.2.CDS.11;Parent=Seita.7G082200.1.v2.2;pacid=32704103
scaffold_7	phytozomev10	CDS	18596736	18596835	-	ID=Seita.7G082200.1.v2.2.CDS.12;Parent=Seita.7G082200.1.v2.2;pacid=32704103
scaffold_7	phytozomev10	three_prime_UTR	18595848	18596499	-	ID=Seita.7G082200.1.v2.2.three_prime_UTR.1;Parent=Seita.7G082200.1.v2.2;pacid=32704103
scaffold_7	phytozomev10	CDS	18596500	18596591	-	ID=Seita.7G082200.1.v2.2.CDS.13;Parent=Seita.7G082200.1.v2.2;pacid=32704103
scaffold_7	phytozomev10	mRNA	18595848	18604352	-	ID=Seita.7G082200.3.v2.2;Name=Seita.7G082200.3;pacid=32704104;longest=0;Parent=Seita.7G082200.v2.2
scaffold_7	phytozomev10	CDS	18604252	18604311	-	ID=Seita.7G082200.3.v2.2.CDS.1;Parent=Seita.7G082200.3.v2.2;pacid=32704104
scaffold_7	phytozomev10	five_prime_UTR	18604312	18604352	-	ID=Seita.7G082200.3.v2.2.five_prime_UTR.1;Parent=Seita.7G082200.3.v2.2;pacid=32704104
scaffold_7	phytozomev10	CDS	18602586	18602762	-	ID=Seita.7G082200.3.v2.2.CDS.2;Parent=Seita.7G082200.3.v2.2;pacid=32704104
scaffold_7	phytozomev10	CDS	18602377	18602493	-	ID=Seita.7G082200.3.v2.2.CDS.3;Parent=Seita.7G082200.3.v2.2;pacid=32704104
scaffold_7	phytozomev10	CDS	18602242	18602301	-	ID=Seita.7G082200.3.v2.2.CDS.4;Parent=Seita.7G082200.3.v2.2;pacid=32704104
scaffold_7	phytozomev10	CDS	18601731	18601820	-	ID=Seita.7G082200.3.v2.2.CDS.5;Parent=Seita.7G082200.3.v2.2;pacid=32704104
scaffold_7	phytozomev10	CDS	18601533	18601664	-	ID=Seita.7G082200.3.v2.2.CDS.6;Parent=Seita.7G082200.3.v2.2;pacid=32704104
scaffold_7	phytozomev10	CDS	18600833	18600974	-	ID=Seita.7G082200.3.v2.2.CDS.7;Parent=Seita.7G082200.3.v2.2;pacid=32704104
scaffold_7	phytozomev10	CDS	18600564	18600737	-	ID=Seita.7G082200.3.v2.2.CDS.8;Parent=Seita.7G082200.3.v2.2;pacid=32704104
scaffold_7	phytozomev10	CDS	18599645	18599708	-	ID=Seita.7G082200.3.v2.2.CDS.9;Parent=Seita.7G082200.3.v2.2;pacid=32704104
scaffold_7	phytozomev10	CDS	18598585	18598654	-	ID=Seita.7G082200.3.v2.2.CDS.10;Parent=Seita.7G082200.3.v2.2;pacid=32704104
scaffold_7	phytozomev10	CDS	18596736	18596835	-	ID=Seita.7G082200.3.v2.2.CDS.11;Parent=Seita.7G082200.3.v2.2;pacid=32704104
scaffold_7	phytozomev10	three_prime_UTR	18595848	18596499	-	ID=Seita.7G082200.3.v2.2.three_prime_UTR.1;Parent=Seita.7G082200.3.v2.2;pacid=32704104
scaffold_7	phytozomev10	CDS	18596500	18596591	-	ID=Seita.7G082200.3.v2.2.CDS.12;Parent=Seita.7G082200.3.v2.2;pacid=32704104
scaffold_7	phytozomev10	mRNA	18595848	18604940	-	ID=Seita.7G082200.2.v2.2;Name=Seita.7G082200.2;pacid=32704105;longest=0;ancestorIdentifier=Si010379m.version2.1;Parent=Seita.7G082200.v2.2
scaffold_7	phytozomev10	five_prime_UTR	18604482	18604940	-	ID=Seita.7G082200.2.v2.2.five_prime_UTR.1;Parent=Seita.7G082200.2.v2.2;pacid=32704105
scaffold_7	phytozomev10	five_prime_UTR	18604252	18604327	-	ID=Seita.7G082200.2.v2.2.five_prime_UTR.2;Parent=Seita.7G082200.2.v2.2;pacid=32704105
scaffold_7	phytozomev10	CDS	18602603	18602683	-	ID=Seita.7G082200.2.v2.2.CDS.1;Parent=Seita.7G082200.2.v2.2;pacid=32704105
scaffold_7	phytozomev10	five_prime_UTR	18602684	18602762	-	ID=Seita.7G082200.2.v2.2.five_prime_UTR.3;Parent=Seita.7G082200.2.v2.2;pacid=32704105
scaffold_7	phytozomev10	CDS	18602377	18602493	-	ID=Seita.7G082200.2.v2.2.CDS.2;Parent=Seita.7G082200.2.v2.2;pacid=32704105
scaffold_7	phytozomev10	CDS	18602242	18602301	-	ID=Seita.7G082200.2.v2.2.CDS.3;Parent=Seita.7G082200.2.v2.2;pacid=32704105
scaffold_7	phytozomev10	CDS	18601731	18601820	-	ID=Seita.7G082200.2.v2.2.CDS.4;Parent=Seita.7G082200.2.v2.2;pacid=32704105
scaffold_7	phytozomev10	CDS	18601533	18601664	-	ID=Seita.7G082200.2.v2.2.CDS.5;Parent=Seita.7G082200.2.v2.2;pacid=32704105
scaffold_7	phytozomev10	CDS	18600833	18600974	-	ID=Seita.7G082200.2.v2.2.CDS.6;Parent=Seita.7G082200.2.v2.2;pacid=32704105
scaffold_7	phytozomev10	CDS	18600564	18600737	-	ID=Seita.7G082200.2.v2.2.CDS.7;Parent=Seita.7G082200.2.v2.2;pacid=32704105
scaffold_7	phytozomev10	CDS	18599645	18599708	-	ID=Seita.7G082200.2.v2.2.CDS.8;Parent=Seita.7G082200.2.v2.2;pacid=32704105
scaffold_7	phytozomev10	CDS	18598585	18598654	-	ID=Seita.7G082200.2.v2.2.CDS.9;Parent=Seita.7G082200.2.v2.2;pacid=32704105
scaffold_7	phytozomev10	CDS	18596736	18596835	-	ID=Seita.7G082200.2.v2.2.CDS.10;Parent=Seita.7G082200.2.v2.2;pacid=32704105
scaffold_7	phytozomev10	three_prime_UTR	18595848	18596499	-	ID=Seita.7G082200.2.v2.2.three_prime_UTR.1;Parent=Seita.7G082200.2.v2.2;pacid=32704105
scaffold_7	phytozomev10	CDS	18596500	18596591

## Sheet: Genes for qSWP9.1
Chromosome	Phytozome version	gene	start	end	Forward/reverse	ID/name
Chromosome 9	phytozomev10	gene	24470350	24473186	+	ID=Seita.9G275000.v2.2;Name=Seita.9G275000;ancestorIdentifier=Si035498m.g.version2.1
scaffold_9	phytozomev10	mRNA	24470350	24473186	+	ID=Seita.9G275000.1.v2.2;Name=Seita.9G275000.1;pacid=32690520;longest=1;ancestorIdentifier=Si035498m.version2.1;Parent=Seita.9G275000.v2.2
scaffold_9	phytozomev10	CDS	24470350	24470586	+	ID=Seita.9G275000.1.v2.2.CDS.1;Parent=Seita.9G275000.1.v2.2;pacid=32690520
scaffold_9	phytozomev10	CDS	24470694	24471238	+	ID=Seita.9G275000.1.v2.2.CDS.2;Parent=Seita.9G275000.1.v2.2;pacid=32690520
scaffold_9	phytozomev10	CDS	24471327	24471413	+	ID=Seita.9G275000.1.v2.2.CDS.3;Parent=Seita.9G275000.1.v2.2;pacid=32690520
scaffold_9	phytozomev10	CDS	24471537	24471593	+	ID=Seita.9G275000.1.v2.2.CDS.4;Parent=Seita.9G275000.1.v2.2;pacid=32690520
scaffold_9	phytozomev10	CDS	24471701	24471939	+	ID=Seita.9G275000.1.v2.2.CDS.5;Parent=Seita.9G275000.1.v2.2;pacid=32690520
scaffold_9	phytozomev10	CDS	24472043	24472161	+	ID=Seita.9G275000.1.v2.2.CDS.6;Parent=Seita.9G275000.1.v2.2;pacid=32690520
scaffold_9	phytozomev10	CDS	24472249	24472335	+	ID=Seita.9G275000.1.v2.2.CDS.7;Parent=Seita.9G275000.1.v2.2;pacid=32690520
scaffold_9	phytozomev10	CDS	24472811	24472861	+	ID=Seita.9G275000.1.v2.2.CDS.8;Parent=Seita.9G275000.1.v2.2;pacid=32690520
scaffold_9	phytozomev10	three_prime_UTR	24472862	24473186	+	ID=Seita.9G275000.1.v2.2.three_prime_UTR.1;Parent=Seita.9G275000.1.v2.2;pacid=32690520
Chromosome 9	phytozomev10	gene	24477795	24479175	-	ID=Seita.9G275100.v2.2;Name=Seita.9G275100
scaffold_9	phytozomev10	mRNA	24477795	24479175	-	ID=Seita.9G275100.1.v2.2;Name=Seita.9G275100.1;pacid=32691490;longest=1;Parent=Seita.9G275100.v2.2
scaffold_9	phytozomev10	CDS	24479104	24479175	-	ID=Seita.9G275100.1.v2.2.CDS.1;Parent=Seita.9G275100.1.v2.2;pacid=32691490
scaffold_9	phytozomev10	three_prime_UTR	24477795	24478237	-	ID=Seita.9G275100.1.v2.2.three_prime_UTR.1;Parent=Seita.9G275100.1.v2.2;pacid=32691490
scaffold_9	phytozomev10	CDS	24478238	24478483	-	ID=Seita.9G275100.1.v2.2.CDS.2;Parent=Seita.9G275100.1.v2.2;pacid=32691490
Chromosome 9	phytozomev10	gene	24496227	24498771	-	ID=Seita.9G275200.v2.2;Name=Seita.9G275200;ancestorIdentifier=Si040244m.g.version2.1
scaffold_9	phytozomev10	mRNA	24496227	24498771	-	ID=Seita.9G275200.1.v2.2;Name=Seita.9G275200.1;pacid=32692203;longest=1;Parent=Seita.9G275200.v2.2
scaffold_9	phytozomev10	CDS	24498313	24498771	-	ID=Seita.9G275200.1.v2.2.CDS.1;Parent=Seita.9G275200.1.v2.2;pacid=32692203
scaffold_9	phytozomev10	CDS	24498024	24498237	-	ID=Seita.9G275200.1.v2.2.CDS.2;Parent=Seita.9G275200.1.v2.2;pacid=32692203
scaffold_9	phytozomev10	CDS	24497562	24497962	-	ID=Seita.9G275200.1.v2.2.CDS.3;Parent=Seita.9G275200.1.v2.2;pacid=32692203
scaffold_9	phytozomev10	CDS	24496227	24497483	-	ID=Seita.9G275200.1.v2.2.CDS.4;Parent=Seita.9G275200.1.v2.2;pacid=32692203
Chromosome 9	phytozomev10	gene	24498926	24501095	-	ID=Seita.9G275300.v2.2;Name=Seita.9G275300;ancestorIdentifier=Si035293m.g.version2.1
scaffold_9	phytozomev10	mRNA	24498926	24501095	-	ID=Seita.9G275300.1.v2.2;Name=Seita.9G275300.1;pacid=32688064;longest=1;ancestorIdentifier=Si035293m.version2.1;Parent=Seita.9G275300.v2.2
scaffold_9	phytozomev10	CDS	24500496	24500832	-	ID=Seita.9G275300.1.v2.2.CDS.1;Parent=Seita.9G275300.1.v2.2;pacid=32688064
scaffold_9	phytozomev10	five_prime_UTR	24500833	24501095	-	ID=Seita.9G275300.1.v2.2.five_prime_UTR.1;Parent=Seita.9G275300.1.v2.2;pacid=32688064
scaffold_9	phytozomev10	CDS	24500331	24500393	-	ID=Seita.9G275300.1.v2.2.CDS.2;Parent=Seita.9G275300.1.v2.2;pacid=32688064
scaffold_9	phytozomev10	CDS	24500131	24500259	-	ID=Seita.9G275300.1.v2.2.CDS.3;Parent=Seita.9G275300.1.v2.2;pacid=32688064
scaffold_9	phytozomev10	CDS	24499975	24500043	-	ID=Seita.9G275300.1.v2.2.CDS.4;Parent=Seita.9G275300.1.v2.2;pacid=32688064
scaffold_9	phytozomev10	three_prime_UTR	24498926	24498971	-	ID=Seita.9G275300.1.v2.2.three_prime_UTR.1;Parent=Seita.9G275300.1.v2.2;pacid=32688064
scaffold_9	phytozomev10	CDS	24498972	24499894	-	ID=Seita.9G275300.1.v2.2.CDS.5;Parent=Seita.9G275300.1.v2.2;pacid=32688064
Chromosome 9	phytozomev10	gene	24501548	24502051	-	ID=Seita.9G275400.v2.2;Name=Seita.9G275400
scaffold_9	phytozomev10	mRNA	24501548	24502051	-	ID=Seita.9G275400.1.v2.2;Name=Seita.9G275400.1;pacid=32690414;longest=1;Parent=Seita.9G275400.v2.2
scaffold_9	phytozomev10	CDS	24501991	24502051	-	ID=Seita.9G275400.1.v2.2.CDS.1;Parent=Seita.9G275400.1.v2.2;pacid=32690414
scaffold_9	phytozomev10	CDS	24501814	24501918	-	ID=Seita.9G275400.1.v2.2.CDS.2;Parent=Seita.9G275400.1.v2.2;pacid=32690414
scaffold_9	phytozomev10	CDS	24501629	24501730	-	ID=Seita.9G275400.1.v2.2.CDS.3;Parent=Seita.9G275400.1.v2.2;pacid=32690414
scaffold_9	phytozomev10	CDS	24501548	24501564	-	ID=Seita.9G275400.1.v2.2.CDS.4;Parent=Seita.9G275400.1.v2.2;pacid=32690414
Chromosome 9	phytozomev10	gene	24520527	24524128	-	ID=Seita.9G275500.v2.2;Name=Seita.9G275500;ancestorIdentifier=Si035839m.g.version2.1
scaffold_9	phytozomev10	mRNA	24520527	24524128	-	ID=Seita.9G275500.1.v2.2;Name=Seita.9G275500.1;pacid=32687663;longest=1;Parent=Seita.9G275500.v2.2
scaffold_9	phytozomev10	CDS	24521965	24522743	-	ID=Seita.9G275500.1.v2.2.CDS.1;Parent=Seita.9G275500.1.v2.2;pacid=32687663
scaffold_9	phytozomev10	five_prime_UTR	24522744	24524128	-	ID=Seita.9G275500.1.v2.2.five_prime_UTR.1;Parent=Seita.9G275500.1.v2.2;pacid=32687663
scaffold_9	phytozomev10	CDS	24521759	24521845	-	ID=Seita.9G275500.1.v2.2.CDS.2;Parent=Seita.9G275500.1.v2.2;pacid=32687663
scaffold_9	phytozomev10	CDS	24521614	24521670	-	ID=Seita.9G275500.1.v2.2.CDS.3;Parent=Seita.9G275500.1.v2.2;pacid=32687663
scaffold_9	phytozomev10	CDS	24521309	24521547	-	ID=Seita.9G275500.1.v2.2.CDS.4;Parent=Seita.9G275500.1.v2.2;pacid=32687663
scaffold_9	phytozomev10	CDS	24521110	24521228	-	ID=Seita.9G275500.1.v2.2.CDS.5;Parent=Seita.9G275500.1.v2.2;pacid=32687663
scaffold_9	phytozomev10	CDS	24520904	24520990	-	ID=Seita.9G275500.1.v2.2.CDS.6;Parent=Seita.9G275500.1.v2.2;pacid=32687663
scaffold_9	phytozomev10	three_prime_UTR	24520527	24520759	-	ID=Seita.9G275500.1.v2.2.three_prime_UTR.1;Parent=Seita.9G275500.1.v2.2;pacid=32687663
scaffold_9	phytozomev10	CDS	24520760	24520810	-	ID=Seita.9G275500.1.v2.2.CDS.7;Parent=Seita.9G275500.1.v2.2;pacid=32687663
Chromosome 9	phytozomev10	gene	24554814	24557414	+	ID=Seita.9G275600.v2.2;Name=Seita.9G275600;ancestorIdentifier=Si039324m.g.version2.1
scaffold_9	phytozomev10	mRNA	24554814	24557414	+	ID=Seita.9G275600.1.v2.2;Name=Seita.9G275600.1;pacid=32689793;longest=1;ancestorIdentifier=Si039324m.version2.1;Parent=Seita.9G275600.v2.2
scaffold_9	phytozomev10	five_prime_UTR	24554814	24554901	+	ID=Seita.9G275600.1.v2.2.five_prime_UTR.1;Parent=Seita.9G275600.1.v2.2;pacid=32689793
scaffold_9	phytozomev10	CDS	24554902	24555683	+	ID=Seita.9G275600.1.v2.2.CDS.1;Parent=Seita.9G275600.1.v2.2;pacid=32689793
scaffold_9	phytozomev10	CDS	24555785	24555871	+	ID=Seita.9G275600.1.v2.2.CDS.2;Parent=Seita.9G275600.1.v2.2;pacid=32689793
scaffold_9	phytozomev10	CDS	24555957	24556013	+	ID=Seita.9G275600.1.v2.2.CDS.3;Parent=Seita.9G275600.1.v2.2;pacid=32689793
scaffold_9	phytozomev10	CDS	24556119	24556357	+	ID=Seita.9G275600.1.v2.2.CDS.4;Parent=Seita.9G275600.1.v2.2;pacid=32689793
scaffold_9	phytozomev10	CDS	24556475	24556593	+	ID=Seita.9G275600.1.v2.2.CDS.5;Parent=Seita.9G275600.1.v2.2;pacid=32689793
scaffold_9	phytozomev10	CDS	24556739	24556825	+	ID=Seita.9G275600.1.v2.2.CDS.6;Parent=Seita.9G275600.1.v2.2;pacid=32689793
scaffold_9	phytozomev10	CDS	24556911	24556961	+	ID=Seita.9G275600.1.v2.2.CDS.7;Parent=Seita.9G275600.1.v2.2;pacid=32689793
scaffold_9	phytozomev10	three_prime_UTR	24556962	24557414	+	ID=Seita.9G275600.1.v2.2.three_prime_UTR.1;Parent=Seita.9G275600.1.v2.2;pacid=32689793
Chromosome 9	phytozomev10	gene	24559687	24561380	+	ID=Seita.9G275700.v2.2;Name=Seita.9G275700;ancestorIdentifier=Si040249m.g.version2.1
scaffold_9	phytozomev10	mRNA	24559687	24561380	+	ID=Seita.9G275700.1.v2.2;Name=Seita.9G275700.1;pacid=32687570;longest=1;Parent=Seita.9G275700.v2.2
scaffold_9	phytozomev10	five_prime_UTR	24559687	24559711	+	ID=Seita.9G275700.1.v2.2.five_prime_UTR.1;Parent=Seita.9G275700.1.v2.2;pacid=32687570
scaffold_9	phytozomev10	CDS	24559712	24560182	+	ID=Seita.9G275700.1.v2.2.CDS.1;Parent=Seita.9G275700.1.v2.2;pacid=32687570
scaffold_9	phytozomev10	CDS	24560271	24560802	+	ID=Seita.9G275700.1.v2.2.CDS.2;Parent=Seita.9G275700.1.v2.2;pacid=32687570
scaffold_9	phytozomev10	CDS	24560899	24561188	+	ID=Seita.9G275700.1.v2.2.CDS.3;Parent=Seita.9G275700.1.v2.2;pacid=32687570
scaffold_9	phytozomev10	three_prime_UTR	24561189	24561380	+	ID=Seita.9G275700.1.v2.2.three_prime_UTR.1;Parent=Seita.9G275700.1.v2.2;pacid=32687570
Chromosome 9	phytozomev10	gene	24565360	24570989	+	ID=Seita.9G275800.v2.2;Name=Seita.9G275800;ancestorIdentifier=Si034259m.g.version2.1
scaffold_9	phytozomev10	mRNA	24565360	24570989	+	ID=Seita.9G275800.1.v2.2;Name=Seita.9G275800.1;pacid=32688715;longest=1;ancestorIdentifier=Si034259m.version2.1;Parent=Seita.9G275800.v2.2
scaffold_9	phytozomev10	five_prime_UTR	24565360	24565439	+	ID=Seita.9G275800.1.v2.2.five_prime_UTR.1;Parent=Seita.9G275800.1.v2.2;pacid=32688715
scaffold_9	phytozomev10	CDS	24565440	24565585	+	ID=Seita.9G275800.1.v2.2.CDS.1;Parent=Seita.9G275800.1.v2.2;pacid=32688715
scaffold_9	phytozomev10	CDS	24566636	24568994	+	ID=Seita.9G275800.1.v2.2.CDS.2;Parent=Seita.9G275800.1.v2.2;pacid=32688715
scaffold_9	phytozomev10	three_prime_UTR	24568995	24570989	+	ID=Seita.9G275800.1.v2.2.three_prime_UTR.1;Parent=Seita.9G275800.1.v2.2;pacid=32688715
scaffold_9	phytozomev10	mRNA	24565360	24568994	+	ID=Seita.9G275800.2.v2.2;Name=Seita.9G275800.2;pacid=32688716;longest=0;Parent=Seita.9G275800.v2.2
scaffold_9	phytozomev10	five_prime_UTR	24565360	24565585	+	ID=Seita.9G275800.2.v2.2.five_prime_UTR.1;Parent=Seita.9G275800.2.v2.2;pacid=32688716
scaffold_9	phytozomev10	five_prime_UTR	24565965	24566654	+	ID=Seita.9G275800.2.v2.2.five_prime_UTR.2;Parent=Seita.9G275800.2.v2.2;pacid=32688716
scaffold_9	phytozomev10	CDS	24566655	24568994	+	ID=Seita.9G275800.2.v2.2.CDS.1;Parent=Seita.9G275800.2.v2.2;pacid=32688716
scaffold_9	phytozomev10	mRNA	24565360	24568994	+	ID=Seita.9G275800.3.v2.2;Name=Seita.9G275800.3;pacid=32688717;longest=0;Parent=Seita.9G275800.v2.2
scaffold_9	phytozomev10	five_prime_UTR	24565360	24565585	+	ID=Seita.9G275800.3.v2.2.five_prime_UTR.1;Parent=Seita.9G275800.3.v2.2;pacid=32688717
scaffold_9	phytozomev10	five_prime_UTR	24565965	24566727	+	ID=Seita.9G275800.3.v2.2.five_prime_UTR.2;Parent=Seita.9G275800.3.v2.2;pacid=32688717
scaffold_9	phytozomev10	CDS	24566728	24566736	+	ID=Seita.9G275800.3.v2.2.CDS.1;Parent=Seita.9G275800.3.v2.2;pacid=32688717
scaffold_9	phytozomev10	CDS	24566811	24568994	+	ID=Seita.9G275800.3.v2.2.CDS.2;Parent=Seita.9G275800.3.v2.2;pacid=32688717
scaffold_9	phytozomev10	mRNA	24565360	24568994	+	ID=Seita.9G275800.4.v2.2;Name=Seita.9G275800.4;pacid=32688718;longest=0;Parent=Seita.9G275800.v2.2
scaffold_9	phytozomev10	five_prime_UTR	24565360	24565585	+	ID=Seita.9G275800.4.v2.2.five_prime_UTR.1;Parent=Seita.9G275800.4.v2.2;pacid=32688718
scaffold_9	phytozomev10	five_prime_UTR	24566636	24566727	+	ID=Seita.9G275800.4.v2.2.five_prime_UTR.2;Parent=Seita.9G275800.4.v2.2;pacid=32688718
scaffold_9	phytozomev10	CDS	24566728	24566736	+	ID=Seita.9G275800.4.v2.2.CDS.1;Parent=Seita.9G275800.4.v2.2;pacid=32688718
scaffold_9	phytozomev10	CDS	24566811	24568994	+	ID=Seita.9G275800.4.v2.2.CDS.2;Parent=Seita.9G275800.4.v2.2;pacid=32688718
Chromosome 9	phytozomev10	gene	24640656	24646103	+	ID=Seita.9G275900.v2.2;Name=Seita.9G275900
scaffold_9	phytozomev10	mRNA	24640656	24646103	+	ID=Seita.9G275900.1.v2.2;Name=Seita.9G275900.1;pacid=32690171;longest=1;Parent=Seita.9G275900.v2.2
scaffold_9	phytozomev10	five_prime_UTR	24640656	24640859	+	ID=Seita.9G275900.1.v2.2.five_prime_UTR.1;Parent=Seita.9G275900.1.v2.2;pacid=32690171
scaffold_9	phytozomev10	CDS	24640860	24641116	+	ID=Seita.9G275900.1.v2.2.CDS.1;Parent=Seita.9G275900.1.v2.2;pacid=32690171
scaffold_9	phytozomev10	CDS	24645246	24645378	+	ID=Seita.9G275900.1.v2.2.CDS.2;Parent=Seita.9G275900.1.v2.2;pacid=32690171
scaffold_9	phytozomev10	CDS	24645570	24645761	+	ID=Seita.9G275900.1.v2.2.CDS.3;Parent=Seita.9G275900.1.v2.2;pacid=32690171
scaffold_9	phytozomev10	three_prime_UTR	24645762	24646103	+	ID=Seita.9G275900.1.v2.2.three_prime_UTR.1;Parent=Seita.9G275900.1.v2.2;pacid=32690171
Chromosome 9	phytozomev10	gene	24651583	24673377	+	ID=Seita.9G276000.v2.2;Name=Seita.9G276000
scaffold_9	phytozomev10	mRNA	24651583	24673377	+	ID=Seita.9G276000.1.v2.2;Name=Seita.9G276000.1;pacid=32689408;longest=1;Parent=Seita.9G276000.v2.2
scaffold_9	phytozomev10	five_prime_UTR	24651583	24651687	+	ID=Seita.9G276000.1.v2.2.five_prime_UTR.1;Parent=Seita.9G276000.1.v2.2;pacid=32689408
scaffold_9	phytozomev10	CDS	24651688	24651937	+	ID=Seita.9G276000.1.v2.2.CDS.1;Parent=Seita.9G276000.1.v2.2;pacid=32689408
scaffold_9	phytozomev10	CDS	24653817	24653962	+	ID=Seita.9G276000.1.v2.2.CDS.2;Parent=Seita.9G276000.1.v2.2;pacid=32689408
scaffold_9	phytozomev10	CDS	24654037	24654968	+	ID=Seita.9G276000.1.v2.2.CDS.3;Parent=Seita.9G276000.1.v2.2;pacid=32689408
scaffold_9	phytozomev10	CDS	24655691	24655823	+	ID=Seita.9G276000.1.v2.2.CDS.4;Parent=Seita.9G276000.1.v2.2;pacid=32689408
scaffold_9	phytozomev10	CDS	24663017	24663175	+	ID=Seita.9G276000.1.v2.2.CDS.5;Parent=Seita.9G276000.1.v2.2;pacid=32689408
scaffold_9	phytozomev10	CDS	24663744	24663968	+	ID=Seita.9G276000.1.v2.2.CDS.6;Parent=Seita.9G276000.1.v2.2;pacid=32689408
scaffold_9	phytozomev10	CDS	24664150	24664251	+	ID=Seita.9G276000.1.v2.2.CDS.7;Parent=Seita.9G276000.1.v2.2;pacid=32689408
scaffold_9	phytozomev10	CDS	24664351	24664486	+	ID=Seita.9G276000.1.v2.2.CDS.8;Parent=Seita.9G276000.1.v2.2;pacid=32689408
scaffold_9	phytozomev10	CDS	24664903	24665098	+	ID=Seita.9G276000.1.v2.2.CDS.9;Parent=Seita.9G276000.1.v2.2;pacid=32689408
scaffold_9	phytozomev10	CDS	24672733	24673039	+	ID=Seita.9G276000.1.v2.2.CDS.10;Parent=Seita.9G276000.1.v2.2;pacid=32689408
scaffold_9	phytozomev10	three_prime_UTR	24673040	24673377	+	ID=Seita.9G276000.1.v2.2.three_prime_UTR.1;Parent=Seita.9G276000.1.v2.2;pacid=32689408
Chromosome 9	phytozomev10	gene	24674038	24677838	+	ID=Seita.9G276100.v2.2;Name=Seita.9G276100;ancestorIdentifier=Si040042m.g.version2.1
scaffold_9	phytozomev10	mRNA	24674038	24677838	+	ID=Seita.9G276100.1.v2.2;Name=Seita.9G276100.1;pacid=32688394;longest=1;ancestorIdentifier=Si040042m.version2.1;Parent=Seita.9G276100.v2.2
scaffold_9	phytozomev10	five_prime_UTR	24674038	24674389	+	ID=Seita.9G276100.1.v2.2.five_prime_UTR.1;Parent=Seita.9G276100.1.v2.2;pacid=32688394
scaffold_9	phytozomev10	CDS	24674390	24674534	+	ID=Seita.9G276100.1.v2.2.CDS.1;Parent=Seita.9G276100.1.v2.2;pacid=32688394
scaffold_9	phytozomev10	CDS	24674744	24674889	+	ID=Seita.9G276100.1.v2.2.CDS.2;Parent=Seita.9G276100.1.v2.2;pacid=32688394
scaffold_9	phytozomev10	CDS	24675482	24676329	+	ID=Seita.9G276100.1.v2.2.CDS.3;Parent=Seita.9G276100.1.v2.2;pacid=32688394
scaffold_9	phytozomev10	CDS	24677043	24677202	+	ID=Seita.9G276100.1.v2.2.CDS.4;Parent=Seita.9G276100.1.v2.2;pacid=32688394
scaffold_9	phytozomev10	three_prime_UTR	24677203	24677838	+	ID=Seita.9G276100.1.v2.2.three_prime_UTR.1;Parent=Seita.9G276100.1.v2.2;pacid=32688394
Chromosome 9	phytozomev10	gene	24687453	24690895	+	ID=Seita.9G276200.v2.2;Name=Seita.9G276200;ancestorIdentifier=Si040167m.g.version2.1
scaffold_9	phytozomev10	mRNA	24687453	24690895	+	ID=Seita.9G276200.1.v2.2;Name=Seita.9G276200.1;pacid=32691345;longest=1;ancestorIdentifier=Si040167m.version2.1;Parent=Seita.9G276200.v2.2
scaffold_9	phytozomev10	five_prime_UTR	24687453	24688159	+	ID=Seita.9G276200.1.v2.2.five_prime_UTR.1;Parent=Seita.9G276200.1.v2.2;pacid=32691345
scaffold_9	phytozomev10	CDS	24688160	24688219	+	ID=Seita.9G276200.1.v2.2.CDS.1;Parent=Seita.9G276200.1.v2.2;pacid=32691345
scaffold_9	phytozomev10	CDS	24688551	24688778	+	ID=Seita.9G276200.1.v2.2.CDS.2;Parent=Seita.9G276200.1.v2.2;pacid=32691345
scaffold_9	phytozomev10	CDS	24688902	24689003	+	ID=Seita.9G276200.1.v2.2.CDS.3;Parent=Seita.9G276200.1.v2.2;pacid=32691345
scaffold_9	phytozomev10	CDS	24689094	24689229	+	ID=Seita.9G276200.1.v2.2.CDS.4;Parent=Seita.9G276200.1.v2.2;pacid=32691345
scaffold_9	phytozomev10	CDS	24689921	24690116	+	ID=Seita.9G276200.1.v2.2.CDS.5;Parent=Seita.9G276200.1.v2.2;pacid=32691345
scaffold_9	phytozomev10	CDS	24690305	24690614	+	ID=Seita.9G276200.1.v2.2.CDS.6;Parent=Seita.9G276200.1.v2.2;pacid=32691345
scaffold_9	phytozomev10	three_prime_UTR	24690615	24690895	+	ID=Seita.9G276200.1.v2.2.three_prime_UTR.1;Parent=Seita.9G276200.1.v2.2;pacid=32691345
Chromosome 9	phytozomev10	gene	24789490	24794043	-	ID=Seita.9G276300.v2.2;Name=Seita.9G276300;ancestorIdentifier=Si034831m.g.version2.1
scaffold_9	phytozomev10	mRNA	24789490	24794043	-	ID=Seita.9G276300.1.v2.2;Name=Seita.9G276300.1;pacid=32692667;longest=1;ancestorIdentifier=Si034831m.version2.1;Parent=Seita.9G276300.v2.2
scaffold_9	phytozomev10	CDS	24793633	24793674	-	ID=Seita.9G276300.1.v2.2.CDS.1;Parent=Seita.9G276300.1.v2.2;pacid=32692667
scaffold_9	phytozomev10	five_prime_UTR	24793675	24794043	-	ID=Seita.9G276300.1.v2.2.five_prime_UTR.1;Parent=Seita.9G276300.1.v2.2;pacid=32692667
scaffold_9	phytozomev10	CDS	24793415	24793528	-	ID=Seita.9G276300.1.v2.2.CDS.2;Parent=Seita.9G276300.1.v2.2;pacid=32692667
scaffold_9	phytozomev10	CDS	24792492	24792839	-	ID=Seita.9G276300.1.v2.2.CDS.3;Parent=Seita.9G276300.1.v2.2;pacid=32692667
scaffold_9	phytozomev10	CDS	24792221	24792289	-	ID=Seita.9G276300.1.v2.2.CDS.4;Parent=Seita.9G276300.1.v2.2;pacid=32692667
scaffold_9	phytozomev10	CDS	24792054	24792125	-	ID=Seita.9G276300.1.v2.2.CDS.5;Parent=Seita.9G276300.1.v2.2;pacid=32692667
scaffold_9	phytozomev10	CDS	24791749	24791877	-	ID=Seita.9G276300.1.v2.2.CDS.6;Parent=Seita.9G276300.1.v2.2;pacid=32692667
scaffold_9	phytozomev10	CDS	24791488	24791568	-	ID=Seita.9G276300.1.v2.2.CDS.7;Parent=Seita.9G276300.1.v2.2;pacid=32692667
scaffold_9	phytozomev10	CDS	24790834	24791019	-	ID=Seita.9G276300.1.v2.2.CDS.8;Parent=Seita.9G276300.1.v2.2;pacid=32692667
scaffold_9	phytozomev10	three_prime_UTR	24789490	24789680	-	ID=Seita.9G276300.1.v2.2.three_prime_UTR.1;Parent=Seita.9G276300.1.v2.2;pacid=32692667
scaffold_9	phytozomev10	CDS	24789681	24790409	-	ID=Seita.9G276300.1.v2.2.CDS.9;Parent=Seita.9G276300.1.v2.2;pacid=32692667
Chromosome 9	phytozomev10	gene	24818304	24831555	-	ID=Seita.9G276400.v2.2;Name=Seita.9G276400;ancestorIdentifier=Si037730m.g.version2.1
scaffold_9	phytozomev10	mRNA	24818304	24831555	-	ID=Seita.9G276400.1.v2.2;Name=Seita.9G276400.1;pacid=32688299;longest=1;ancestorIdentifier=Si037730m.version2.1;Parent=Seita.9G276400.v2.2
scaffold_9	phytozomev10	five_prime_UTR	24831171	24831555	-	ID=Seita.9G276400.1.v2.2.five_prime_UTR.1;Parent=Seita.9G276400.1.v2.2;pacid=32688299
scaffold_9	phytozomev10	five_prime_UTR	24830938	24831075	-	ID=Seita.9G276400.1.v2.2.five_prime_UTR.2;Parent=Seita.9G276400.1.v2.2;pacid=32688299
scaffold_9	phytozomev10	five_prime_UTR	24830465	24830556	-	ID=Seita.9G276400.1.v2.2.five_prime_UTR.3;Parent=Seita.9G276400.1.v2.2;pacid=32688299
scaffold_9	phytozomev10	five_prime_UTR	24829919	24829971	-	ID=Seita.9G276400.1.v2.2.five_prime_UTR.4;Parent=Seita.9G276400.1.v2.2;pacid=32688299
scaffold_9	phytozomev10	five_prime_UTR	24829634	24829753	-	ID=Seita.9G276400.1.v2.2.five_prime_UTR.5;Parent=Seita.9G276400.1.v2.2;pacid=32688299
scaffold_9	phytozomev10	five_prime_UTR	24829227	24829563	-	ID=Seita.9G276400.1.v2.2.five_prime_UTR.6;Parent=Seita.9G276400.1.v2.2;pacid=32688299
scaffold_9	phytozomev10	five_prime_UTR	24829020	24829120	-	ID=Seita.9G276400.1.v2.2.five_prime_UTR.7;Parent=Seita.9G276400.1.v2.2;pacid=32688299
scaffold_9	phytozomev10	five_prime_UTR	24828640	24828923	-	ID=Seita.9G276400.1.v2.2.five_prime_UTR.8;Parent=Seita.9G276400.1.v2.2;pacid=32688299
scaffold_9	phytozomev10	five_prime_UTR	24828118	24828239	-	ID=Seita.9G276400.1.v2.2.five_prime_UTR.9;Parent=Seita.9G276400.1.v2.2;pacid=32688299
scaffold_9	phytozomev10	five_prime_UTR	24825403	24827696	-	ID=Seita.9G276400.1.v2.2.five_prime_UTR.10;Parent=Seita.9G276400.1.v2.2;pacid=32688299
scaffold_9	phytozomev10	CDS	24824878	24825133	-	ID=Seita.9G276400.1.v2.2.CDS.1;Parent=Seita.9G276400.1.v2.2;pacid=32688299
scaffold_9	phytozomev10	five_prime_UTR	24825134	24825317	-	ID=Seita.9G276400.1.v2.2.five_prime_UTR.11;Parent=Seita.9G276400.1.v2.2;pacid=32688299
scaffold_9	phytozomev10	CDS	24823666	24823788	-	ID=Seita.9G276400.1.v2.2.CDS.2;Parent=Seita.9G276400.1.v2.2;pacid=32688299
scaffold_9	phytozomev10	three_prime_UTR	24818304	24822292	-	ID=Seita.9G276400.1.v2.2.three_prime_UTR.1;Parent=Seita.9G276400.1.v2.2;pacid=32688299
scaffold_9	phytozomev10	CDS	24822293	24822447	-	ID=Seita.9G276400.1.v2.2.CDS.3;Parent=Seita.9G276400.1.v2.2;pacid=32688299
Chromosome 9	phytozomev10	gene	24935790	24938555	-	ID=Seita.9G276500.v2.2;Name=Seita.9G276500
scaffold_9	phytozomev10	mRNA	24935790	24938555	-	ID=Seita.9G276500.1.v2.2;Name=Seita.9G276500.1;pacid=32687724;longest=1;Parent=Seita.9G276500.v2.2
scaffold_9	phytozomev10	CDS	24938339	24938555	-	ID=Seita.9G276500.1.v2.2.CDS.1;Parent=Seita.9G276500.1.v2.2;pacid=32687724
scaffold_9	phytozomev10	CDS	24938156	24938299	-	ID=Seita.9G276500.1.v2.2.CDS.2;Parent=Seita.9G276500.1.v2.2;pacid=32687724
scaffold_9	phytozomev10	CDS	24937580	24937980	-	ID=Seita.9G276500.1.v2.2.CDS.3;Parent=Seita.9G276500.1.v2.2;pacid=32687724
scaffold_9	phytozomev10	CDS	24936808	24937426	-	ID=Seita.9G276500.1.v2.2.CDS.4;Parent=Seita.9G276500.1.v2.2;pacid=32687724
scaffold_9	phytozomev10	CDS	24935790	24935848	-	ID=Seita.9G276500.1.v2.2.CDS.5;Parent=Seita.9G276500.1.v2.2;pacid=32687724
Chromosome 9	phytozomev10	gene	25012563	25013985	+	ID=Seita.9G276600.v2.2;Name=Seita.9G276600;ancestorIdentifier=Si038980m.g.version2.1
scaffold_9	phytozomev10	mRNA	25012563	25013985	+	ID=Seita.9G276600.1.v2.2;Name=Seita.9G276600.1;pacid=32688473;longest=1;Parent=Seita.9G276600.v2.2
scaffold_9	phytozomev10	CDS	25012563	25013007	+	ID=Seita.9G276600.1.v2.2.CDS.1;Parent=Seita.9G276600.1.v2.2;pacid=32688473
scaffold_9	phytozomev10	CDS	25013876	25013985	+	ID=Seita.9G276600.1.v2.2.CDS.2;Parent=Seita.9G276600.1.v2.2;pacid=32688473
Chromosome 9	phytozomev10	gene	25076011	25077784	-	ID=Seita.9G276700.v2.2;Name=Seita.9G276700
scaffold_9	phytozomev10	mRNA	25076011	25077784	-	ID=Seita.9G276700.1.v2.2;Name=Seita.9G276700.1;pacid=32686794;longest=1;Parent=Seita.9G276700.v2.2
scaffold_9	phytozomev10	CDS	25077723	25077784	-	ID=Seita.9G276700.1.v2.2.CDS.1;Parent=Seita.9G276700.1.v2.2;pacid=32686794
scaffold_9	phytozomev10	CDS	25077347	25077530	-	ID=Seita.9G276700.1.v2.2.CDS.2;Parent=Seita.9G276700.1.v2.2;pacid=32686794
scaffold_9	phytozomev10	CDS	25077184	25077222	-	ID=Seita.9G276700.1.v2.2.CDS.3;Parent=Seita.9G276700.1.v2.2;pacid=32686794
scaffold_9	phytozomev10	CDS	25076011	25076268	-	ID=Seita.9G276700.1.v2.2.CDS.4;Parent=Seita.9G276700.1.v2.2;pacid=32686794
Chromosome 9	phytozomev10	gene	25077873	25078601	-	ID=Seita.9G276800.v2.2;Name=Seita.9G276800
scaffold_9	phytozomev10	mRNA	25077873	25078601	-	ID=Seita.9G276800.1.v2.2;Name=Seita.9G276800.1;pacid=32687417;longest=1;Parent=Seita.9G276800.v2.2
scaffold_9	phytozomev10	CDS	25078542	25078601	-	ID=Seita.9G276800.1.v2.2.CDS.1;Parent=Seita.9G276800.1.v2.2;pacid=32687417
scaffold_9	phytozomev10	CDS	25078328	25078465	-	ID=Seita.9G276800.1.v2.2.CDS.2;Parent=Seita.9G276800.1.v2.2;pacid=32687417
scaffold_9	phytozomev10	CDS	25077873	25077896	-	ID=Seita.9G276800.1.v2.2.CDS.3;Parent=Seita.9G276800.1.v2.2;pacid=32687417
Chromosome 9	phytozomev10	gene	25083247	25085815	-	ID=Seita.9G276900.v2.2;Name=Seita.9G276900;ancestorIdentifier=Si039130m.g.version2.1
scaffold_9	phytozomev10	mRNA	25083247	25085815	-	ID=Seita.9G276900.1.v2.2;Name=Seita.9G276900.1;pacid=32689933;longest=1;ancestorIdentifier=Si039130m.version2.1;Parent=Seita.9G276900.v2.2
scaffold_9	phytozomev10	five_prime_UTR	25085512	25085815	-	ID=Seita.9G276900.1.v2.2.five_prime_UTR.1;Parent=Seita.9G276900.1.v2.2;pacid=32689933
scaffold_9	phytozomev10	five_prime_UTR	25085365	25085427	-	ID=Seita.9G276900.1.v2.2.five_prime_UTR.2;Parent=Seita.9G276900.1.v2.2;pacid=32689933
scaffold_9	phytozomev10	five_prime_UTR	25085053	25085170	-	ID=Seita.9G276900.1.v2.2.five_prime_UTR.3;Parent=Seita.9G276900.1.v2.2;pacid=32689933
scaffold_9	phytozomev10	CDS	25083965	25084369	-	ID=Seita.9G276900.1.v2.2.CDS.1;Parent=Seita.9G276900.1.v2.2;pacid=32689933
scaffold_9	phytozomev10	CDS	25083694	25083845	-	ID=Seita.9G276900.1.v2.2.CDS.2;Parent=Seita.9G276900.1.v2.2;pacid=32689933
scaffold_9	phytozomev10	three_prime_UTR	25083247	25083414	-	ID=Seita.9G276900.1.v2.2.three_prime_UTR.1;Parent=Seita.9G276900.1.v2.2;pacid=32689933
scaffold_9	phytozomev10	CDS	25083415	25083607	-	ID=Seita.9G276900.1.v2.2.CDS.3;Parent=Seita.9G276900.1.v2.2;pacid=32689933
Chromosome 9	phytozomev10	gene	25245176	25246657	+	ID=Seita.9G277000.v2.2;Name=Seita.9G277000
scaffold_9	phytozomev10	mRNA	25245176	25246657	+	ID=Seita.9G277000.1.v2.2;Name=Seita.9G277000.1;pacid=32689013;longest=1;Parent=Seita.9G277000.v2.2
scaffold_9	phytozomev10	CDS	25245176	25245545	+	ID=Seita.9G277000.1.v2.2.CDS.1;Parent=Seita.9G277000.1.v2.2;pacid=32689013
scaffold_9	phytozomev10	CDS	25245600	25246069	+	ID=Seita.9G277000.1.v2.2.CDS.2;Parent=Seita.9G277000.1.v2.2;pacid=32689013
scaffold_9	phytozomev10	CDS	25246121	25246368	+	ID=Seita.9G277000.1.v2.2.CDS.3;Parent=Seita.9G277000.1.v2.2;pacid=32689013
scaffold_9	phytozomev10	CDS	25246450	25246657	+	ID=Seita.9G277000.1.v2.2.CDS.4;Parent=Seita.9G277000.1.v2.2;pacid=32689013
Chromosome 9	phytozomev10	gene	25254528	25256757	-	ID=Seita.9G277100.v2.2;Name=Seita.9G277100;ancestorIdentifier=Si037876m.g.version2.1
scaffold_9	phytozomev10	mRNA	25254528	25256757	-	ID=Seita.9G277100.1.v2.2;Name=Seita.9G277100.1;pacid=32687784;longest=1;ancestorIdentifier=Si037876m.version2.1;Parent=Seita.9G277100.v2.2
scaffold_9	phytozomev10	CDS	25255624	25255935	-	ID=Seita.9G277100.1.v2.2.CDS.1;Parent=Seita.9G277100.1.v2.2;pacid=32687784
scaffold_9	phytozomev10	five_prime_UTR	25255936	25256757	-	ID=Seita.9G277100.1.v2.2.five_prime_UTR.1;Parent=Seita.9G277100.1.v2.2;pacid=32687784
scaffold_9	phytozomev10	CDS	25255414	25255547	-	ID=Seita.9G277100.1.v2.2.CDS.2;Parent=Seita.9G277100.1.v2.2;pacid=32687784
scaffold_9	phytozomev10	three_prime_UTR	25254528	25255159	-	ID=Seita.9G277100.1.v2.2.three_prime_UTR.1;Parent=Seita.9G277100.1.v2.2;pacid=32687784
scaffold_9	phytozomev10	CDS	25255160	25255181	-	ID=Seita.9G277100.1.v2.2.CDS.3;Parent=Seita.9G277100.1.v2.2;pacid=32687784
scaffold_9	phytozomev10	mRNA	25254528	25256757	-	ID=Seita.9G277100.2.v2.2;Name=Seita.9G277100.2;pacid=32687785;longest=0;Parent=Seita.9G277100.v2.2
scaffold_9	phytozomev10	CDS	25255624	25255935	-	ID=Seita.9G277100.2.v2.2.CDS.1;Parent=Seita.9G277100.2.v2.2;pacid=32687785
scaffold_9	phytozomev10	five_prime_UTR	25255936	25256757	-	ID=Seita.9G277100.2.v2.2.five_prime_UTR.1;Parent=Seita.9G277100.2.v2.2;pacid=32687785
scaffold_9	phytozomev10	CDS	25255414	25255547	-	ID=Seita.9G277100.2.v2.2.CDS.2;Parent=Seita.9G277100.2.v2.2;pacid=32687785
scaffold_9	phytozomev10	three_prime_UTR	25255053	25255159	-	ID=Seita.9G277100.2.v2.2.three_prime_UTR.1;Parent=Seita.9G277100.2.v2.2;pacid=32687785
scaffold_9	phytozomev10	CDS	25255160	25255181	-	ID=Seita.9G277100.2.v2.2.CDS.3;Parent=Seita.9G277100.2.v2.2;pacid=32687785
scaffold_9	phytozomev10	three_prime_UTR	25254528	25254958	-	ID=Seita.9G277100.2.v2.2.three_prime_UTR.2;Parent=Seita.9G277100.2.v2.2;pacid=32687785
scaffold_9	phytozomev10	mRNA	25254533	25256029	-	ID=Seita.9G277100.3.v2.2;Name=Seita.9G277100.3;pacid=32687786;longest=0;Parent=Seita.9G277100.v2.2
scaffold_9	phytozomev10	CDS	25255624	25255935	-	ID=Seita.9G277100.3.v2.2.CDS.1;Parent=Seita.9G277100.3.v2.2;pacid=32687786
scaffold_9	phytozomev10	five_prime_UTR	25255936	25256029	-	ID=Seita.9G277100.3.v2.2.five_prime_UTR.1;Parent=Seita.9G277100.3.v2.2;pacid=32687786
scaffold_9	phytozomev10	CDS	25255414	25255547	-	ID=Seita.9G277100.3.v2.2.CDS.2;Parent=Seita.9G277100.3.v2.2;pacid=32687786
scaffold_9	phytozomev10	three_prime_UTR	25254986	25255159	-	ID=Seita.9G277100.3.v2.2.three_prime_UTR.1;Parent=Seita.9G277100.3.v2.2;pacid=32687786
scaffold_9	phytozomev10	CDS	25255160	25255181	-	ID=Seita.9G277100.3.v2.2.CDS.3;Parent=Seita.9G277100.3.v2.2;pacid=32687786
scaffold_9	phytozomev10	three_prime_UTR	25254533	25254894	-	ID=Seita.9G277100.3.v2.2.three_prime_UTR.2;Parent=Seita.9G277100.3.v2.2;pacid=32687786
Chromosome 9	phytozomev10	gene	25272567	25281816	+	ID=Seita.9G277200.v2.2;Name=Seita.9G277200;ancestorIdentifier=Si035629m.g.version2.1
scaffold_9	phytozomev10	mRNA	25272567	25280271	+	ID=Seita.9G277200.1.v2.2;Name=Seita.9G277200.1;pacid=32687488;longest=1;Parent=Seita.9G277200.v2.2
scaffold_9	phytozomev10	five_prime_UTR	25272567	25272927	+	ID=Seita.9G277200.1.v2.2.five_prime_UTR.1;Parent=Seita.9G277200.1.v2.2;pacid=32687488
scaffold_9	phytozomev10	CDS	25272928	25272930	+	ID=Seita.9G277200.1.v2.2.CDS.1;Parent=Seita.9G277200.1.v2.2;pacid=32687488
scaffold_9	phytozomev10	CDS	25273058	25273198	+	ID=Seita.9G277200.1.v2.2.CDS.2;Parent=Seita.9G277200.1.v2.2;pacid=32687488
scaffold_9	phytozomev10	CDS	25273306	25273404	+	ID=Seita.9G277200.1.v2.2.CDS.3;Parent=Seita.9G277200.1.v2.2;pacid=32687488
scaffold_9	phytozomev10	CDS	25273496	25273601	+	ID=Seita.9G277200.1.v2.2.CDS.4;Parent=Seita.9G277200.1.v2.2;pacid=32687488
scaffold_9	phytozomev10	CDS	25274145	25274368	+	ID=Seita.9G277200.1.v2.2.CDS.5;Parent=Seita.9G277200.1.v2.2;pacid=32687488
scaffold_9	phytozomev10	CDS	25274455	25274531	+	ID=Seita.9G277200.1.v2.2.CDS.6;Parent=Seita.9G277200.1.v2.2;pacid=32687488
scaffold_9	phytozomev10	CDS	25274624	25274738	+	ID=Seita.9G277200.1.v2.2.CDS.7;Parent=Seita.9G277200.1.v2.2;pacid=32687488
scaffold_9	phytozomev10	CDS	25274847	25274972	+	ID=Seita.9G277200.1.v2.2.CDS.8;Parent=Seita.9G277200.1.v2.2;pacid=32687488
scaffold_9	phytozomev10	CDS	25275141	25275254	+	ID=Seita.9G277200.1.v2.2.CDS.9;Parent=Seita.9G277200.1.v2.2;pacid=32687488
scaffold_9	phytozomev10	CDS	25275326	25275430	+	ID=Seita.9G277200.1.v2.2.CDS.10;Parent=Seita.9G277200.1.v2.2;pacid=32687488
scaffold_9	phytozomev10	CDS	25279342	25279599	+	ID=Seita.9G277200.1.v2.2.CDS.11;Parent=Seita.9G277200.1.v2.2;pacid=32687488
scaffold_9	phytozomev10	three_prime_UTR	25279600	25280271	+	ID=Seita.9G277200.1.v2.2.three_prime_UTR.1;Parent=Seita.9G277200.1.v2.2;pacid=32687488
scaffold_9	phytozomev10	mRNA	25272574	25279927	+	ID=Seita.9G277200.4.v2.2;Name=Seita.9G277200.4;pacid=32687489;longest=0;Parent=Seita.9G277200.v2.2
scaffold_9	phytozomev10	five_prime_UTR	25272574	25272653	+	ID=Seita.9G277200.4.v2.2.five_prime_UTR.1;Parent=Seita.9G277200.4.v2.2;pacid=32687489
scaffold_9	phytozomev10	five_prime_UTR	25272793	25272927	+	ID=Seita.9G277200.4.v2.2.five_prime_UTR.2;Parent=Seita.9G277200.4.v2.2;pacid=32687489
scaffold_9	phytozomev10	CDS	25272928	25272930	+	ID=Seita.9G277200.4.v2.2.CDS.1;Parent=Seita.9G277200.4.v2.2;pacid=32687489
scaffold_9	phytozomev10	CDS	25273058	25273198	+	ID=Seita.9G277200.4.v2.2.CDS.2;Parent=Seita.9G277200.4.v2.2;pacid=32687489
scaffold_9	phytozomev10	CDS	25273306	25273404	+	ID=Seita.9G277200.4.v2.2.CDS.3;Parent=Seita.9G277200.4.v2.2;pacid=32687489
scaffold_9	phytozomev10	CDS	25273496	25273601	+	ID=Seita.9G277200.4.v2.2.CDS.4;Parent=Seita.9G277200.4.v2.2;pacid=32687489
scaffold_9	phytozomev10	CDS	25274145	25274368	+	ID=Seita.9G277200.4.v2.2.CDS.5;Parent=Seita.9G277200.4.v2.2;pacid=32687489
scaffold_9	phytozomev10	CDS	25274455	25274531	+	ID=Seita.9G277200.4.v2.2.CDS.6;Parent=Seita.9G277200.4.v2.2;pacid=32687489
scaffold_9	phytozomev10	CDS	25274624	25274738	+	ID=Seita.9G277200.4.v2.2.CDS.7;Parent=Seita.9G277200.4.v2.2;pacid=32687489
scaffold_9	phytozomev10	CDS	25274847	25274972	+	ID=Seita.9G277200.4.v2.2.CDS.8;Parent=Seita.9G277200.4.v2.2;pacid=32687489
scaffold_9	phytozomev10	CDS	25275141	25275254	+	ID=Seita.9G277200.4.v2.2.CDS.9;Parent=Seita.9G277200.4.v2.2;pacid=32687489
scaffold_9	phytozomev10	CDS	25275326	25275430	+	ID=Seita.9G277200.4.v2.2.CDS.10;Parent=Seita.9G277200.4.v2.2;pacid=32687489
scaffold_9	phytozomev10	CDS	25279342	25279599	+	ID=Seita.9G277200.4.v2.2.CDS.11;Parent=Seita.9G277200.4.v2.2;pacid=32687489
scaffold_9	phytozomev10	three_prime_UTR	25279600	25279927	+	ID=Seita.9G277200.4.v2.2.three_prime_UTR.1;Parent=Seita.9G277200.4.v2.2;pacid=32687489
scaffold_9	phytozomev10	mRNA	25272567	25279927	+	ID=Seita.9G277200.3.v2.2;Name=Seita.9G277200.3;pacid=32687490;longest=0;Parent=Seita.9G277200.v2.2
scaffold_9	phytozomev10	five_prime_UTR	25272567	25272927	+	ID=Seita.9G277200.3.v2.2.five_prime_UTR.1;Parent=Seita.9G277200.3.v2.2;pacid=32687490
scaffold_9	phytozomev10	CDS	25272928	25272930	+	ID=Seita.9G277200.3.v2.2.CDS.1;Parent=Seita.9G277200.3.v2.2;pacid=32687490
scaffold_9	phytozomev10	CDS	25273058	25273198	+	ID=Seita.9G277200.3.v2.2.CDS.2;Parent=Seita.9G277200.3.v2.2;pacid=32687490
scaffold_9	phytozomev10	CDS	25273306	25273404	+	ID=Seita.9G277200.3.v2.2.CDS.3;Parent=Seita.9G277200.3.v2.2;pacid=32687490
scaffold_9	phytozomev10	CDS	25273496	25273601	+	ID=Seita.9G277200.3.v2.2.CDS.4;Parent=Seita.9G277200.3.v2.2;pacid=32687490
scaffold_9	phytozomev10	CDS	25274145	25274368	+	ID=Seita.9G277200.3.v2.2.CDS.5;Parent=Seita.9G277200.3.v2.2;pacid=32687490
scaffold_9	phytozomev10	CDS	25274455	25274531	+	ID=Seita.9G277200.3.v2.2.CDS.6;Parent=Seita.9G277200.3.v2.2;pacid=32687490
scaffold_9	phytozomev10	CDS	25274624	25274738	+	ID=Seita.9G277200.3.v2.2.CDS.7;Parent=Seita.9G277200.3.v2.2;pacid=32687490
scaffold_9	phytozomev10	CDS	25274847	25274972	+	ID=Seita.9G277200.3.v2.2.CDS.8;Parent=Seita.9G277200.3.v2.2;pacid=32687490
scaffold_9	phytozomev10	CDS	25275141	25275254	+	ID=Seita.9G277200.3.v2.2.CDS.9;Parent=Seita.9G277200.3.v2.2;pacid=32687490
scaffold_9	phytozomev10	CDS	25275326	25275430	+	ID=Seita.9G277200.3.v2.2.CDS.10;Parent=Seita.9G277200.3.v2.2;pacid=32687490
scaffold_9	phytozomev10	CDS	25277250	25277297	+	ID=Seita.9G277200.3.v2.2.CDS.11;Parent=Seita.9G277200.3.v2.2;pacid=32687490
scaffold_9	phytozomev10	three_prime_UTR	25277298	25277412	+	ID=Seita.9G277200.3.v2.2.three_prime_UTR.1;Parent=Seita.9G277200.3.v2.2;pacid=32687490
scaffold_9	phytozomev10	three_prime_UTR	25279342	25279927	+	ID=Seita.9G277200.3.v2.2.three_prime_UTR.2;Parent=Seita.9G277200.3.v2.2;pacid=32687490
scaffold_9	phytozomev10	mRNA	25272567	25281816	+	ID=Seita.9G277200.2.v2.2;Name=Seita.9G277200.2;pacid=32687491;longest=0;Parent=Seita.9G277200.v2.2
scaffold_9	phytozomev10	five_prime_UTR	25272567	25272927	+	ID=Seita.9G277200.2.v2.2.five_prime_UTR.1;Parent=Seita.9G277200.2.v2.2;pacid=32687491
scaffold_9	phytozomev10	CDS	25272928	25272930	+	ID=Seita.9G277200.2.v2.2.CDS.1;Parent=Seita.9G277200.2.v2.2;pacid=32687491
scaffold_9	phytozomev10	CDS	25273058	25273198	+	ID=Seita.9G277200.2.v2.2.CDS.2;Parent=Seita.9G277200.2.v2.2;pacid=32687491
scaffold_9	phytozomev10	CDS	25273306	25273404	+	ID=Seita.9G277200.2.v2.2.CDS.3;Parent=Seita.9G277200.2.v2.2;pacid=32687491
scaffold_9	phytozomev10	CDS	25273496	25273601	+	ID=Seita.9G277200.2.v2.2.CDS.4;Parent=Seita.9G277200.2.v2.2;pacid=32687491
scaffold_9	phytozomev10	CDS	25274145	25274368	+	ID=Seita.9G277200.2.v2.2.CDS.5;Parent=Seita.9G277200.2.v2.2;pacid=32687491
scaffold_9	phytozomev10	CDS	25274455	25274531	+	ID=Seita.9G277200.2.v2.2.CDS.6;Parent=Seita.9G277200.2.v2.2;pacid=32687491
scaffold_9	phytozomev10	CDS	25274624	25274738	+	ID=Seita.9G277200.2.v2.2.CDS.7;Parent=Seita.9G277200.2.v2.2;pacid=32687491
scaffold_9	phytozomev10	CDS	25274847	25274972	+	ID=Seita.9G277200.2.v2.2.CDS.8;Parent=Seita.9G277200.2.v2.2;pacid=32687491
scaffold_9	phytozomev10	CDS	25275141	25275254	+	ID=Seita.9G277200.2.v2.2.CDS.9;Parent=Seita.9G277200.2.v2.2;pacid=32687491
scaffold_9	phytozomev10	CDS	25275326	25275430	+	ID=Seita.9G277200.2.v2.2.CDS.10;Parent=Seita.9G277200.2.v2.2;pacid=32687491
scaffold_9	phytozomev10	CDS	25277250	25277297	+	ID=Seita.9G277200.2.v2.2.CDS.11;Parent=Seita.9G277200.2.v2.2;pacid=32687491
scaffold_9	phytozomev10	three_prime_UTR	25277298	25281816	+	ID=Seita.9G277200.2.v2.2.three_prime_UTR.1;Parent=Seita.9G277200.2.v2.2;pacid=32687491
scaffold_9	phytozomev10	mRNA	25272574	25278980	+	ID=Seita.9G277200.5.v2.2;Name=Seita.9G277200.5;pacid=32687492;longest=0;Parent=Seita.9G277200.v2.2
scaffold_9	phytozomev10	five_prime_UTR	25272574	25272653	+	ID=Seita.9G277200.5.v2.2.five_prime_UTR.1;Parent=Seita.9G277200.5.v2.2;pacid=32687492
scaffold_9	phytozomev10	five_prime_UTR	25272793	25272927	+	ID=Seita.9G277200.5.v2.2.five_prime_UTR.2;Parent=Seita.9G277200.5.v2.2;pacid=32687492
scaffold_9	phytozomev10	CDS	25272928	25272930	+	ID=Seita.9G277200.5.v2.2.CDS.1;Parent=Seita.9G277200.5.v2.2;pacid=32687492
scaffold_9	phytozomev10	CDS	25273058	25273198	+	ID=Seita.9G277200.5.v2.2.CDS.2;Parent=Seita.9G277200.5.v2.2;pacid=32687492
scaffold_9	phytozomev10	CDS	25273306	25273404	+	ID=Seita.9G277200.5.v2.2.CDS.3;Parent=Seita.9G277200.5.v2.2;pacid=32687492
scaffold_9	phytozomev10	CDS	25273496	25273601	+	ID=Seita.9G277200.5.v2.2.CDS.4;Parent=Seita.9G277200.5.v2.2;pacid=32687492
scaffold_9	phytozomev10	CDS	25274145	25274368	+	ID=Seita.9G277200.5.v2.2.CDS.5;Parent=Seita.9G277200.5.v2.2;pacid=32687492
scaffold_9	phytozomev10	CDS	25274455	25274531	+	ID=Seita.9G277200.5.v2.2.CDS.6;Parent=Seita.9G277200.5.v2.2;pacid=32687492
scaffold_9	phytozomev10	CDS	25274624	25274738	+	ID=Seita.9G277200.5.v2.2.CDS.7;Parent=Seita.9G277200.5.v2.2;pacid=32687492
scaffold_9	phytozomev10	CDS	25274847	25274972	+	ID=Seita.9G277200.5.v2.2.CDS.8;Parent=Seita.9G277200.5.v2.2;pacid=32687492
scaffold_9	phytozomev10	CDS	25275141	25275254	+	ID=Seita.9G277200.5.v2.2.CDS.9;Parent=Seita.9G277200.5.v2.2;pacid=32687492
scaffold_9	phytozomev10	CDS	25275326	25275430	+	ID=Seita.9G277200.5.v2.2.CDS.10;Parent=Seita.9G277200.5.v2.2;pacid=32687492
scaffold_9	phytozomev10	CDS	25277250	25277297	+	ID=Seita.9G277200.5.v2.2.CDS.11;Parent=Seita.9G277200.5.v2.2;pacid=32687492
scaffold_9	phytozomev10	three_prime_UTR	25277298	25278980	+	ID=Seita.9G277200.5.v2.2.three_prime_UTR.1;Parent=Seita.9G277200.5.v2.2;pacid=32687492
Chromosome 9	phytozomev10	gene	25288897	25289217	+	ID=Seita.9G277300.v2.2;Name=Seita.9G277300
scaffold_9	phytozomev10	mRNA	25288897	25289217	+	ID=Seita.9G277300.1.v2.2;Name=Seita.9G277300.1;pacid=32692934;longest=1;Parent=Seita.9G277300.v2.2
scaffold_9	phytozomev10	CDS	25288897	25289217	+	ID=Seita.9G277300.1.v2.2.CDS.1;Parent=Seita.9G277300.1.v2.2;pacid=32692934
Chromosome 9	phytozomev10	gene	25496008	25496894	+	ID=Seita.9G277400.v2.2;Name=Seita.9G277400;ancestorIdentifier=Si039565m.g.version2.1
scaffold_9	phytozomev10	mRNA	25496008	25496894	+	ID=Seita.9G277400.1.v2.2;Name=Seita.9G277400.1;pacid=32690816;longest=1;Parent=Seita.9G277400.v2.2
scaffold_9	phytozomev10	CDS	25496008	25496294	+	ID=Seita.9G277400.1.v2.2.CDS.1;Parent=Seita.9G277400.1.v2.2;pacid=32690816
scaffold_9	phytozomev10	CDS	25496393	25496894	+	ID=Seita.9G277400.1.v2.2.CDS.2;Parent=Seita.9G277400.1.v2.2;pacid=32690816
Chromosome 9	phytozomev10	gene	25607264	25611369	+	ID=Seita.9G277500.v2.2;Name=Seita.9G277500;ancestorIdentifier=Si036299m.g.version2.1
scaffold_9	phytozomev10	mRNA	25607264	25611369	+	ID=Seita.9G277500.1.v2.2;Name=Seita.9G277500.1;pacid=32690752;longest=1;ancestorIdentifier=Si036299m.version2.1;Parent=Seita.9G277500.v2.2
scaffold_9	phytozomev10	five_prime_UTR	25607264	25607340	+	ID=Seita.9G277500.1.v2.2.five_prime_UTR.1;Parent=Seita.9G277500.1.v2.2;pacid=32690752
scaffold_9	phytozomev10	CDS	25607341	25607531	+	ID=Seita.9G277500.1.v2.2.CDS.1;Parent=Seita.9G277500.1.v2.2;pacid=32690752
scaffold_9	phytozomev10	CDS	25609627	25609689	+	ID=Seita.9G277500.1.v2.2.CDS.2;Parent=Seita.9G277500.1.v2.2;pacid=32690752
scaffold_9	phytozomev10	CDS	25609783	25609899	+	ID=Seita.9G277500.1.v2.2.CDS.3;Parent=Seita.9G277500.1.v2.2;pacid=32690752
scaffold_9	phytozomev10	CDS	25610004	25610244	+	ID=Seita.9G277500.1.v2.2.CDS.4;Parent=Seita.9G277500.1.v2.2;pacid=32690752
scaffold_9	phytozomev10	CDS	25610401	25610559	+	ID=Seita.9G277500.1.v2.2.CDS.5;Parent=Seita.9G277500.1.v2.2;pacid=32690752
scaffold_9	phytozomev10	CDS	25610684	25610835	+	ID=Seita.9G277500.1.v2.2.CDS.6;Parent=Seita.9G277500.1.v2.2;pacid=32690752
scaffold_9	phytozomev10	CDS	25610937	25611108	+	ID=Seita.9G277500.1.v2.2.CDS.7;Parent=Seita.9G277500.1.v2.2;pacid=32690752
scaffold_9	phytozomev10	three_prime_UTR	25611109	25611369	+	ID=Seita.9G277500.1.v2.2.three_prime_UTR.1;Parent=Seita.9G277500.1.v2.2;pacid=32690752
Chromosome 9	phytozomev10	gene	25616304	25621954	+	ID=Seita.9G277600.v2.2;Name=Seita.9G277600
scaffold_9	phytozomev10	mRNA	25616304	25621954	+	ID=Seita.9G277600.1.v2.2;Name=Seita.9G277600.1;pacid=32686902;longest=1;Parent=Seita.9G277600.v2.2
scaffold_9	phytozomev10	five_prime_UTR	25616304	25616454	+	ID=Seita.9G277600.1.v2.2.five_prime_UTR.1;Parent=Seita.9G277600.1.v2.2;pacid=32686902
scaffold_9	phytozomev10	five_prime_UTR	25621087	25621177	+	ID=Seita.9G277600.1.v2.2.five_prime_UTR.2;Parent=Seita.9G277600.1.v2.2;pacid=32686902
scaffold_9	phytozomev10	five_prime_UTR	25621270	25621391	+	ID=Seita.9G277600.1.v2.2.five_prime_UTR.3;Parent=Seita.9G277600.1.v2.2;pacid=32686902
scaffold_9	phytozomev10	CDS	25621392	25621775	+	ID=Seita.9G277600.1.v2.2.CDS.1;Parent=Seita.9G277600.1.v2.2;pacid=32686902
scaffold_9	phytozomev10	three_prime_UTR	25621776	25621954	+	ID=Seita.9G277600.1.v2.2.three_prime_UTR.1;Parent=Seita.9G277600.1.v2.2;pacid=32686902
Chromosome 9	phytozomev10	gene	25787688	25790580	+	ID=Seita.9G277700.v2.2;Name=Seita.9G277700;ancestorIdentifier=Si035590m.g.version2.1
scaffold_9	phytozomev10	mRNA	25787688	25790580	+	ID=Seita.9G277700.1.v2.2;Name=Seita.9G277700.1;pacid=32692204;longest=1;ancestorIdentifier=Si035590m.version2.1;Parent=Seita.9G277700.v2.2
scaffold_9	phytozomev10	five_prime_UTR	25787688	25787751	+	ID=Seita.9G277700.1.v2.2.five_prime_UTR.1;Parent=Seita.9G277700.1.v2.2;pacid=32692204
scaffold_9	phytozomev10	CDS	25787752	25788186	+	ID=Seita.9G277700.1.v2.2.CDS.1;Parent=Seita.9G277700.1.v2.2;pacid=32692204
scaffold_9	phytozomev10	CDS	25789206	25790156	+	ID=Seita.9G277700.1.v2.2.CDS.2;Parent=Seita.9G277700.1.v2.2;pacid=32692204
scaffold_9	phytozomev10	three_prime_UTR	25790157	25790580	+	ID=Seita.9G277700.1.v2.2.three_prime_UTR.1;Parent=Seita.9G277700.1.v2.2;pacid=32692204
Chromosome 9	phytozomev10	gene	25865762	25871493	-	ID=Seita.9G277800.v2.2;Name=Seita.9G277800
scaffold_9	phytozomev10	mRNA	25865762	25871493	-	ID=Seita.9G277800.1.v2.2;Name=Seita.9G277800.1;pacid=32688682;longest=1;Parent=Seita.9G277800.v2.2
scaffold_9	phytozomev10	CDS	25871011	25871436	-	ID=Seita.9G277800.1.v2.2.CDS.1;Parent=Seita.9G277800.1.v2.2;pacid=32688682
scaffold_9	phytozomev10	five_prime_UTR	25871437	25871493	-	ID=Seita.9G277800.1.v2.2.five_prime_UTR.1;Parent=Seita.9G277800.1.v2.2;pacid=32688682
scaffold_9	phytozomev10	three_prime_UTR	25865762	25866031	-	ID=Seita.9G277800.1.v2.2.three_prime_UTR.1;Parent=Seita.9G277800.1.v2.2;pacid=32688682
scaffold_9	phytozomev10	CDS	25866032	25866595	-	ID=Seita.9G277800.1.v2.2.CDS.2;Parent=Seita.9G277800.1.v2.2;pacid=32688682
Chromosome 9	phytozomev10	gene	26000984	26018247	+	ID=Seita.9G277900.v2.2;Name=Seita.9G277900;ancestorIdentifier=Si033930m.g.version2.1
scaffold_9	phytozomev10	mRNA	26000984	26013958	+	ID=Seita.9G277900.1.v2.2;Name=Seita.9G277900.1;pacid=32689511;longest=1;Parent=Seita.9G277900.v2.2
scaffold_9	phytozomev10	five_prime_UTR	26000984	26001254	+	ID=Seita.9G277900.1.v2.2.five_prime_UTR.1;Parent=Seita.9G277900.1.v2.2;pacid=32689511
scaffold_9	phytozomev10	CDS	26001255	26001449	+	ID=Seita.9G277900.1.v2.2.CDS.1;Parent=Seita.9G277900.1.v2.2;pacid=32689511
scaffold_9	phytozomev10	CDS	26002414	26002602	+	ID=Seita.9G277900.1.v2.2.CDS.2;Parent=Seita.9G277900.1.v2.2;pacid=32689511
scaffold_9	phytozomev10	CDS	26004589	26004681	+	ID=Seita.9G277900.1.v2.2.CDS.3;Parent=Seita.9G277900.1.v2.2;pacid=32689511
scaffold_9	phytozomev10	CDS	26004856	26005038	+	ID=Seita.9G277900.1.v2.2.CDS.4;Parent=Seita.9G277900.1.v2.2;pacid=32689511
scaffold_9	phytozomev10	CDS	26005108	26005210	+	ID=Seita.9G277900.1.v2.2.CDS.5;Parent=Seita.9G277900.1.v2.2;pacid=32689511
scaffold_9	phytozomev10	CDS	26005302	26005487	+	ID=Seita.9G277900.1.v2.2.CDS.6;Parent=Seita.9G277900.1.v2.2;pacid=32689511
scaffold_9	phytozomev10	CDS	26006149	26008517	+	ID=Seita.9G277900.1.v2.2.CDS.7;Parent=Seita.9G277900.1.v2.2;pacid=32689511
scaffold_9	phytozomev10	CDS	26010291	26010883	+	ID=Seita.9G277900.1.v2.2.CDS.8;Parent=Seita.9G277900.1.v2.2;pacid=32689511
scaffold_9	phytozomev10	CDS	26012187	26012193	+	ID=Seita.9G277900.1.v2.2.CDS.9;Parent=Seita.9G277900.1.v2.2;pacid=32689511
scaffold_9	phytozomev10	three_prime_UTR	26012194	26013958	+	ID=Seita.9G277900.1.v2.2.three_prime_UTR.1;Parent=Seita.9G277900.1.v2.2;pacid=32689511
scaffold_9	phytozomev10	mRNA	26000984	26013958	+	ID=Seita.9G277900.4.v2.2;Name=Seita.9G277900.4;pacid=32689512;longest=0;Parent=Seita.9G277900.v2.2
scaffold_9	phytozomev10	five_prime_UTR	26000984	26001254	+	ID=Seita.9G277900.4.v2.2.five_prime_UTR.1;Parent=Seita.9G277900.4.v2.2;pacid=32689512
scaffold_9	phytozomev10	CDS	26001255	26001449	+	ID=Seita.9G277900.4.v2.2.CDS.1;Parent=Seita.9G277900.4.v2.2;pacid=32689512
scaffold_9	phytozomev10	CDS	26002414	26002602	+	ID=Seita.9G277900.4.v2.2.CDS.2;Parent=Seita.9G277900.4.v2.2;pacid=32689512
scaffold_9	phytozomev10	CDS	26004589	26004681	+	ID=Seita.9G277900.4.v2.2.CDS.3;Parent=Seita.9G277900.4.v2.2;pacid=32689512
scaffold_9	phytozomev10	CDS	26004856	26005038	+	ID=Seita.9G277900.4.v2.2.CDS.4;Parent=Seita.9G277900.4.v2.2;pacid=32689512
scaffold_9	phytozomev10	CDS	26005108	26005210	+	ID=Seita.9G277900.4.v2.2.CDS.5;Parent=Seita.9G277900.4.v2.2;pacid=32689512
scaffold_9	phytozomev10	CDS	26005302	26005487	+	ID=Seita.9G277900.4.v2.2.CDS.6;Parent=Seita.9G277900.4.v2.2;pacid=32689512
scaffold_9	phytozomev10	CDS	26006149	26008517	+	ID=Seita.9G277900.4.v2.2.CDS.7;Parent=Seita.9G277900.4.v2.2;pacid=32689512
scaffold_9	phytozomev10	CDS	26010291	26010883	+	ID=Seita.9G277900.4.v2.2.CDS.8;Parent=Seita.9G277900.4.v2.2;pacid=32689512
scaffold_9	phytozomev10	CDS	26012187	26012193	+	ID=Seita.9G277900.4.v2.2.CDS.9;Parent=Seita.9G277900.4.v2.2;pacid=32689512
scaffold_9	phytozomev10	three_prime_UTR	26012194	26012493	+	ID=Seita.9G277900.4.v2.2.three_prime_UTR.1;Parent=Seita.9G277900.4.v2.2;pacid=32689512
scaffold_9	phytozomev10	three_prime_UTR	26012616	26013958	+	ID=Seita.9G277900.4.v2.2.three_prime_UTR.2;Parent=Seita.9G277900.4.v2.2;pacid=32689512
scaffold_9	phytozomev10	mRNA	26000984	26017327	+	ID=Seita.9G277900.3.v2.2;Name=Seita.9G277900.3;pacid=32689513;longest=0;Parent=Seita.9G277900.v2.2
scaffold_9	phytozomev10	five_prime_UTR	26000984	26001254	+	ID=Seita.9G277900.3.v2.2.five_prime_UTR.1;Parent=Seita.9G277900.3.v2.2;pacid=32689513
scaffold_9	phytozomev10	CDS	26001255	26001449	+	ID=Seita.9G277900.3.v2.2.CDS.1;Parent=Seita.9G277900.3.v2.2;pacid=32689513
scaffold_9	phytozomev10	CDS	26002414	26002602	+	ID=Seita.9G277900.3.v2.2.CDS.2;Parent=Seita.9G277900.3.v2.2;pacid=32689513
scaffold_9	phytozomev10	CDS	26004589	26004681	+	ID=Seita.9G277900.3.v2.2.CDS.3;Parent=Seita.9G277900.3.v2.2;pacid=32689513
scaffold_9	phytozomev10	CDS	26004856	26005038	+	ID=Seita.9G277900.3.v2.2.CDS.4;Parent=Seita.9G277900.3.v2.2;pacid=32689513
scaffold_9	phytozomev10	CDS	26005108	26005210	+	ID=Seita.9G277900.3.v2.2.CDS.5;Parent=Seita.9G277900.3.v2.2;pacid=32689513
scaffold_9	phytozomev10	CDS	26005302	26005487	+	ID=Seita.9G277900.3.v2.2.CDS.6;Parent=Seita.9G277900.3.v2.2;pacid=32689513
scaffold_9	phytozomev10	CDS	26006149	26008517	+	ID=Seita.9G277900.3.v2.2.CDS.7;Parent=Seita.9G277900.3.v2.2;pacid=32689513
scaffold_9	phytozomev10	CDS	26010291	26010883	+	ID=Seita.9G277900.3.v2.2.CDS.8;Parent=Seita.9G277900.3.v2.2;pacid=32689513
scaffold_9	phytozomev10	CDS	26012187	26012193	+	ID=Seita.9G277900.3.v2.2.CDS.9;Parent=Seita.9G277900.3.v2.2;pacid=32689513
scaffold_9	phytozomev10	three_prime_UTR	26012194	26012493	+	ID=Seita.9G277900.3.v2.2.three_prime_UTR.1;Parent=Seita.9G277900.3.v2.2;pacid=32689513
scaffold_9	phytozomev10	three_prime_UTR	26017120	26017327	+	ID=Seita.9G277900.3.v2.2.three_prime_UTR.2;Parent=Seita.9G277900.3.v2.2;pacid=32689513
scaffold_9	phytozomev10	mRNA	26000984	26018247	+	ID=Seita.9G277900.2.v2.2;Name=Seita.9G277900.2;pacid=32689514;longest=0;Parent=Seita.9G277900.v2.2
scaffold_9	phytozomev10	five_prime_UTR	26000984	26001254	+	ID=Seita.9G277900.2.v2.2.five_prime_UTR.1;Parent=Seita.9G277900.2.v2.2;pacid=32689514
scaffold_9	phytozomev10	CDS	26001255	26001449	+	ID=Seita.9G277900.2.v2.2.CDS.1;Parent=Seita.9G277900.2.v2.2;pacid=32689514
scaffold_9	phytozomev10	CDS	26002414	26002602	+	ID=Seita.9G277900.2.v2.2.CDS.2;Parent=Seita.9G277900.2.v2.2;pacid=32689514
scaffold_9	phytozomev10	CDS	26004589	26004681	+	ID=Seita.9G277900.2.v2.2.CDS.3;Parent=Seita.9G277900.2.v2.2;pacid=32689514
scaffold_9	phytozomev10	CDS	26004856	26005038	+	ID=Seita.9G277900.2.v2.2.CDS.4;Parent=Seita.9G277900.2.v2.2;pacid=32689514
scaffold_9	phytozomev10	CDS	26005108	26005210	+	ID=Seita.9G277900.2.v2.2.CDS.5;Parent=Seita.9G277900.2.v2.2;pacid=32689514
scaffold_9	phytozomev10	CDS	26005302	26005487	+	ID=Seita.9G277900.2.v2.2.CDS.6;Parent=Seita.9G277900.2.v2.2;pacid=32689514
scaffold_9	phytozomev10	CDS	26006149	26008517	+	ID=Seita.9G277900.2.v2.2.CDS.7;Parent=Seita.9G277900.2.v2.2;pacid=32689514
scaffold_9	phytozomev10	CDS	26010291	26010883	+	ID=Seita.9G277900.2.v2.2.CDS.8;Parent=Seita.9G277900.2.v2.2;pacid=32689514
scaffold_9	phytozomev10	CDS	26012187	26012193	+	ID=Seita.9G277900.2.v2.2.CDS.9;Parent=Seita.9G277900.2.v2.2;pacid=32689514
scaffold_9	phytozomev10	three_prime_UTR	26012194	26012493	+	ID=Seita.9G277900.2.v2.2.three_prime_UTR.1;Parent=Seita.9G277900.2.v2.2;pacid=32689514
scaffold_9	phytozomev10	three_prime_UTR	26017850	26018247	+	ID=Seita.9G277900.2.v2.2.three_prime_UTR.2;Parent=Seita.9G277900.2.v2.2;pacid=32689514
Chromosome 9	phytozomev10	gene	26154247	26160730	-	ID=Seita.9G278000.v2.2;Name=Seita.9G278000;ancestorIdentifier=Si039845m.g.version2.1
scaffold_9	phytozomev10	mRNA	26154247	26160730	-	ID=Seita.9G278000.1.v2.2;Name=Seita.9G278000.1;pacid=32689315;longest=1;Parent=Seita.9G278000.v2.2
scaffold_9	phytozomev10	CDS	26160520	26160637	-	ID=Seita.9G278000.1.v2.2.CDS.1;Parent=Seita.9G278000.1.v2.2;pacid=32689315
scaffold_9	phytozomev10	five_prime_UTR	26160638	26160730	-	ID=Seita.9G278000.1.v2.2.five_prime_UTR.1;Parent=Seita.9G278000.1.v2.2;pacid=32689315
scaffold_9	phytozomev10	CDS	26159746	26159817	-	ID=Seita.9G278000.1.v2.2.CDS.2;Parent=Seita.9G278000.1.v2.2;pacid=32689315
scaffold_9	phytozomev10	three_prime_UTR	26154247	26154449	-	ID=Seita.9G278000.1.v2.2.three_prime_UTR.1;Parent=Seita.9G278000.1.v2.2;pacid=32689315
scaffold_9	phytozomev10	CDS	26154450	26155639	-	ID=Seita.9G278000.1.v2.2.CDS.3;Parent=Seita.9G278000.1.v2.2;pacid=32689315
Chromosome 9	phytozomev10	gene	26328421	26334821	-	ID=Seita.9G278100.v2.2;Name=Seita.9G278100;ancestorIdentifier=Si034285m.g.version2.1
scaffold_9	phytozomev10	mRNA	26328421	26334821	-	ID=Seita.9G278100.1.v2.2;Name=Seita.9G278100.1;pacid=32687818;longest=1;ancestorIdentifier=Si034285m.version2.1;Parent=Seita.9G278100.v2.2
scaffold_9	phytozomev10	CDS	26333468	26334793	-	ID=Seita.9G278100.1.v2.2.CDS.1;Parent=Seita.9G278100.1.v2.2;pacid=32687818
scaffold_9	phytozomev10	five_prime_UTR	26334794	26334821	-	ID=Seita.9G278100.1.v2.2.five_prime_UTR.1;Parent=Seita.9G278100.1.v2.2;pacid=32687818
scaffold_9	phytozomev10	CDS	26331296	26331667	-	ID=Seita.9G278100.1.v2.2.CDS.2;Parent=Seita.9G278100.1.v2.2;pacid=32687818
scaffold_9	phytozomev10	CDS	26330808	26331031	-	ID=Seita.9G278100.1.v2.2.CDS.3;Parent=Seita.9G278100.1.v2.2;pacid=32687818
scaffold_9	phytozomev10	CDS	26330661	26330718	-	ID=Seita.9G278100.1.v2.2.CDS.4;Parent=Seita.9G278100.1.v2.2;pacid=32687818
scaffold_9	phytozomev10	CDS	26329222	26329418	-	ID=Seita.9G278100.1.v2.2.CDS.5;Parent=Seita.9G278100.1.v2.2;pacid=32687818
scaffold_9	phytozomev10	three_prime_UTR	26328421	26328671	-	ID=Seita.9G278100.1.v2.2.three_prime_UTR.1;Parent=Seita.9G278100.1.v2.2;pacid=32687818
scaffold_9	phytozomev10	CDS	26328672	26328936	-	ID=Seita.9G278100.1.v2.2.CDS.6;Parent=Seita.9G278100.1.v2.2;pacid=32687818
Chromosome 9	phytozomev10	gene	26457198	26466739	+	ID=Seita.9G278200.v2.2;Name=Seita.9G278200;ancestorIdentifier=Si034500m.g.version2.1
scaffold_9	phytozomev10	mRNA	26457198	26466739	+	ID=Seita.9G278200.1.v2.2;Name=Seita.9G278200.1;pacid=32688187;longest=1;Parent=Seita.9G278200.v2.2
scaffold_9	phytozomev10	five_prime_UTR	26457198	26457326	+	ID=Seita.9G278200.1.v2.2.five_prime_UTR.1;Parent=Seita.9G278200.1.v2.2;pacid=32688187
scaffold_9	phytozomev10	CDS	26457327	26457500	+	ID=Seita.9G278200.1.v2.2.CDS.1;Parent=Seita.9G278200.1.v2.2;pacid=32688187
scaffold_9	phytozomev10	CDS	26459467	26459625	+	ID=Seita.9G278200.1.v2.2.CDS.2;Parent=Seita.9G278200.1.v2.2;pacid=32688187
scaffold_9	phytozomev10	CDS	26461864	26462015	+	ID=Seita.9G278200.1.v2.2.CDS.3;Parent=Seita.9G278200.1.v2.2;pacid=32688187
scaffold_9	phytozomev10	CDS	26462523	26462890	+	ID=Seita.9G278200.1.v2.2.CDS.4;Parent=Seita.9G278200.1.v2.2;pacid=32688187
scaffold_9	phytozomev10	CDS	26463696	26463811	+	ID=Seita.9G278200.1.v2.2.CDS.5;Parent=Seita.9G278200.1.v2.2;pacid=32688187
scaffold_9	phytozomev10	CDS	26465049	26465171	+	ID=Seita.9G278200.1.v2.2.CDS.6;Parent=Seita.9G278200.1.v2.2;pacid=32688187
scaffold_9	phytozomev10	CDS	26465266	26465475	+	ID=Seita.9G278200.1.v2.2.CDS.7;Parent=Seita.9G278200.1.v2.2;pacid=32688187
scaffold_9	phytozomev10	CDS	26465597	26465794	+	ID=Seita.9G278200.1.v2.2.CDS.8;Parent=Seita.9G278200.1.v2.2;pacid=32688187
scaffold_9	phytozomev10	CDS	26466376	26466471	+	ID=Seita.9G278200.1.v2.2.CDS.9;Parent=Seita.9G278200.1.v2.2;pacid=32688187
scaffold_9	phytozomev10	three_prime_UTR	26466472	26466739	+	ID=Seita.9G278200.1.v2.2.three_prime_UTR.1;Parent=Seita.9G278200.1.v2.2;pacid=32688187
scaffold_9	phytozomev10	mRNA	26457198	26466739	+	ID=Seita.9G278200.2.v2.2;Name=Seita.9G278200.2;pacid=32688188;longest=0;Parent=Seita.9G278200.v2.2
scaffold_9	phytozomev10	five_prime_UTR	26457198	26457326	+	ID=Seita.9G278200.2.v2.2.five_prime_UTR.1;Parent=Seita.9G278200.2.v2.2;pacid=32688188
scaffold_9	phytozomev10	CDS	26457327	26457500	+	ID=Seita.9G278200.2.v2.2.CDS.1;Parent=Seita.9G278200.2.v2.2;pacid=32688188
scaffold_9	phytozomev10	CDS	26459467	26459625	+	ID=Seita.9G278200.2.v2.2.CDS.2;Parent=Seita.9G278200.2.v2.2;pacid=32688188
scaffold_9	phytozomev10	CDS	26461864	26462015	+	ID=Seita.9G278200.2.v2.2.CDS.3;Parent=Seita.9G278200.2.v2.2;pacid=32688188
scaffold_9	phytozomev10	CDS	26462523	26462890	+	ID=Seita.9G278200.2.v2.2.CDS.4;Parent=Seita.9G278200.2.v2.2;pacid=32688188
scaffold_9	phytozomev10	CDS	26463696	26463811	+	ID=Seita.9G278200.2.v2.2.CDS.5;Parent=Seita.9G278200.2.v2.2;pacid=32688188
scaffold_9	phytozomev10	CDS	26465049	26465171	+	ID=Seita.9G278200.2.v2.2.CDS.6;Parent=Seita.9G278200.2.v2.2;pacid=32688188
scaffold_9	phytozomev10	CDS	26465269	26465475	+	ID=Seita.9G278200.2.v2.2.CDS.7;Parent=Seita.9G278200.2.v2.2;pacid=32688188
scaffold_9	phytozomev10	CDS	26465597	26465794	+	ID=Seita.9G278200.2.v2.2.CDS.8;Parent=Seita.9G278200.2.v2.2;pacid=32688188
scaffold_9	phytozomev10	CDS	26466376	26466471	+	ID=Seita.9G278200.2.v2.2.CDS.9;Parent=Seita.9G278200.2.v2.2;pacid=32688188
scaffold_9	phytozomev10	three_prime_UTR	26466472	26466739	+	ID=Seita.9G278200.2.v2.2.three_prime_UTR.1;Parent=Seita.9G278200.2.v2.2;pacid=32688188
Chromosome 9	phytozomev10	gene	26773641	26776028	-	ID=Seita.9G278300.v2.2;Name=Seita.9G278300;ancestorIdentifier=Si036383m.g.version2.1
scaffold_9	phytozomev10	mRNA	26773641	26776028	-	ID=Seita.9G278300.1.v2.2;Name=Seita.9G278300.1;pacid=32691502;longest=1;Parent=Seita.9G278300.v2.2
scaffold_9	phytozomev10	CDS	26775883	26776028	-	ID=Seita.9G278300.1.v2.2.CDS.1;Parent=Seita.9G278300.1.v2.2;pacid=32691502
scaffold_9	phytozomev10	CDS	26775596	26775684	-	ID=Seita.9G278300.1.v2.2.CDS.2;Parent=Seita.9G278300.1.v2.2;pacid=32691502
scaffold_9	phytozomev10	CDS	26775175	26775501	-	ID=Seita.9G278300.1.v2.2.CDS.3;Parent=Seita.9G278300.1.v2.2;pacid=32691502
scaffold_9	phytozomev10	CDS	26774729	26775071	-	ID=Seita.9G278300.1.v2.2.CDS.4;Parent=Seita.9G278300.1.v2.2;pacid=32691502
scaffold_9	phytozomev10	CDS	26774545	26774629	-	ID=Seita.9G278300.1.v2.2.CDS.5;Parent=Seita.9G278300.1.v2.2;pacid=32691502
scaffold_9	phytozomev10	three_prime_UTR	26773641	26774236	-	ID=Seita.9G278300.1.v2.2.three_prime_UTR.1;Parent=Seita.9G278300.1.v2.2;pacid=32691502
scaffold_9	phytozomev10	CDS	26774237	26774428	-	ID=Seita.9G278300.1.v2.2.CDS.6;Parent=Seita.9G278300.1.v2.2;pacid=32691502
Chromosome 9	phytozomev10	gene	26778623	26785910	-	ID=Seita.9G278400.v2.2;Name=Seita.9G278400;ancestorIdentifier=Si036395m.g.version2.1
scaffold_9	phytozomev10	mRNA	26778623	26785910	-	ID=Seita.9G278400.1.v2.2;Name=Seita.9G278400.1;pacid=32689593;longest=1;ancestorIdentifier=Si036395m.version2.1;Parent=Seita.9G278400.v2.2
scaffold_9	phytozomev10	CDS	26785486	26785760	-	ID=Seita.9G278400.1.v2.2.CDS.1;Parent=Seita.9G278400.1.v2.2;pacid=32689593
scaffold_9	phytozomev10	five_prime_UTR	26785761	26785910	-	ID=Seita.9G278400.1.v2.2.five_prime_UTR.1;Parent=Seita.9G278400.1.v2.2;pacid=32689593
scaffold_9	phytozomev10	CDS	26784689	26784775	-	ID=Seita.9G278400.1.v2.2.CDS.2;Parent=Seita.9G278400.1.v2.2;pacid=32689593
scaffold_9	phytozomev10	CDS	26783912	26784601	-	ID=Seita.9G278400.1.v2.2.CDS.3;Parent=Seita.9G278400.1.v2.2;pacid=32689593
scaffold_9	phytozomev10	CDS	26779428	26779488	-	ID=Seita.9G278400.1.v2.2.CDS.4;Parent=Seita.9G278400.1.v2.2;pacid=32689593
scaffold_9	phytozomev10	three_prime_UTR	26778623	26779297	-	ID=Seita.9G278400.1.v2.2.three_prime_UTR.1;Parent=Seita.9G278400.1.v2.2;pacid=32689593
scaffold_9	phytozomev10	CDS	26779298	26779351	-	ID=Seita.9G278400.1.v2.2.CDS.5;Parent=Seita.9G278400.1.v2.2;pacid=32689593
Chromosome 9	phytozomev10	gene	27091208	27092389	-	ID=Seita.9G278500.v2.2;Name=Seita.9G278500;ancestorIdentifier=Si037838m.g.version2.1
scaffold_9	phytozomev10	mRNA	27091208	27092389	-	ID=Seita.9G278500.1.v2.2;Name=Seita.9G278500.1;pacid=32690259;longest=1;ancestorIdentifier=Si037838m.version2.1;Parent=Seita.9G278500.v2.2
scaffold_9	phytozomev10	three_prime_UTR	27091208	27091448	-	ID=Seita.9G278500.1.v2.2.three_prime_UTR.1;Parent=Seita.9G278500.1.v2.2;pacid=32690259
scaffold_9	phytozomev10	CDS	27091449	27091931	-	ID=Seita.9G278500.1.v2.2.CDS.1;Parent=Seita.9G278500.1.v2.2;pacid=32690259
scaffold_9	phytozomev10	five_prime_UTR	27091932	27092389	-	ID=Seita.9G278500.1.v2.2.five_prime_UTR.1;Parent=Seita.9G278500.1.v2.2;pacid=32690259
Chromosome 9	phytozomev10	gene	27308158	27312384	+	ID=Seita.9G278600.v2.2;Name=Seita.9G278600;ancestorIdentifier=Si037442m.g.version2.1
scaffold_9	phytozomev10	mRNA	27308158	27312384	+	ID=Seita.9G278600.1.v2.2;Name=Seita.9G278600.1;pacid=32690363;longest=1;ancestorIdentifier=Si037442m.version2.1;Parent=Seita.9G278600.v2.2
scaffold_9	phytozomev10	five_prime_UTR	27308158	27308756	+	ID=Seita.9G278600.1.v2.2.five_prime_UTR.1;Parent=Seita.9G278600.1.v2.2;pacid=32690363
scaffold_9	phytozomev10	five_prime_UTR	27308874	27308933	+	ID=Seita.9G278600.1.v2.2.five_prime_UTR.2;Parent=Seita.9G278600.1.v2.2;pacid=32690363
scaffold_9	phytozomev10	CDS	27308934	27309074	+	ID=Seita.9G278600.1.v2.2.CDS.1;Parent=Seita.9G278600.1.v2.2;pacid=32690363
scaffold_9	phytozomev10	CDS	27309904	27310419	+	ID=Seita.9G278600.1.v2.2.CDS.2;Parent=Seita.9G278600.1.v2.2;pacid=32690363
scaffold_9	phytozomev10	three_prime_UTR	27310420	27310740	+	ID=Seita.9G278600.1.v2.2.three_prime_UTR.1;Parent=Seita.9G278600.1.v2.2;pacid=32690363
scaffold_9	phytozomev10	three_prime_UTR	27311387	27312384	+	ID=Seita.9G278600.1.v2.2.three_prime_UTR.2;Parent=Seita.9G278600.1.v2.2;pacid=32690363
Chromosome 9	phytozomev10	gene	27315973	27317183	+	ID=Seita.9G278700.v2.2;Name=Seita.9G278700;ancestorIdentifier=Si036862m.g.version2.1
scaffold_9	phytozomev10	mRNA	27315973	27317183	+	ID=Seita.9G278700.1.v2.2;Name=Seita.9G278700.1;pacid=32689592;longest=1;ancestorIdentifier=Si036862m.version2.1;Parent=Seita.9G278700.v2.2
scaffold_9	phytozomev10	five_prime_UTR	27315973	27316085	+	ID=Seita.9G278700.1.v2.2.five_prime_UTR.1;Parent=Seita.9G278700.1.v2.2;pacid=32689592
scaffold_9	phytozomev10	CDS	27316086	27316215	+	ID=Seita.9G278700.1.v2.2.CDS.1;Parent=Seita.9G278700.1.v2.2;pacid=32689592
scaffold_9	phytozomev10	CDS	27316306	27317057	+	ID=Seita.9G278700.1.v2.2.CDS.2;Parent=Seita.9G278700.1.v2.2;pacid=32689592
scaffold_9	phytozomev10	three_prime_UTR	27317058	27317183	+	ID=Seita.9G278700.1.v2.2.three_prime_UTR.1;Parent=Seita.9G278700.1.v2.2;pacid=32689592
Chromosome 9	phytozomev10	gene	27409718	27422487	-	ID=Seita.9G278800.v2.2;Name=Seita.9G278800
scaffold_9	phytozomev10	mRNA	27409718	27422448	-	ID=Seita.9G278800.1.v2.2;Name=Seita.9G278800.1;pacid=32687743;longest=1;Parent=Seita.9G278800.v2.2
scaffold_9	phytozomev10	CDS	27422196	27422311	-	ID=Seita.9G278800.1.v2.2.CDS.1;Parent=Seita.9G278800.1.v2.2;pacid=32687743
scaffold_9	phytozomev10	five_prime_UTR	27422312	27422448	-	ID=Seita.9G278800.1.v2.2.five_prime_UTR.1;Parent=Seita.9G278800.1.v2.2;pacid=32687743
scaffold_9	phytozomev10	CDS	27417142	27417354	-	ID=Seita.9G278800.1.v2.2.CDS.2;Parent=Seita.9G278800.1.v2.2;pacid=32687743
scaffold_9	phytozomev10	CDS	27410622	27410841	-	ID=Seita.9G278800.1.v2.2.CDS.3;Parent=Seita.9G278800.1.v2.2;pacid=32687743
scaffold_9	phytozomev10	three_prime_UTR	27409718	27409965	-	ID=Seita.9G278800.1.v2.2.three_prime_UTR.1;Parent=Seita.9G278800.1.v2.2;pacid=32687743
scaffold_9	phytozomev10	CDS	27409966	27410199	-	ID=Seita.9G278800.1.v2.2.CDS.4;Parent=Seita.9G278800.1.v2.2;pacid=32687743
scaffold_9	phytozomev10	mRNA	27409718	27422487	-	ID=Seita.9G278800.2.v2.2;Name=Seita.9G278800.2;pacid=32687744;longest=0;Parent=Seita.9G278800.v2.2
scaffold_9	phytozomev10	CDS	27422196	27422311	-	ID=Seita.9G278800.2.v2.2.CDS.1;Parent=Seita.9G278800.2.v2.2;pacid=32687744
scaffold_9	phytozomev10	five_prime_UTR	27422312	27422487	-	ID=Seita.9G278800.2.v2.2.five_prime_UTR.1;Parent=Seita.9G278800.2.v2.2;pacid=32687744
scaffold_9	phytozomev10	CDS	27417142	27417354	-	ID=Seita.9G278800.2.v2.2.CDS.2;Parent=Seita.9G278800.2.v2.2;pacid=32687744
scaffold_9	phytozomev10	CDS	27410622	27410841	-	ID=Seita.9G278800.2.v2.2.CDS.3;Parent=Seita.9G278800.2.v2.2;pacid=32687744
scaffold_9	phytozomev10	three_prime_UTR	27410323	27410433	-	ID=Seita.9G278800.2.v2.2.three_prime_UTR.1;Parent=Seita.9G278800.2.v2.2;pacid=32687744
scaffold_9	phytozomev10	CDS	27410434	27410490	-	ID=Seita.9G278800.2.v2.2.CDS.4;Parent=Seita.9G278800.2.v2.2;pacid=32687744
scaffold_9	phytozomev10	three_prime_UTR	27409718	27410199	-	ID=Seita.9G278800.2.v2.2.three_prime_UTR.2;Parent=Seita.9G278800.2.v2.2;pacid=32687744
Chromosome 9	phytozomev10	gene	27413410	27417061	+	ID=Seita.9G278900.v2.2;Name=Seita.9G278900
scaffold_9	phytozomev10	mRNA	27413410	27417061	+	ID=Seita.9G278900.1.v2.2;Name=Seita.9G278900.1;pacid=32693092;longest=1;Parent=Seita.9G278900.v2.2
scaffold_9	phytozomev10	CDS	27413410	27413495	+	ID=Seita.9G278900.1.v2.2.CDS.1;Parent=Seita.9G278900.1.v2.2;pacid=32693092
scaffold_9	phytozomev10	CDS	27414117	27414118	+	ID=Seita.9G278900.1.v2.2.CDS.2;Parent=Seita.9G278900.1.v2.2;pacid=32693092
scaffold_9	phytozomev10	CDS	27414866	27415069	+	ID=Seita.9G278900.1.v2.2.CDS.3;Parent=Seita.9G278900.1.v2.2;pacid=32693092
scaffold_9	phytozomev10	CDS	27415355	27415440	+	ID=Seita.9G278900.1.v2.2.CDS.4;Parent=Seita.9G278900.1.v2.2;pacid=32693092
scaffold_9	phytozomev10	CDS	27417050	27417061	+	ID=Seita.9G278900.1.v2.2.CDS.5;Parent=Seita.9G278900.1.v2.2;pacid=32693092
Chromosome 9	phytozomev10	gene	27419964	27420326	-	ID=Seita.9G279000.v2.2;Name=Seita.9G279000
scaffold_9	phytozomev10	mRNA	27419964	27420326	-	ID=Seita.9G279000.1.v2.2;Name=Seita.9G279000.1;pacid=32689979;longest=1;Parent=Seita.9G279000.v2.2
scaffold_9	phytozomev10	CDS	27419964	27420326	-	ID=Seita.9G279000.1.v2.2.CDS.1;Parent=Seita.9G279000.1.v2.2;pacid=32689979
Chromosome 9	phytozomev10	gene	27450323	27452290	-	ID=Seita.9G279100.v2.2;Name=Seita.9G279100
scaffold_9	phytozomev10	mRNA	27450323	27452290	-	ID=Seita.9G279100.1.v2.2;Name=Seita.9G279100.1;pacid=32686699;longest=1;Parent=Seita.9G279100.v2.2
scaffold_9	phytozomev10	CDS	27451302	27451643	-	ID=Seita.9G279100.1.v2.2.CDS.1;Parent=Seita.9G279100.1.v2.2;pacid=32686699
scaffold_9	phytozomev10	five_prime_UTR	27451644	27452290	-	ID=Seita.9G279100.1.v2.2.five_prime_UTR.1;Parent=Seita.9G279100.1.v2.2;pacid=32686699
scaffold_9	phytozomev10	CDS	27450323	27450379	-	ID=Seita.9G279100.1.v2.2.CDS.2;Parent=Seita.9G279100.1.v2.2;pacid=32686699
Chromosome 9	phytozomev10	gene	27500346	27504069	-	ID=Seita.9G279200.v2.2;Name=Seita.9G279200;ancestorIdentifier=Si035881m.g.version2.1
scaffold_9	phytozomev10	mRNA	27500346	27504069	-	ID=Seita.9G279200.1.v2.2;Name=Seita.9G279200.1;pacid=32689404;longest=1;Parent=Seita.9G279200.v2.2
scaffold_9	phytozomev10	CDS	27503880	27503964	-	ID=Seita.9G279200.1.v2.2.CDS.1;Parent=Seita.9G279200.1.v2.2;pacid=32689404
scaffold_9	phytozomev10	five_prime_UTR	27503965	27504069	-	ID=Seita.9G279200.1.v2.2.five_prime_UTR.1;Parent=Seita.9G279200.1.v2.2;pacid=32689404
scaffold_9	phytozomev10	CDS	27503402	27503614	-	ID=Seita.9G279200.1.v2.2.CDS.2;Parent=Seita.9G279200.1.v2.2;pacid=32689404
scaffold_9	phytozomev10	CDS	27503142	27503323	-	ID=Seita.9G279200.1.v2.2.CDS.3;Parent=Seita.9G279200.1.v2.2;pacid=32689404
scaffold_9	phytozomev10	CDS	27501042	27501220	-	ID=Seita.9G279200.1.v2.2.CDS.4;Parent=Seita.9G279200.1.v2.2;pacid=32689404
scaffold_9	phytozomev10	three_prime_UTR	27500346	27500614	-	ID=Seita.9G279200.1.v2.2.three_prime_UTR.1;Parent=Seita.9G279200.1.v2.2;pacid=32689404
scaffold_9	phytozomev10	CDS	27500615	27500987	-	ID=Seita.9G279200.1.v2.2.CDS.5;Parent=Seita.9G279200.1.v2.2;pacid=32689404
Chromosome 9	phytozomev10	gene	27566767	27571959	-	ID=Seita.9G279300.v2.2;Name=Seita.9G279300;ancestorIdentifier=Si035699m.g.version2.1
scaffold_9	phytozomev10	mRNA	27566779	27571959	-	ID=Seita.9G279300.1.v2.2;Name=Seita.9G279300.1;pacid=32686806;longest=1;Parent=Seita.9G279300.v2.2
scaffold_9	phytozomev10	CDS	27571296	27571537	-	ID=Seita.9G279300.1.v2.2.CDS.1;Parent=Seita.9G279300.1.v2.2;pacid=32686806
scaffold_9	phytozomev10	five_prime_UTR	27571538	27571959	-	ID=Seita.9G279300.1.v2.2.five_prime_UTR.1;Parent=Seita.9G279300.1.v2.2;pacid=32686806
scaffold_9	phytozomev10	CDS	27570888	27570978	-	ID=Seita.9G279300.1.v2.2.CDS.2;Parent=Seita.9G279300.1.v2.2;pacid=32686806
scaffold_9	phytozomev10	CDS	27570308	27570617	-	ID=Seita.9G279300.1.v2.2.CDS.3;Parent=Seita.9G279300.1.v2.2;pacid=32686806
scaffold_9	phytozomev10	CDS	27569830	27570042	-	ID=Seita.9G279300.1.v2.2.CDS.4;Parent=Seita.9G279300.1.v2.2;pacid=32686806
scaffold_9	phytozomev10	CDS	27569570	27569751	-	ID=Seita.9G279300.1.v2.2.CDS.5;Parent=Seita.9G279300.1.v2.2;pacid=32686806
scaffold_9	phytozomev10	three_prime_UTR	27566779	27567041	-	ID=Seita.9G279300.1.v2.2.three_prime_UTR.1;Parent=Seita.9G279300.1.v2.2;pacid=32686806
scaffold_9	phytozomev10	CDS	27567042	27567650	-	ID=Seita.9G279300.1.v2.2.CDS.6;Parent=Seita.9G279300.1.v2.2;pacid=32686806
scaffold_9	phytozomev10	mRNA	27566767	27571959	-	ID=Seita.9G279300.2.v2.2;Name=Seita.9G279300.2;pacid=32686807;longest=0;Parent=Seita.9G279300.v2.2
scaffold_9	phytozomev10	CDS	27571296	27571537	-	ID=Seita.9G279300.2.v2.2.CDS.1;Parent=Seita.9G279300.2.v2.2;pacid=32686807
scaffold_9	phytozomev10	five_prime_UTR	27571538	27571959	-	ID=Seita.9G279300.2.v2.2.five_prime_UTR.1;Parent=Seita.9G279300.2.v2.2;pacid=32686807
scaffold_9	phytozomev10	CDS	27570888	27570978	-	ID=Seita.9G279300.2.v2.2.CDS.2;Parent=Seita.9G279300.2.v2.2;pacid=32686807
scaffold_9	phytozomev10	CDS	27570308	27570617	-	ID=Seita.9G279300.2.v2.2.CDS.3;Parent=Seita.9G279300.2.v2.2;pacid=32686807
scaffold_9	phytozomev10	CDS	27569830	27570042	-	ID=Seita.9G279300.2.v2.2.CDS.4;Parent=Seita.9G279300.2.v2.2;pacid=32686807
scaffold_9	phytozomev10	CDS	27569570	27569751	-	ID=Seita.9G279300.2.v2.2.CDS.5;Parent=Seita.9G279300.2.v2.2;pacid=32686807
scaffold_9	phytozomev10	CDS	27567526	27567650	-	ID=Seita.9G279300.2.v2.2.CDS.6;Parent=Seita.9G279300.2.v2.2;pacid=32686807
scaffold_9	phytozomev10	three_prime_UTR	27566767	27567420	-	ID=Seita.9G279300.2.v2.2.three_prime_UTR.1;Parent=Seita.9G279300.2.v2.2;pacid=32686807
scaffold_9	phytozomev10	CDS	27567421	27567424	-	ID=Seita.9G279300.2.v2.2.CDS.7;Parent=Seita.9G279300.2.v2.2;pacid=32686807
Chromosome 9	phytozomev10	gene	27634532	27639892	-	ID=Seita.9G279400.v2.2;Name=Seita.9G279400;ancestorIdentifier=Si035004m.g.version2.1
scaffold_9	phytozomev10	mRNA	27634532	27639736	-	ID=Seita.9G279400.1.v2.2;Name=Seita.9G279400.1;pacid=32689704;longest=1;ancestorIdentifier=Si036055m.version2.1;Parent=Seita.9G279400.v2.2
scaffold_9	phytozomev10	CDS	27639073	27639314	-	ID=Seita.9G279400.1.v2.2.CDS.1;Parent=Seita.9G279400.1.v2.2;pacid=32689704
scaffold_9	phytozomev10	five_prime_UTR	27639315	27639736	-	ID=Seita.9G279400.1.v2.2.five_prime_UTR.1;Parent=Seita.9G279400.1.v2.2;pacid=32689704
scaffold_9	phytozomev10	CDS	27638665	27638755	-	ID=Seita.9G279400.1.v2.2.CDS.2;Parent=Seita.9G279400.1.v2.2;pacid=32689704
scaffold_9	phytozomev10	CDS	27638073	27638394	-	ID=Seita.9G279400.1.v2.2.CDS.3;Parent=Seita.9G279400.1.v2.2;pacid=32689704
scaffold_9	phytozomev10	CDS	27637595	27637807	-	ID=Seita.9G279400.1.v2.2.CDS.4;Parent=Seita.9G279400.1.v2.2;pacid=32689704
scaffold_9	phytozomev10	CDS	27637335	27637516	-	ID=Seita.9G279400.1.v2.2.CDS.5;Parent=Seita.9G279400.1.v2.2;pacid=32689704
scaffold_9	phytozomev10	CDS	27635291	27635415	-	ID=Seita.9G279400.1.v2.2.CDS.6;Parent=Seita.9G279400.1.v2.2;pacid=32689704
scaffold_9	phytozomev10	three_prime_UTR	27634532	27635185	-	ID=Seita.9G279400.1.v2.2.three_prime_UTR.1;Parent=Seita.9G279400.1.v2.2;pacid=32689704
scaffold_9	phytozomev10	CDS	27635186	27635189	-	ID=Seita.9G279400.1.v2.2.CDS.7;Parent=Seita.9G279400.1.v2.2;pacid=32689704
scaffold_9	phytozomev10	mRNA	27638480	27639892	-	ID=Seita.9G279400.2.v2.2;Name=Seita.9G279400.2;pacid=32689705;longest=0;Parent=Seita.9G279400.v2.2
scaffold_9	phytozomev10	CDS	27639073	27639314	-	ID=Seita.9G279400.2.v2.2.CDS.1;Parent=Seita.9G279400.2.v2.2;pacid=32689705
scaffold_9	phytozomev10	five_prime_UTR	27639315	27639892	-	ID=Seita.9G279400.2.v2.2.five_prime_UTR.1;Parent=Seita.9G279400.2.v2.2;pacid=32689705
scaffold_9	phytozomev10	three_prime_UTR	27638480	27638610	-	ID=Seita.9G279400.2.v2.2.three_prime_UTR.1;Parent=Seita.9G279400.2.v2.2;pacid=32689705
scaffold_9	phytozomev10	CDS	27638611	27638755	-	ID=Seita.9G279400.2.v2.2.CDS.2;Parent=Seita.9G279400.2.v2.2;pacid=32689705
Chromosome 9	phytozomev10	gene	27708682	27711731	-	ID=Seita.9G279500.v2.2;Name=Seita.9G279500;ancestorIdentifier=Si039517m.g.version2.1
scaffold_9	phytozomev10	mRNA	27708682	27711731	-	ID=Seita.9G279500.1.v2.2;Name=Seita.9G279500.1;pacid=32688794;longest=1;ancestorIdentifier=Si039517m.version2.1;Parent=Seita.9G279500.v2.2
scaffold_9	phytozomev10	CDS	27711647	27711731	-	ID=Seita.9G279500.1.v2.2.CDS.1;Parent=Seita.9G279500.1.v2.2;pacid=32688794
scaffold_9	phytozomev10	CDS	27711421	27711548	-	ID=Seita.9G279500.1.v2.2.CDS.2;Parent=Seita.9G279500.1.v2.2;pacid=32688794
scaffold_9	phytozomev10	CDS	27711153	27711335	-	ID=Seita.9G279500.1.v2.2.CDS.3;Parent=Seita.9G279500.1.v2.2;pacid=32688794
scaffold_9	phytozomev10	CDS	27710915	27711040	-	ID=Seita.9G279500.1.v2.2.CDS.4;Parent=Seita.9G279500.1.v2.2;pacid=32688794
scaffold_9	phytozomev10	CDS	27710528	27710560	-	ID=Seita.9G279500.1.v2.2.CDS.5;Parent=Seita.9G279500.1.v2.2;pacid=32688794
scaffold_9	phytozomev10	CDS	27710161	27710441	-	ID=Seita.9G279500.1.v2.2.CDS.6;Parent=Seita.9G279500.1.v2.2;pacid=32688794
scaffold_9	phytozomev10	CDS	27709872	27710031	-	ID=Seita.9G279500.1.v2.2.CDS.7;Parent=Seita.9G279500.1.v2.2;pacid=32688794
scaffold_9	phytozomev10	CDS	27709323	27709757	-	ID=Seita.9G279500.1.v2.2.CDS.8;Parent=Seita.9G279500.1.v2.2;pacid=32688794
scaffold_9	phytozomev10	CDS	27709107	27709154	-	ID=Seita.9G279500.1.v2.2.CDS.9;Parent=Seita.9G279500.1.v2.2;pacid=32688794
scaffold_9	phytozomev10	CDS	27708883	27709003	-	ID=Seita.9G279500.1.v2.2.CDS.10;Parent=Seita.9G279500.1.v2.2;pacid=32688794
scaffold_9	phytozomev10	CDS	27708682	27708695	-	ID=Seita.9G279500.1.v2.2.CDS.11;Parent=Seita.9G279500.1.v2.2;pacid=32688794
Chromosome 9	phytozomev10	gene	27720626	27723173	+	ID=Seita.9G279600.v2.2;Name=Seita.9G279600
scaffold_9	phytozomev10	mRNA	27720626	27723173	+	ID=Seita.9G279600.1.v2.2;Name=Seita.9G279600.1;pacid=32688019;longest=1;Parent=Seita.9G279600.v2.2
scaffold_9	phytozomev10	CDS	27720626	27721093	+	ID=Seita.9G279600.1.v2.2.CDS.1;Parent=Seita.9G279600.1.v2.2;pacid=32688019
scaffold_9	phytozomev10	three_prime_UTR	27721094	27721113	+	ID=Seita.9G279600.1.v2.2.three_prime_UTR.1;Parent=Seita.9G279600.1.v2.2;pacid=32688019
scaffold_9	phytozomev10	three_prime_UTR	27721155	27723173	+	ID=Seita.9G279600.1.v2.2.three_prime_UTR.2;Parent=Seita.9G279600.1.v2.2;pacid=32688019
Chromosome 9	phytozomev10	gene	27753273	27754760	-	ID=Seita.9G279700.v2.2;Name=Seita.9G279700
scaffold_9	phytozomev10	mRNA	27753273	27754760	-	ID=Seita.9G279700.1.v2.2;Name=Seita.9G279700.1;pacid=32690865;longest=1;Parent=Seita.9G279700.v2.2
scaffold_9	phytozomev10	CDS	27754593	27754760	-	ID=Seita.9G279700.1.v2.2.CDS.1;Parent=Seita.9G279700.1.v2.2;pacid=32690865
scaffold_9	phytozomev10	CDS	27754399	27754493	-	ID=Seita.9G279700.1.v2.2.CDS.2;Parent=Seita.9G279700.1.v2.2;pacid=32690865
scaffold_9	phytozomev10	three_prime_UTR	27754173	27754240	-	ID=Seita.9G279700.1.v2.2.three_prime_UTR.1;Parent=Seita.9G279700.1.v2.2;pacid=32690865
scaffold_9	phytozomev10	CDS	27754241	27754304	-	ID=Seita.9G279700.1.v2.2.CDS.3;Parent=Seita.9G279700.1.v2.2;pacid=32690865
scaffold_9	phytozomev10	three_prime_UTR	27753273	27753661	-	ID=Seita.9G279700.1.v2.2.three_prime_UTR.2;Parent=Seita.9G279700.1.v2.2;pacid=32690865
Chromosome 9	phytozomev10	gene	27756108	27759131	-	ID=Seita.9G279800.v2.2;Name=Seita.9G279800
scaffold_9	phytozomev10	mRNA	27756108	27759131	-	ID=Seita.9G279800.1.v2.2;Name=Seita.9G279800.1;pacid=32690401;longest=1;Parent=Seita.9G279800.v2.2
scaffold_9	phytozomev10	CDS	27758838	27758961	-	ID=Seita.9G279800.1.v2.2.CDS.1;Parent=Seita.9G279800.1.v2.2;pacid=32690401
scaffold_9	phytozomev10	five_prime_UTR	27758962	27759131	-	ID=Seita.9G279800.1.v2.2.five_prime_UTR.1;Parent=Seita.9G279800.1.v2.2;pacid=32690401
scaffold_9	phytozomev10	three_prime_UTR	27757376	27757433	-	ID=Seita.9G279800.1.v2.2.three_prime_UTR.1;Parent=Seita.9G279800.1.v2.2;pacid=32690401
scaffold_9	phytozomev10	CDS	27757434	27757465	-	ID=Seita.9G279800.1.v2.2.CDS.2;Parent=Seita.9G279800.1.v2.2;pacid=32690401
scaffold_9	phytozomev10	three_prime_UTR	27756108	27756446	-	ID=Seita.9G279800.1.v2.2.three_prime_UTR.2;Parent=Seita.9G279800.1.v2.2;pacid=32690401
Chromosome 9	phytozomev10	gene	27781543	27783979	+	ID=Seita.9G279900.v2.2;Name=Seita.9G279900;ancestorIdentifier=Si035875m.g.version2.1
scaffold_9	phytozomev10	mRNA	27781543	27783979	+	ID=Seita.9G279900.1.v2.2;Name=Seita.9G279900.1;pacid=32691344;longest=1;ancestorIdentifier=Si035875m.version2.1;Parent=Seita.9G279900.v2.2
scaffold_9	phytozomev10	five_prime_UTR	27781543	27781652	+	ID=Seita.9G279900.1.v2.2.five_prime_UTR.1;Parent=Seita.9G279900.1.v2.2;pacid=32691344
scaffold_9	phytozomev10	CDS	27781653	27782837	+	ID=Seita.9G279900.1.v2.2.CDS.1;Parent=Seita.9G279900.1.v2.2;pacid=32691344
scaffold_9	phytozomev10	CDS	27783502	27783567	+	ID=Seita.9G279900.1.v2.2.CDS.2;Parent=Seita.9G279900.1.v2.2;pacid=32691344
scaffold_9	phytozomev10	three_prime_UTR	27783568	27783979	+	ID=Seita.9G279900.1.v2.2.three_prime_UTR.1;Parent=Seita.9G279900.1.v2.2;pacid=32691344
Chromosome 9	phytozomev10	gene	27793778	27797095	+	ID=Seita.9G280000.v2.2;Name=Seita.9G280000
scaffold_9	phytozomev10	mRNA	27793778	27797095	+	ID=Seita.9G280000.1.v2.2;Name=Seita.9G280000.1;pacid=32689474;longest=1;Parent=Seita.9G280000.v2.2
scaffold_9	phytozomev10	five_prime_UTR	27793778	27793808	+	ID=Seita.9G280000.1.v2.2.five_prime_UTR.1;Parent=Seita.9G280000.1.v2.2;pacid=32689474
scaffold_9	phytozomev10	CDS	27793809	27794894	+	ID=Seita.9G280000.1.v2.2.CDS.1;Parent=Seita.9G280000.1.v2.2;pacid=32689474
scaffold_9	phytozomev10	three_prime_UTR	27794895	27797095	+	ID=Seita.9G280000.1.v2.2.three_prime_UTR.1;Parent=Seita.9G280000.1.v2.2;pacid=32689474
Chromosome 9	phytozomev10	gene	27800226	27801385	+	ID=Seita.9G280100.v2.2;Name=Seita.9G280100
scaffold_9	phytozomev10	mRNA	27800226	27801385	+	ID=Seita.9G280100.1.v2.2;Name=Seita.9G280100.1;pacid=32687604;longest=1;Parent=Seita.9G280100.v2.2
scaffold_9	phytozomev10	CDS	27800226	27800397	+	ID=Seita.9G280100.1.v2.2.CDS.1;Parent=Seita.9G280100.1.v2.2;pacid=32687604
scaffold_9	phytozomev10	CDS	27800470	27800646	+	ID=Seita.9G280100.1.v2.2.CDS.2;Parent=Seita.9G280100.1.v2.2;pacid=32687604
scaffold_9	phytozomev10	CDS	27800729	27800830	+	ID=Seita.9G280100.1.v2.2.CDS.3;Parent=Seita.9G280100.1.v2.2;pacid=32687604
scaffold_9	phytozomev10	CDS	27800907	27800999	+	ID=Seita.9G280100.1.v2.2.CDS.4;Parent=Seita.9G280100.1.v2.2;pacid=32687604
scaffold_9	phytozomev10	CDS	27801207	27801385	+	ID=Seita.9G280100.1.v2.2.CDS.5;Parent=Seita.9G280100.1.v2.2;pacid=32687604
Chromosome 9	phytozomev10	gene	27820295	27820835	+	ID=Seita.9G280200.v2.2;Name=Seita.9G280200
scaffold_9	phytozomev10	mRNA	27820295	27820835	+	ID=Seita.9G280200.1.v2.2;Name=Seita.9G280200.1;pacid=32687025;longest=1;Parent=Seita.9G280200.v2.2
scaffold_9	phytozomev10	CDS	27820295	27820582	+	ID=Seita.9G280200.1.v2.2.CDS.1;Parent=Seita.9G280200.1.v2.2;pacid=32687025
scaffold_9	phytozomev10	CDS	27820680	27820835	+	ID=Seita.9G280200.1.v2.2.CDS.2;Parent=Seita.9G280200.1.v2.2;pacid=32687025
Chromosome 9	phytozomev10	gene	27821932	27822815	-	ID=Seita.9G280300.v2.2;Name=Seita.9G280300
scaffold_9	phytozomev10	mRNA	27821932	27822815	-	ID=Seita.9G280300.1.v2.2;Name=Seita.9G280300.1;pacid=32687890;longest=1;Parent=Seita.9G280300.v2.2
scaffold_9	phytozomev10	CDS	27822639	27822815	-	ID=Seita.9G280300.1.v2.2.CDS.1;Parent=Seita.9G280300.1.v2.2;pacid=32687890
scaffold_9	phytozomev10	CDS	27822502	27822557	-	ID=Seita.9G280300.1.v2.2.CDS.2;Parent=Seita.9G280300.1.v2.2;pacid=32687890
scaffold_9	phytozomev10	CDS	27821932	27822469	-	ID=Seita.9G280300.1.v2.2.CDS.3;Parent=Seita.9G280300.1.v2.2;pacid=32687890
Chromosome 9	phytozomev10	gene	27823004	27823516	-	ID=Seita.9G280400.v2.2;Name=Seita.9G280400
scaffold_9	phytozomev10	mRNA	27823004	27823516	-	ID=Seita.9G280400.1.v2.2;Name=Seita.9G280400.1;pacid=32690533;longest=1;Parent=Seita.9G280400.v2.2
scaffold_9	phytozomev10	CDS	27823004	27823516	-	ID=Seita.9G280400.1.v2.2.CDS.1;Parent=Seita.9G280400.1.v2.2;pacid=32690533
Chromosome 9	phytozomev10	gene	27884368	27885293	+	ID=Seita.9G280500.v2.2;Name=Seita.9G280500
scaffold_9	phytozomev10	mRNA	27884368	27885293	+	ID=Seita.9G280500.1.v2.2;Name=Seita.9G280500.1;pacid=32688304;longest=1;Parent=Seita.9G280500.v2.2
scaffold_9	phytozomev10	CDS	27884368	27884566	+	ID=Seita.9G280500.1.v2.2.CDS.1;Parent=Seita.9G280500.1.v2.2;pacid=32688304
scaffold_9	phytozomev10	CDS	27884799	27884921	+	ID=Seita.9G280500.1.v2.2.CDS.2;Parent=Seita.9G280500.1.v2.2;pacid=32688304
scaffold_9	phytozomev10	CDS	27885008	27885207	+	ID=Seita.9G280500.1.v2.2.CDS.3;Parent=Seita.9G280500.1.v2.2;pacid=32688304
scaffold_9	phytozomev10	three_prime_UTR	27885208	27885293	+	ID=Seita.9G280500.1.v2.2.three_prime_UTR.1;Parent=Seita.9G280500.1.v2.2;pacid=32688304
Chromosome 9	phytozomev10	gene	27945332	27945642	+	ID=Seita.9G280600.v2.2;Name=Seita.9G280600
scaffold_9	phytozomev10	mRNA	27945332	27945642	+	ID=Seita.9G280600.1.v2.2;Name=Seita.9G280600.1;pacid=32686667;longest=1;Parent=Seita.9G280600.v2.2
scaffold_9	phytozomev10	CDS	27945332	27945357	+	ID=Seita.9G280600.1.v2.2.CDS.1;Parent=Seita.9G280600.1.v2.2;pacid=32686667
scaffold_9	phytozomev10	CDS	27945462	27945642	+	ID=Seita.9G280600.1.v2.2.CDS.2;Parent=Seita.9G280600.1.v2.2;pacid=32686667
Chromosome 9	phytozomev10	gene	27949562	27951115	-	ID=Seita.9G280700.v2.2;Name=Seita.9G280700
scaffold_9	phytozomev10	mRNA	27949562	27951115	-	ID=Seita.9G280700.1.v2.2;Name=Seita.9G280700.1;pacid=32689188;longest=1;Parent=Seita.9G280700.v2.2
scaffold_9	phytozomev10	CDS	27950594	27950671	-	ID=Seita.9G280700.1.v2.2.CDS.1;Parent=Seita.9G280700.1.v2.2;pacid=32689188
scaffold_9	phytozomev10	five_prime_UTR	27950672	27951115	-	ID=Seita.9G280700.1.v2.2.five_prime_UTR.1;Parent=Seita.9G280700.1.v2.2;pacid=32689188
scaffold_9	phytozomev10	three_prime_UTR	27949562	27950366	-	ID=Seita.9G280700.1.v2.2.three_prime_UTR.1;Parent=Seita.9G280700.1.v2.2;pacid=32689188
scaffold_9	phytozomev10	CDS	27950367	27950498	-	ID=Seita.9G280700.1.v2.2.CDS.2;Parent=Seita.9G280700.1.v2.2;pacid=32689188
Chromosome 9	phytozomev10	gene	28011606	28012615	+	ID=Seita.9G280800.v2.2;Name=Seita.9G280800
scaffold_9	phytozomev10	mRNA	28011606	28012615	+	ID=Seita.9G280800.1.v2.2;Name=Seita.9G280800.1;pacid=32693072;longest=1;Parent=Seita.9G280800.v2.2
scaffold_9	phytozomev10	CDS	28011606	28012467	+	ID=Seita.9G280800.1.v2.2.CDS.1;Parent=Seita.9G280800.1.v2.2;pacid=32693072
scaffold_9	phytozomev10	CDS	28012497	28012615	+	ID=Seita.9G280800.1.v2.2.CDS.2;Parent=Seita.9G280800.1.v2.2;pacid=32693072
Chromosome 9	phytozomev10	gene	28027611	28032808	-	ID=Seita.9G280900.v2.2;Name=Seita.9G280900;ancestorIdentifier=Si038935m.g.version2.1
scaffold_9	phytozomev10	mRNA	28027611	28032808	-	ID=Seita.9G280900.1.v2.2;Name=Seita.9G280900.1;pacid=32688879;longest=1;Parent=Seita.9G280900.v2.2
scaffold_9	phytozomev10	CDS	28032620	28032700	-	ID=Seita.9G280900.1.v2.2.CDS.1;Parent=Seita.9G280900.1.v2.2;pacid=32688879
scaffold_9	phytozomev10	five_prime_UTR	28032701	28032808	-	ID=Seita.9G280900.1.v2.2.five_prime_UTR.1;Parent=Seita.9G280900.1.v2.2;pacid=32688879
scaffold_9	phytozomev10	CDS	28031608	28031733	-	ID=Seita.9G280900.1.v2.2.CDS.2;Parent=Seita.9G280900.1.v2.2;pacid=32688879
scaffold_9	phytozomev10	CDS	28031231	28031329	-	ID=Seita.9G280900.1.v2.2.CDS.3;Parent=Seita.9G280900.1.v2.2;pacid=32688879
scaffold_9	phytozomev10	CDS	28030625	28030767	-	ID=Seita.9G280900.1.v2.2.CDS.4;Parent=Seita.9G280900.1.v2.2;pacid=32688879
scaffold_9	phytozomev10	CDS	28029409	28029517	-	ID=Seita.9G280900.1.v2.2.CDS.5;Parent=Seita.9G280900.1.v2.2;pacid=32688879
scaffold_9	phytozomev10	CDS	28029074	28029181	-	ID=Seita.9G280900.1.v2.2.CDS.6;Parent=Seita.9G280900.1.v2.2;pacid=32688879
scaffold_9	phytozomev10	CDS	28028625	28028765	-	ID=Seita.9G280900.1.v2.2.CDS.7;Parent=Seita.9G280900.1.v2.2;pacid=32688879
scaffold_9	phytozomev10	CDS	28028319	28028549	-	ID=Seita.9G280900.1.v2.2.CDS.8;Parent=Seita.9G280900.1.v2.2;pacid=32688879
scaffold_9	phytozomev10	three_prime_UTR	28028117	28028210	-	ID=Seita.9G280900.1.v2.2.three_prime_UTR.1;Parent=Seita.9G280900.1.v2.2;pacid=32688879
scaffold_9	phytozomev10	three_prime_UTR	28027611	28027837	-	ID=Seita.9G280900.1.v2.2.three_prime_UTR.2;Parent=Seita.9G280900.1.v2.2;pacid=32688879
scaffold_9	phytozomev10	mRNA	28028030	28032808	-	ID=Seita.9G280900.2.v2.2;Name=Seita.9G280900.2;pacid=32688880;longest=0;Parent=Seita.9G280900.v2.2
scaffold_9	phytozomev10	CDS	28032620	28032700	-	ID=Seita.9G280900.2.v2.2.CDS.1;Parent=Seita.9G280900.2.v2.2;pacid=32688880
scaffold_9	phytozomev10	five_prime_UTR	28032701	28032808	-	ID=Seita.9G280900.2.v2.2.five_prime_UTR.1;Parent=Seita.9G280900.2.v2.2;pacid=32688880
scaffold_9	phytozomev10	CDS	28031608	28031733	-	ID=Seita.9G280900.2.v2.2.CDS.2;Parent=Seita.9G280900.2.v2.2;pacid=32688880
scaffold_9	phytozomev10	CDS	28031231	28031329	-	ID=Seita.9G280900.2.v2.2.CDS.3;Parent=Seita.9G280900.2.v2.2;pacid=32688880
scaffold_9	phytozomev10	CDS	28030625	28030767	-	ID=Seita.9G280900.2.v2.2.CDS.4;Parent=Seita.9G280900.2.v2.2;pacid=32688880
scaffold_9	phytozomev10	CDS	28029409	28029517	-	ID=Seita.9G280900.2.v2.2.CDS.5;Parent=Seita.9G280900.2.v2.2;pacid=32688880
scaffold_9	phytozomev10	CDS	28029074	28029181	-	ID=Seita.9G280900.2.v2.2.CDS.6;Parent=Seita.9G280900.2.v2.2;pacid=32688880
scaffold_9	phytozomev10	CDS	28028625	28028765	-	ID=Seita.9G280900.2.v2.2.CDS.7;Parent=Seita.9G280900.2.v2.2;pacid=32688880
scaffold_9	phytozomev10	CDS	28028319	28028549	-	ID=Seita.9G280900.2.v2.2.CDS.8;Parent=Seita.9G280900.2.v2.2;pacid=32688880
scaffold_9	phytozomev10	three_prime_UTR	28028030	28028227	-	ID=Seita.9G280900.2.v2.2.three_prime_UTR.1;Parent=Seita.9G280900.2.v2.2;pacid=32688880
scaffold_9	phytozomev10	mRNA	28028030	28032808	-	ID=Seita.9G280900.3.v2.2;Name=Seita.9G280900.3;pacid=32688881;longest=0;Parent=Seita.9G280900.v2.2
scaffold_9	phytozomev10	CDS	28032620	28032700	-	ID=Seita.9G280900.3.v2.2.CDS.1;Parent=Seita.9G280900.3.v2.2;pacid=32688881
scaffold_9	phytozomev10	five_prime_UTR	28032701	28032808	-	ID=Seita.9G280900.3.v2.2.five_prime_UTR.1;Parent=Seita.9G280900.3.v2.2;pacid=32688881
scaffold_9	phytozomev10	CDS	28031608	28031733	-	ID=Seita.9G280900.3.v2.2.CDS.2;Parent=Seita.9G280900.3.v2.2;pacid=32688881
scaffold_9	phytozomev10	CDS	28031231	28031329	-	ID=Seita.9G280900.3.v2.2.CDS.3;Parent=Seita.9G280900.3.v2.2;pacid=32688881
scaffold_9	phytozomev10	CDS	28030625	28030767	-	ID=Seita.9G280900.3.v2.2.CDS.4;Parent=Seita.9G280900.3.v2.2;pacid=32688881
scaffold_9	phytozomev10	CDS	28029409	28029517	-	ID=Seita.9G280900.3.v2.2.CDS.5;Parent=Seita.9G280900.3.v2.2;pacid=32688881
scaffold_9	phytozomev10	CDS	28029074	28029181	-	ID=Seita.9G280900.3.v2.2.CDS.6;Parent=Seita.9G280900.3.v2.2;pacid=32688881
scaffold_9	phytozomev10	CDS	28028625	28028765	-	ID=Seita.9G280900.3.v2.2.CDS.7;Parent=Seita.9G280900.3.v2.2;pacid=32688881
scaffold_9	phytozomev10	CDS	28028319	28028549	-	ID=Seita.9G280900.3.v2.2.CDS.8;Parent=Seita.9G280900.3.v2.2;pacid=32688881
scaffold_9	phytozomev10	three_prime_UTR	28028030	28028210	-	ID=Seita.9G280900.3.v2.2.three_prime_UTR.1;Parent=Seita.9G280900.3.v2.2;pacid=32688881
Chromosome 9	phytozomev10	gene	28033128	28034257	-	ID=Seita.9G281000.v2.2;Name=Seita.9G281000;ancestorIdentifier=Si039937m.g.version2.1
scaffold_9	phytozomev10	mRNA	28033128	28034257	-	ID=Seita.9G281000.1.v2.2;Name=Seita.9G281000.1;pacid=32690884;longest=1;Parent=Seita.9G281000.v2.2
scaffold_9	phytozomev10	CDS	28033992	28034257	-	ID=Seita.9G281000.1.v2.2.CDS.1;Parent=Seita.9G281000.1.v2.2;pacid=32690884
scaffold_9	phytozomev10	CDS	28033128	28033905	-	ID=Seita.9G281000.1.v2.2.CDS.2;Parent=Seita.9G281000.1.v2.2;pacid=32690884
Chromosome 9	phytozomev10	gene	28133996	28134337	-	ID=Seita.9G281100.v2.2;Name=Seita.9G281100;ancestorIdentifier=Si038113m.g.version2.1
scaffold_9	phytozomev10	mRNA	28133996	28134337	-	ID=Seita.9G281100.1.v2.2;Name=Seita.9G281100.1;pacid=32692902;longest=1;ancestorIdentifier=Si038113m.version2.1;Parent=Seita.9G281100.v2.2
scaffold_9	phytozomev10	CDS	28133996	28134337	-	ID=Seita.9G281100.1.v2.2.CDS.1;Parent=Seita.9G281100.1.v2.2;pacid=32692902
Chromosome 9	phytozomev10	gene	28204603	28205257	-	ID=Seita.9G281200.v2.2;Name=Seita.9G281200;ancestorIdentifier=Si038092m.g.version2.1
scaffold_9	phytozomev10	mRNA	28204603	28205257	-	ID=Seita.9G281200.1.v2.2;Name=Seita.9G281200.1;pacid=32688884;longest=1;ancestorIdentifier=Si038092m.version2.1;Parent=Seita.9G281200.v2.2
scaffold_9	phytozomev10	three_prime_UTR	28204603	28204833	-	ID=Seita.9G281200.1.v2.2.three_prime_UTR.1;Parent=Seita.9G281200.1.v2.2;pacid=32688884
scaffold_9	phytozomev10	CDS	28204834	28205184	-	ID=Seita.9G281200.1.v2.2.CDS.1;Parent=Seita.9G281200.1.v2.2;pacid=32688884
scaffold_9	phytozomev10	five_prime_UTR	28205185	28205257	-	ID=Seita.9G281200.1.v2.2.five_prime_UTR.1;Parent=Seita.9G281200.1.v2.2;pacid=32688884
Chromosome 9	phytozomev10	gene	28331386	28332741	-	ID=Seita.9G281300.v2.2;Name=Seita.9G281300;ancestorIdentifier=Si035663m.g.version2.1
scaffold_9	phytozomev10	mRNA	28331386	28332741	-	ID=Seita.9G281300.1.v2.2;Name=Seita.9G281300.1;pacid=32693448;longest=1;ancestorIdentifier=Si035663m.version2.1;Parent=Seita.9G281300.v2.2
scaffold_9	phytozomev10	CDS	28331386	28332741	-	ID=Seita.9G281300.1.v2.2.CDS.1;Parent=Seita.9G281300.1.v2.2;pacid=32693448
Chromosome 9	phytozomev10	gene	28412380	28414584	-	ID=Seita.9G281400.v2.2;Name=Seita.9G281400
scaffold_9	phytozomev10	mRNA	28412380	28414584	-	ID=Seita.9G281400.1.v2.2;Name=Seita.9G281400.1;pacid=32691804;longest=1;Parent=Seita.9G281400.v2.2
scaffold_9	phytozomev10	CDS	28414272	28414584	-	ID=Seita.9G281400.1.v2.2.CDS.1;Parent=Seita.9G281400.1.v2.2;pacid=32691804
scaffold_9	phytozomev10	CDS	28414016	28414150	-	ID=Seita.9G281400.1.v2.2.CDS.2;Parent=Seita.9G281400.1.v2.2;pacid=32691804
scaffold_9	phytozomev10	CDS	28412380	28412387	-	ID=Seita.9G281400.1.v2.2.CDS.3;Parent=Seita.9G281400.1.v2.2;pacid=32691804
Chromosome 9	phytozomev10	gene	28419775	28427475	-	ID=Seita.9G281500.v2.2;Name=Seita.9G281500
scaffold_9	phytozomev10	mRNA	28419775	28427475	-	ID=Seita.9G281500.1.v2.2;Name=Seita.9G281500.1;pacid=32690201;longest=1;Parent=Seita.9G281500.v2.2
scaffold_9	phytozomev10	CDS	28427061	28427181	-	ID=Seita.9G281500.1.v2.2.CDS.1;Parent=Seita.9G281500.1.v2.2;pacid=32690201
scaffold_9	phytozomev10	five_prime_UTR	28427182	28427475	-	ID=Seita.9G281500.1.v2.2.five_prime_UTR.1;Parent=Seita.9G281500.1.v2.2;pacid=32690201
scaffold_9	phytozomev10	three_prime_UTR	28419775	28423156	-	ID=Seita.9G281500.1.v2.2.three_prime_UTR.1;Parent=Seita.9G281500.1.v2.2;pacid=32690201
scaffold_9	phytozomev10	CDS	28423157	28423323	-	ID=Seita.9G281500.1.v2.2.CDS.2;Parent=Seita.9G281500.1.v2.2;pacid=32690201
Chromosome 9	phytozomev10	gene	28427886	28432878	+	ID=Seita.9G281600.v2.2;Name=Seita.9G281600;ancestorIdentifier=Si035328m.g.version2.1
scaffold_9	phytozomev10	mRNA	28427886	28432878	+	ID=Seita.9G281600.1.v2.2;Name=Seita.9G281600.1;pacid=32690209;longest=1;ancestorIdentifier=Si035328m.version2.1;Parent=Seita.9G281600.v2.2
scaffold_9	phytozomev10	five_prime_UTR	28427886	28428299	+	ID=Seita.9G281600.1.v2.2.five_prime_UTR.1;Parent=Seita.9G281600.1.v2.2;pacid=32690209
scaffold_9	phytozomev10	CDS	28428300	28428776	+	ID=Seita.9G281600.1.v2.2.CDS.1;Parent=Seita.9G281600.1.v2.2;pacid=32690209
scaffold_9	phytozomev10	CDS	28428889	28429085	+	ID=Seita.9G281600.1.v2.2.CDS.2;Parent=Seita.9G281600.1.v2.2;pacid=32690209
scaffold_9	phytozomev10	CDS	28429191	28429431	+	ID=Seita.9G281600.1.v2.2.CDS.3;Parent=Seita.9G281600.1.v2.2;pacid=32690209
scaffold_9	phytozomev10	CDS	28429573	28429730	+	ID=Seita.9G281600.1.v2.2.CDS.4;Parent=Seita.9G281600.1.v2.2;pacid=32690209
scaffold_9	phytozomev10	CDS	28429840	28429876	+	ID=Seita.9G281600.1.v2.2.CDS.5;Parent=Seita.9G281600.1.v2.2;pacid=32690209
scaffold_9	phytozomev10	CDS	28429979	28430037	+	ID=Seita.9G281600.1.v2.2.CDS.6;Parent=Seita.9G281600.1.v2.2;pacid=32690209
scaffold_9	phytozomev10	CDS	28430661	28430742	+	ID=Seita.9G281600.1.v2.2.CDS.7;Parent=Seita.9G281600.1.v2.2;pacid=32690209
scaffold_9	phytozomev10	CDS	28432188	28432259	+	ID=Seita.9G281600.1.v2.2.CDS.8;Parent=Seita.9G281600.1.v2.2;pacid=32690209
scaffold_9	phytozomev10	CDS	28432400	28432576	+	ID=Seita.9G281600.1.v2.2.CDS.9;Parent=Seita.9G281600.1.v2.2;pacid=32690209
scaffold_9	phytozomev10	three_prime_UTR	28432577	28432878	+	ID=Seita.9G281600.1.v2.2.three_prime_UTR.1;Parent=Seita.9G281600.1.v2.2;pacid=32690209
Chromosome 9	phytozomev10	gene	28514707	28524785	-	ID=Seita.9G281700.v2.2;Name=Seita.9G281700;ancestorIdentifier=Si034475m.g.version2.1
scaffold_9	phytozomev10	mRNA	28514707	28524785	-	ID=Seita.9G281700.1.v2.2;Name=Seita.9G281700.1;pacid=32690545;longest=1;ancestorIdentifier=Si034475m.version2.1;Parent=Seita.9G281700.v2.2
scaffold_9	phytozomev10	CDS	28524258	28524678	-	ID=Seita.9G281700.1.v2.2.CDS.1;Parent=Seita.9G281700.1.v2.2;pacid=32690545
scaffold_9	phytozomev10	five_prime_UTR	28524679	28524785	-	ID=Seita.9G281700.1.v2.2.five_prime_UTR.1;Parent=Seita.9G281700.1.v2.2;pacid=32690545
scaffold_9	phytozomev10	CDS	28523071	28523411	-	ID=Seita.9G281700.1.v2.2.CDS.2;Parent=Seita.9G281700.1.v2.2;pacid=32690545
scaffold_9	phytozomev10	CDS	28522872	28522961	-	ID=Seita.9G281700.1.v2.2.CDS.3;Parent=Seita.9G281700.1.v2.2;pacid=32690545
scaffold_9	phytozomev10	CDS	28521823	28522047	-	ID=Seita.9G281700.1.v2.2.CDS.4;Parent=Seita.9G281700.1.v2.2;pacid=32690545
scaffold_9	phytozomev10	CDS	28519943	28520164	-	ID=Seita.9G281700.1.v2.2.CDS.5;Parent=Seita.9G281700.1.v2.2;pacid=32690545
scaffold_9	phytozomev10	CDS	28519509	28519866	-	ID=Seita.9G281700.1.v2.2.CDS.6;Parent=Seita.9G281700.1.v2.2;pacid=32690545
scaffold_9	phytozomev10	CDS	28519296	28519433	-	ID=Seita.9G281700.1.v2.2.CDS.7;Parent=Seita.9G281700.1.v2.2;pacid=32690545
scaffold_9	phytozomev10	CDS	28519173	28519219	-	ID=Seita.9G281700.1.v2.2.CDS.8;Parent=Seita.9G281700.1.v2.2;pacid=32690545
scaffold_9	phytozomev10	CDS	28519008	28519075	-	ID=Seita.9G281700.1.v2.2.CDS.9;Parent=Seita.9G281700.1.v2.2;pacid=32690545
scaffold_9	phytozomev10	CDS	28516238	28516287	-	ID=Seita.9G281700.1.v2.2.CDS.10;Parent=Seita.9G281700.1.v2.2;pacid=32690545
scaffold_9	phytozomev10	CDS	28515603	28515658	-	ID=Seita.9G281700.1.v2.2.CDS.11;Parent=Seita.9G281700.1.v2.2;pacid=32690545
scaffold_9	phytozomev10	three_prime_UTR	28514707	28515087	-	ID=Seita.9G281700.1.v2.2.three_prime_UTR.1;Parent=Seita.9G281700.1.v2.2;pacid=32690545
scaffold_9	phytozomev10	CDS	28515088	28515183	-	ID=Seita.9G281700.1.v2.2.CDS.12;Parent=Seita.9G281700.1.v2.2;pacid=32690545
Chromosome 9	phytozomev10	gene	28597909	28600438	+	ID=Seita.9G281800.v2.2;Name=Seita.9G281800
scaffold_9	phytozomev10	mRNA	28597909	28600438	+	ID=Seita.9G281800.1.v2.2;Name=Seita.9G281800.1;pacid=32690482;longest=1;Parent=Seita.9G281800.v2.2
scaffold_9	phytozomev10	five_prime_UTR	28597909	28597942	+	ID=Seita.9G281800.1.v2.2.five_prime_UTR.1;Parent=Seita.9G281800.1.v2.2;pacid=32690482
scaffold_9	phytozomev10	CDS	28597943	28598833	+	ID=Seita.9G281800.1.v2.2.CDS.1;Parent=Seita.9G281800.1.v2.2;pacid=32690482
scaffold_9	phytozomev10	CDS	28599655	28600260	+	ID=Seita.9G281800.1.v2.2.CDS.2;Parent=Seita.9G281800.1.v2.2;pacid=32690482
scaffold_9	phytozomev10	three_prime_UTR	28600261	28600438	+	ID=Seita.9G281800.1.v2.2.three_prime_UTR.1;Parent=Seita.9G281800.1.v2.2;pacid=32690482
Chromosome 9	phytozomev10	gene	28712514	28715702	-	ID=Seita.9G281900.v2.2;Name=Seita.9G281900
scaffold_9	phytozomev10	mRNA	28712514	28715702	-	ID=Seita.9G281900.1.v2.2;Name=Seita.9G281900.1;pacid=32691909;longest=1;Parent=Seita.9G281900.v2.2
scaffold_9	phytozomev10	CDS	28715256	28715488	-	ID=Seita.9G281900.1.v2.2.CDS.1;Parent=Seita.9G281900.1.v2.2;pacid=32691909
scaffold_9	phytozomev10	five_prime_UTR	28715489	28715702	-	ID=Seita.9G281900.1.v2.2.five_prime_UTR.1;Parent=Seita.9G281900.1.v2.2;pacid=32691909
scaffold_9	phytozomev10	three_prime_UTR	28714211	28714400	-	ID=Seita.9G281900.1.v2.2.three_prime_UTR.1;Parent=Seita.9G281900.1.v2.2;pacid=32691909
scaffold_9	phytozomev10	CDS	28714401	28714542	-	ID=Seita.9G281900.1.v2.2.CDS.2;Parent=Seita.9G281900.1.v2.2;pacid=32691909
scaffold_9	phytozomev10	three_prime_UTR	28713671	28713905	-	ID=Seita.9G281900.1.v2.2.three_prime_UTR.2;Parent=Seita.9G281900.1.v2.2;pacid=32691909
scaffold_9	phytozomev10	three_prime_UTR	28712514	28712899	-	ID=Seita.9G281900.1.v2.2.three_prime_UTR.3;Parent=Seita.9G281900.1.v2.2;pacid=32691909
scaffold_9	phytozomev10	mRNA	28712514	28715702	-	ID=Seita.9G281900.2.v2.2;Name=Seita.9G281900.2;pacid=32691910;longest=0;Parent=Seita.9G281900.v2.2
scaffold_9	phytozomev10	CDS	28715256	28715488	-	ID=Seita.9G281900.2.v2.2.CDS.1;Parent=Seita.9G281900.2.v2.2;pacid=32691910
scaffold_9	phytozomev10	five_prime_UTR	28715489	28715702	-	ID=Seita.9G281900.2.v2.2.five_prime_UTR.1;Parent=Seita.9G281900.2.v2.2;pacid=32691910
scaffold_9	phytozomev10	three_prime_UTR	28714211	28714400	-	ID=Seita.9G281900.2.v2.2.three_prime_UTR.1;Parent=Seita.9G281900.2.v2.2;pacid=32691910
scaffold_9	phytozomev10	CDS	28714401	28714542	-	ID=Seita.9G281900.2.v2.2.CDS.2;Parent=Seita.9G281900.2.v2.2;pacid=32691910
scaffold_9	phytozomev10	three_prime_UTR	28713671	28713902	-	ID=Seita.9G281900.2.v2.2.three_prime_UTR.2;Parent=Seita.9G281900.2.v2.2;pacid=32691910
scaffold_9	phytozomev10	three_prime_UTR	28712514	28712899	-	ID=Seita.9G281900.2.v2.2.three_prime_UTR.3;Parent=Seita.9G281900.2.v2.2;pacid=32691910
scaffold_9	phytozomev10	mRNA	28712514	28715702	-	ID=Seita.9G281900.3.v2.2;Name=Seita.9G281900.3;pacid=32691911;longest=0;Parent=Seita.9G281900.v2.2
scaffold_9	phytozomev10	CDS	28715256	28715488	-	ID=Seita.9G281900.3.v2.2.CDS.1;Parent=Seita.9G281900.3.v2.2;pacid=32691911
scaffold_9	phytozomev10	five_prime_UTR	28715489	28715702	-	ID=Seita.9G281900.3.v2.2.five_prime_UTR.1;Parent=Seita.9G281900.3.v2.2;pacid=32691911
scaffold_9	phytozomev10	three_prime_UTR	28714211	28714400	-	ID=Seita.9G281900.3.v2.2.three_prime_UTR.1;Parent=Seita.9G281900.3.v2.2;pacid=32691911
scaffold_9	phytozomev10	CDS	28714401	28714542	-	ID=Seita.9G281900.3.v2.2.CDS.2;Parent=Seita.9G281900.3.v2.2;pacid=32691911
scaffold_9	phytozomev10	three_prime_UTR	28712514	28712899	-	ID=Seita.9G281900.3.v2.2.three_prime_UTR.2;Parent=Seita.9G281900.3.v2.2;pacid=32691911
Chromosome 9	phytozomev10	gene	28731197	28733723	+	ID=Seita.9G282000.v2.2;Name=Seita.9G282000
scaffold_9	phytozomev10	mRNA	28731197	28733723	+	ID=Seita.9G282000.1.v2.2;Name=Seita.9G282000.1;pacid=32688563;longest=1;Parent=Seita.9G282000.v2.2
scaffold_9	phytozomev10	CDS	28731197	28731280	+	ID=Seita.9G282000.1.v2.2.CDS.1;Parent=Seita.9G282000.1.v2.2;pacid=32688563
scaffold_9	phytozomev10	CDS	28731917	28732352	+	ID=Seita.9G282000.1.v2.2.CDS.2;Parent=Seita.9G282000.1.v2.2;pacid=32688563
scaffold_9	phytozomev10	CDS	28732519	28732594	+	ID=Seita.9G282000.1.v2.2.CDS.3;Parent=Seita.9G282000.1.v2.2;pacid=32688563
scaffold_9	phytozomev10	CDS	28732943	28733078	+	ID=Seita.9G282000.1.v2.2.CDS.4;Parent=Seita.9G282000.1.v2.2;pacid=32688563
scaffold_9	phytozomev10	three_prime_UTR	28733079	28733723	+	ID=Seita.9G282000.1.v2.2.three_prime_UTR.1;Parent=Seita.9G282000.1.v2.2;pacid=32688563
scaffold_9	phytozomev10	mRNA	28731197	28733722	+	ID=Seita.9G282000.4.v2.2;Name=Seita.9G282000.4;pacid=32688564;longest=0;Parent=Seita.9G282000.v2.2
scaffold_9	phytozomev10	CDS	28731197	28731280	+	ID=Seita.9G282000.4.v2.2.CDS.1;Parent=Seita.9G282000.4.v2.2;pacid=32688564
scaffold_9	phytozomev10	CDS	28731917	28732352	+	ID=Seita.9G282000.4.v2.2.CDS.2;Parent=Seita.9G282000.4.v2.2;pacid=32688564
scaffold_9	phytozomev10	CDS	28732519	28732594	+	ID=Seita.9G282000.4.v2.2.CDS.3;Parent=Seita.9G282000.4.v2.2;pacid=32688564
scaffold_9	phytozomev10	CDS	28732943	28733078	+	ID=Seita.9G282000.4.v2.2.CDS.4;Parent=Seita.9G282000.4.v2.2;pacid=32688564
scaffold_9	phytozomev10	three_prime_UTR	28733079	28733267	+	ID=Seita.9G282000.4.v2.2.three_prime_UTR.1;Parent=Seita.9G282000.4.v2.2;pacid=32688564
scaffold_9	phytozomev10	three_prime_UTR	28733498	28733722	+	ID=Seita.9G282000.4.v2.2.three_prime_UTR.2;Parent=Seita.9G282000.4.v2.2;pacid=32688564
scaffold_9	phytozomev10	mRNA	28731197	28733722	+	ID=Seita.9G282000.5.v2.2;Name=Seita.9G282000.5;pacid=32688565;longest=0;Parent=Seita.9G282000.v2.2
scaffold_9	phytozomev10	CDS	28731197	28731280	+	ID=Seita.9G282000.5.v2.2.CDS.1;Parent=Seita.9G282000.5.v2.2;pacid=32688565
scaffold_9	phytozomev10	CDS	28731917	28732352	+	ID=Seita.9G282000.5.v2.2.CDS.2;Parent=Seita.9G282000.5.v2.2;pacid=32688565
scaffold_9	phytozomev10	CDS	28732519	28732594	+	ID=Seita.9G282000.5.v2.2.CDS.3;Parent=Seita.9G282000.5.v2.2;pacid=32688565
scaffold_9	phytozomev10	CDS	28732943	28733078	+	ID=Seita.9G282000.5.v2.2.CDS.4;Parent=Seita.9G282000.5.v2.2;pacid=32688565
scaffold_9	phytozomev10	three_prime_UTR	28733079	28733246	+	ID=Seita.9G282000.5.v2.2.three_prime_UTR.1;Parent=Seita.9G282000.5.v2.2;pacid=32688565
scaffold_9	phytozomev10	three_prime_UTR	28733498	28733722	+	ID=Seita.9G282000.5.v2.2.three_prime_UTR.2;Parent=Seita.9G282000.5.v2.2;pacid=32688565
scaffold_9	phytozomev10	mRNA	28731197	28733722	+	ID=Seita.9G282000.2.v2.2;Name=Seita.9G282000.2;pacid=32688566;longest=0;Parent=Seita.9G282000.v2.2
scaffold_9	phytozomev10	CDS	28731197	28731280	+	ID=Seita.9G282000.2.v2.2.CDS.1;Parent=Seita.9G282000.2.v2.2;pacid=32688566
scaffold_9	phytozomev10	CDS	28731917	28732352	+	ID=Seita.9G282000.2.v2.2.CDS.2;Parent=Seita.9G282000.2.v2.2;pacid=32688566
scaffold_9	phytozomev10	CDS	28732519	28732594	+	ID=Seita.9G282000.2.v2.2.CDS.3;Parent=Seita.9G282000.2.v2.2;pacid=32688566
scaffold_9	phytozomev10	CDS	28733498	28733507	+	ID=Seita.9G282000.2.v2.2.CDS.4;Parent=Seita.9G282000.2.v2.2;pacid=32688566
scaffold_9	phytozomev10	three_prime_UTR	28733508	28733722	+	ID=Seita.9G282000.2.v2.2.three_prime_UTR.1;Parent=Seita.9G282000.2.v2.2;pacid=32688566
scaffold_9	phytozomev10	mRNA	28731197	28733722	+	ID=Seita.9G282000.3.v2.2;Name=Seita.9G282000.3;pacid=32688567;longest=0;Parent=Seita.9G282000.v2.2
scaffold_9	phytozomev10	CDS	28731197	28731280	+	ID=Seita.9G282000.3.v2.2.CDS.1;Parent=Seita.9G282000.3.v2.2;pacid=32688567
scaffold_9	phytozomev10	CDS	28731917	28732352	+	ID=Seita.9G282000.3.v2.2.CDS.2;Parent=Seita.9G282000.3.v2.2;pacid=32688567
scaffold_9	phytozomev10	CDS	28732519	28732598	+	ID=Seita.9G282000.3.v2.2.CDS.3;Parent=Seita.9G282000.3.v2.2;pacid=32688567
scaffold_9	phytozomev10	three_prime_UTR	28732599	28733722	+	ID=Seita.9G282000.3.v2.2.three_prime_UTR.1;Parent=Seita.9G282000.3.v2.2;pacid=32688567
Chromosome 9	phytozomev10	gene	28821214	28822414	-	ID=Seita.9G282100.v2.2;Name=Seita.9G282100
scaffold_9	phytozomev10	mRNA	28821214	28822414	-	ID=Seita.9G282100.1.v2.2;Name=Seita.9G282100.1;pacid=32690378;longest=1;Parent=Seita.9G282100.v2.2
scaffold_9	phytozomev10	CDS	28822341	28822414	-	ID=Seita.9G282100.1.v2.2.CDS.1;Parent=Seita.9G282100.1.v2.2;pacid=32690378
scaffold_9	phytozomev10	CDS	28821721	28821758	-	ID=Seita.9G282100.1.v2.2.CDS.2;Parent=Seita.9G282100.1.v2.2;pacid=32690378
scaffold_9	phytozomev10	CDS	28821214	28821302	-	ID=Seita.9G282100.1.v2.2.CDS.3;Parent=Seita.9G282100.1.v2.2;pacid=32690378
Chromosome 9	phytozomev10	gene	28876004	28878307	+	ID=Seita.9G282200.v2.2;Name=Seita.9G282200
scaffold_9	phytozomev10	mRNA	28876004	28878307	+	ID=Seita.9G282200.1.v2.2;Name=Seita.9G282200.1;pacid=32693141;longest=1;Parent=Seita.9G282200.v2.2
scaffold_9	phytozomev10	five_prime_UTR	28876004	28876222	+	ID=Seita.9G282200.1.v2.2.five_prime_UTR.1;Parent=Seita.9G282200.1.v2.2;pacid=32693141
scaffold_9	phytozomev10	CDS	28876223	28876582	+	ID=Seita.9G282200.1.v2.2.CDS.1;Parent=Seita.9G282200.1.v2.2;pacid=32693141
scaffold_9	phytozomev10	CDS	28877367	28877795	+	ID=Seita.9G282200.1.v2.2.CDS.2;Parent=Seita.9G282200.1.v2.2;pacid=32693141
scaffold_9	phytozomev10	three_prime_UTR	28877796	28878307	+	ID=Seita.9G282200.1.v2.2.three_prime_UTR.1;Parent=Seita.9G282200.1.v2.2;pacid=32693141
Chromosome 9	phytozomev10	gene	28972166	28982102	-	ID=Seita.9G282300.v2.2;Name=Seita.9G282300;ancestorIdentifier=Si034043m.g.version2.1
scaffold_9	phytozomev10	mRNA	28974339	28981217	-	ID=Seita.9G282300.1.v2.2;Name=Seita.9G282300.1;pacid=32692309;longest=1;Parent=Seita.9G282300.v2.2
scaffold_9	phytozomev10	five_prime_UTR	28981026	28981217	-	ID=Seita.9G282300.1.v2.2.five_prime_UTR.1;Parent=Seita.9G282300.1.v2.2;pacid=32692309
scaffold_9	phytozomev10	CDS	28979399	28979521	-	ID=Seita.9G282300.1.v2.2.CDS.1;Parent=Seita.9G282300.1.v2.2;pacid=32692309
scaffold_9	phytozomev10	five_prime_UTR	28979522	28979534	-	ID=Seita.9G282300.1.v2.2.five_prime_UTR.2;Parent=Seita.9G282300.1.v2.2;pacid=32692309
scaffold_9	phytozomev10	CDS	28978242	28978437	-	ID=Seita.9G282300.1.v2.2.CDS.2;Parent=Seita.9G282300.1.v2.2;pacid=32692309
scaffold_9	phytozomev10	CDS	28975665	28977999	-	ID=Seita.9G282300.1.v2.2.CDS.3;Parent=Seita.9G282300.1.v2.2;pacid=32692309
scaffold_9	phytozomev10	CDS	28975489	28975543	-	ID=Seita.9G282300.1.v2.2.CDS.4;Parent=Seita.9G282300.1.v2.2;pacid=32692309
scaffold_9	phytozomev10	three_prime_UTR	28974339	28974783	-	ID=Seita.9G282300.1.v2.2.three_prime_UTR.1;Parent=Seita.9G282300.1.v2.2;pacid=32692309
scaffold_9	phytozomev10	CDS	28974784	28975224	-	ID=Seita.9G282300.1.v2.2.CDS.5;Parent=Seita.9G282300.1.v2.2;pacid=32692309
scaffold_9	phytozomev10	mRNA	28972166	28981229	-	ID=Seita.9G282300.2.v2.2;Name=Seita.9G282300.2;pacid=32692310;longest=0;Parent=Seita.9G282300.v2.2
scaffold_9	phytozomev10	five_prime_UTR	28981026	28981229	-	ID=Seita.9G282300.2.v2.2.five_prime_UTR.1;Parent=Seita.9G282300.2.v2.2;pacid=32692310
scaffold_9	phytozomev10	CDS	28979432	28979521	-	ID=Seita.9G282300.2.v2.2.CDS.1;Parent=Seita.9G282300.2.v2.2;pacid=32692310
scaffold_9	phytozomev10	five_prime_UTR	28979522	28979534	-	ID=Seita.9G282300.2.v2.2.five_prime_UTR.2;Parent=Seita.9G282300.2.v2.2;pacid=32692310
scaffold_9	phytozomev10	CDS	28978242	28978437	-	ID=Seita.9G282300.2.v2.2.CDS.2;Parent=Seita.9G282300.2.v2.2;pacid=32692310
scaffold_9	phytozomev10	CDS	28975665	28977999	-	ID=Seita.9G282300.2.v2.2.CDS.3;Parent=Seita.9G282300.2.v2.2;pacid=32692310
scaffold_9	phytozomev10	CDS	28975489	28975543	-	ID=Seita.9G282300.2.v2.2.CDS.4;Parent=Seita.9G282300.2.v2.2;pacid=32692310
scaffold_9	phytozomev10	three_prime_UTR	28974741	28974783	-	ID=Seita.9G282300.2.v2.2.three_prime_UTR.1;Parent=Seita.9G282300.2.v2.2;pacid=32692310
scaffold_9	phytozomev10	CDS	28974784	28975224	-	ID=Seita.9G282300.2.v2.2.CDS.5;Parent=Seita.9G282300.2.v2.2;pacid=32692310
scaffold_9	phytozomev10	three_prime_UTR	28972166	28972228	-	ID=Seita.9G282300.2.v2.2.three_prime_UTR.2;Parent=Seita.9G282300.2.v2.2;pacid=32692310
scaffold_9	phytozomev10	mRNA	28974339	28982102	-	ID=Seita.9G282300.3.v2.2;Name=Seita.9G282300.3;pacid=32692311;longest=0;Parent=Seita.9G282300.v2.2
scaffold_9	phytozomev10	five_prime_UTR	28981026	28982102	-	ID=Seita.9G282300.3.v2.2.five_prime_UTR.1;Parent=Seita.9G282300.3.v2.2;pacid=32692311
scaffold_9	phytozomev10	CDS	28979432	28979521	-	ID=Seita.9G282300.3.v2.2.CDS.1;Parent=Seita.9G282300.3.v2.2;pacid=32692311
scaffold_9	phytozomev10	five_prime_UTR	28979522	28979534	-	ID=Seita.9G282300.3.v2.2.five_prime_UTR.2;Parent=Seita.9G282300.3.v2.2;pacid=32692311
scaffold_9	phytozomev10	CDS	28978242	28978437	-	ID=Seita.9G282300.3.v2.2.CDS.2;Parent=Seita.9G282300.3.v2.2;pacid=32692311
scaffold_9	phytozomev10	CDS	28975665	28977999	-	ID=Seita.9G282300.3.v2.2.CDS.3;Parent=Seita.9G282300.3.v2.2;pacid=32692311
scaffold_9	phytozomev10	CDS	28975489	28975543	-	ID=Seita.9G282300.3.v2.2.CDS.4;Parent=Seita.9G282300.3.v2.2;pacid=32692311
scaffold_9	phytozomev10	three_prime_UTR	28974339	28974783	-	ID=Seita.9G282300.3.v2.2.three_prime_UTR.1;Parent=Seita.9G282300.3.v2.2;pacid=32692311
scaffold_9	phytozomev10	CDS	28974784	28975224	-	ID=Seita.9G282300.3.v2.2.CDS.5;Parent=Seita.9G282300.3.v2.2;pacid=32692311
Chromosome 9	phytozomev10	gene	29057692	29065248	+	ID=Seita.9G282400.v2.2;Name=Seita.9G282400;ancestorIdentifier=Si037422m.g.version2.1
scaffold_9	phytozomev10	mRNA	29057692	29065248	+	ID=Seita.9G282400.1.v2.2;Name=Seita.9G282400.1;pacid=32693275;longest=1;ancestorIdentifier=Si037422m.version2.1;Parent=Seita.9G282400.v2.2
scaffold_9	phytozomev10	five_prime_UTR	29057692	29057807	+	ID=Seita.9G282400.1.v2.2.five_prime_UTR.1;Parent=Seita.9G282400.1.v2.2;pacid=32693275
scaffold_9	phytozomev10	CDS	29057808	29058086	+	ID=Seita.9G282400.1.v2.2.CDS.1;Parent=Seita.9G282400.1.v2.2;pacid=32693275
scaffold_9	phytozomev10	CDS	29060340	29060457	+	ID=Seita.9G282400.1.v2.2.CDS.2;Parent=Seita.9G282400.1.v2.2;pacid=32693275
scaffold_9	phytozomev10	CDS	29061295	29061354	+	ID=Seita.9G282400.1.v2.2.CDS.3;Parent=Seita.9G282400.1.v2.2;pacid=32693275
scaffold_9	phytozomev10	CDS	29063949	29064008	+	ID=Seita.9G282400.1.v2.2.CDS.4;Parent=Seita.9G282400.1.v2.2;pacid=32693275
scaffold_9	phytozomev10	CDS	29064090	29064166	+	ID=Seita.9G282400.1.v2.2.CDS.5;Parent=Seita.9G282400.1.v2.2;pacid=32693275
scaffold_9	phytozomev10	CDS	29064757	29064828	+	ID=Seita.9G282400.1.v2.2.CDS.6;Parent=Seita.9G282400.1.v2.2;pacid=32693275
scaffold_9	phytozomev10	three_prime_UTR	29064829	29065248	+	ID=Seita.9G282400.1.v2.2.three_prime_UTR.1;Parent=Seita.9G282400.1.v2.2;pacid=32693275
Chromosome 9	phytozomev10	gene	29065793	29066615	-	ID=Seita.9G282500.v2.2;Name=Seita.9G282500
scaffold_9	phytozomev10	mRNA	29065793	29066615	-	ID=Seita.9G282500.1.v2.2;Name=Seita.9G282500.1;pacid=32686947;longest=1;Parent=Seita.9G282500.v2.2
scaffold_9	phytozomev10	CDS	29066506	29066615	-	ID=Seita.9G282500.1.v2.2.CDS.1;Parent=Seita.9G282500.1.v2.2;pacid=32686947
scaffold_9	phytozomev10	CDS	29066241	29066453	-	ID=Seita.9G282500.1.v2.2.CDS.2;Parent=Seita.9G282500.1.v2.2;pacid=32686947
scaffold_9	phytozomev10	CDS	29065793	29065796	-	ID=Seita.9G282500.1.v2.2.CDS.3;Parent=Seita.9G282500.1.v2.2;pacid=32686947
